# Supplementary material for: PGM1 deficiency is linked to sarcomeric and mitochondrial dysfunction in patient-derived iPSC-cardiomyocytes
Source: J Transl Med. 2026 Feb 21;24:430. doi: 10.1186/s12967-026-07808-9 (PMC13032676; doi:10.1186/s12967-026-07808-9)
Supplement: Supplementary file 2 — Supplementary Material 2 [file 12967_2026_7808_MOESM2_ESM.xlsx]

## Sheet: Figure 1 MEA P4
fastLine1 Time [s]	fastLine1 Voltage [µV]
0	1370892
5e-05	0
0.0001	-1549704
0.00015	-1370892
0.0002	-0.476832
0.00025	-0.536436
0.0003	-1311288
0.00035	-1668912
0.0004	-0.834456
0.00045	0.655644
0.0005	0.476832
0.00055	-1251684
0.0006	-2264952
0.00065	-1013268
0.0007	1072872
0.00075	1013268
0.0008	-119208
0.00085	-3516636
0.0009	-5125944
0.00095	-6794856
1	-774852
0.00105	-6496836
0.0011	-2026536
0.00115	2801388
0.0012	3516636
0.00125	0.119208
0.0013	-29802
0.00135	-2741784
0.0014	0.059604
0.00145	2026536
0.0015	1430496
0.00155	0.774852
0.0016	1668912
0.00165	2860992
0.0017	3635844
0.00175	4708716
0.0018	6198816
0.00185	7629312
0.0019	7510104
0.00195	5483568
2	3159012
0.00205	119208
0.0021	-0.059604
0.00215	0.655644
0.0022	1668912
0.00225	0.29802
0.0023	-1370892
0.00235	-3099408
0.0024	-625842
0.00245	-923862
0.0025	-8106144
0.00255	-238416
0.0026	1668912
0.00265	1013268
0.0027	-2264952
0.00275	-5304756
0.0028	-4947132
0.00285	-2443764
0.0029	-1370892
0.00295	-1966932
3	-2026536
0.00305	0.119208
0.0031	3099408
0.00315	4053072
0.0032	1728516
0.00325	-3099408
0.0033	-7569708
0.00335	-8880996
0.0034	-715248
0.00345	-4351092
0.0035	-2264952
0.00355	-178812
0.0036	-1668912
0.00365	-1549704
0.0037	-1370892
0.00375	-0.178812
0.0038	2503368
0.00385	4112676
0.0039	1728516
0.00395	-327822
4	-6377628
0.00405	-5483568
0.0041	-2920596
0.00415	-0.59604
0.0042	0.655644
0.00425	-0.238416
0.0043	-1370892
0.00435	-0.655644
0.0044	0.536436
0.00445	0.715248
0.0045	1549704
0.00455	3516636
0.0046	44703
0.00465	1370892
0.0047	-2860992
0.00475	-5125944
0.0048	-4827924
0.00485	-2860992
0.0049	-2562972
0.00495	-4827924
5	-6973668
0.00505	-685446
0.0051	-5125944
0.00515	-3039804
0.0052	-1847724
0.00525	-208614
0.0053	-3397428
0.00535	-357624
0.0054	-1728516
0.00545	1609308
0.0055	476832
0.00555	5245152
0.0056	3457032
0.00565	119208
0.0057	0.834456
0.00575	14901
0.0058	-0.059604
0.00585	-2920596
0.0059	-4887528
0.00595	-2920596
6	0.774852
0.00605	2741784
0.0061	2026536
0.00615	0.178812
0.0062	0.89406
0.00625	3516636
0.0063	4887528
0.00635	4291488
0.0064	2562972
0.00645	-0.238416
0.0065	-2503368
0.00655	-2622576
0.0066	-0.476832
0.00665	1847724
0.0067	3159012
0.00675	2920596
0.0068	29802
0.00685	3814656
0.0069	3755052
0.00695	3695448
7	4351092
0.00705	4649112
0.0071	3039804
0.00715	0.178812
0.0072	-0.417228
0.00725	2026536
0.0073	5304756
0.00735	6020004
0.0074	3814656
0.00745	-0.357624
0.0075	-4231884
0.00755	-6139212
0.0076	-5423964
0.00765	-3159012
0.0077	-1549704
0.00775	-0.476832
0.0078	0.357624
0.00785	0.178812
0.0079	-1251684
0.00795	-3218616
8	-3993468
0.00805	-1728516
0.0081	268218
0.00815	6616044
0.0082	7510104
0.00825	4529904
0.0083	0.059604
0.00835	-3337824
0.0084	-387426
0.00845	-2562972
0.0085	-2741784
0.00855	-6139212
0.0086	-10013472
0.00865	-1072872
0.0087	-7092876
0.00875	-1430496
0.0088	29802
0.00885	4231884
0.0089	2562972
0.00895	-1072872
9	-3159012
0.00905	-1728516
0.0091	178812
0.00915	5125944
0.0092	5602776
0.00925	2205348
0.0093	-2145744
0.00935	-327822
0.0094	-0.655644
0.00945	208614
0.0095	2264952
0.00955	14901
0.0096	1728516
0.00965	1549704
0.0097	-0.178812
0.00975	-1132476
0.0098	-1728516
0.00985	-2741784
0.0099	-3337824
0.00995	-2562972
0.01	-2443764
0.01005	-4947132
0.0101	-6914064
0.01015	-5423964
0.0102	-2741784
0.01025	-0.536436
0.0103	-0.059604
0.01035	-0.89406
0.0104	-0.774852
0.01045	119208
0.0105	2622576
0.01055	2920596
0.0106	2205348
0.01065	0.89406
0.0107	-0.89406
0.01075	-3159012
0.0108	-3457032
0.01085	-0.953664
0.0109	2205348
0.01095	4589508
11	5006736
0.01105	3337824
0.0111	1430496
0.01115	14901
0.0112	1966932
0.01125	0.953664
0.0113	-0.536436
0.01135	-2741784
0.0114	-4827924
0.01145	-4351092
0.0115	-1847724
0.01155	0.536436
0.0116	327822
0.01165	4947132
0.0117	327822
0.01175	-0.119208
0.0118	-2443764
0.01185	-2860992
0.0119	-238416
0.01195	-1311288
12	-0.89406
0.01205	-1609308
0.0121	-268218
0.01215	-3159012
0.0122	-2920596
0.01225	-357624
0.0123	-5006736
0.01235	-536436
0.0124	-506634
0.01245	-3457032
0.0125	1072872
0.01255	5245152
0.0126	536436
0.01265	2801388
0.0127	0.715248
0.01275	-0.715248
0.0128	-0.774852
0.01285	1370892
0.0129	3337824
0.01295	3099408
13	1907328
0.01305	0.119208
0.0131	-2026536
0.01315	-4529904
0.0132	-5602776
0.01325	-4112676
0.0133	-0.29802
0.01335	2443764
0.0134	1668912
0.01345	0.953664
0.0135	14901
0.01355	0.655644
0.0136	-1966932
0.01365	-4649112
0.0137	-536436
0.01375	-3159012
0.0138	0
0.01385	0.655644
0.0139	-0.417228
0.01395	-1132476
14	-1430496
0.01405	-2264952
0.0141	-3099408
0.01415	-1370892
0.0142	2324556
0.01425	3933864
0.0143	3516636
0.01435	3755052
0.0144	536436
0.01445	6616044
0.0145	506634
0.01455	119208
0.0146	-1013268
0.01465	-1072872
0.0147	-0.59604
0.01475	0.476832
0.0148	1132476
0.01485	0.715248
0.0149	2026536
0.01495	3933864
15	357624
0.01505	268218
0.0151	3159012
0.01515	4112676
0.0152	268218
0.01525	-0.357624
0.0153	-1847724
0.01535	-1609308
0.0154	-0.89406
0.01545	-0.059604
0.0155	1847724
0.01555	3695448
0.0156	3397428
0.01565	1251684
0.0157	0.655644
0.01575	327822
0.0158	6079608
0.01585	3993468
0.0159	0
0.01595	-0.953664
16	0
0.01605	0.774852
0.0161	29802
0.01615	4887528
0.0162	4827924
0.01625	14901
0.0163	-2443764
0.01635	-3635844
0.0164	-2503368
0.01645	-0.059604
0.0165	2145744
0.01655	2801388
0.0166	2026536
0.01665	0.119208
0.0167	-3159012
0.01675	-5602776
0.0168	-3516636
0.01685	1668912
0.0169	387426
0.01695	1311288
17	-2443764
0.01705	-59604
0.0171	-7986936
0.01715	-655644
0.0172	-1549704
0.01725	1609308
0.0173	0.059604
0.01735	-4053072
0.0174	-834456
0.01745	-10371096
0.0175	-7092876
0.01755	-2622576
0.0176	-0.238416
0.01765	0.238416
0.0177	-0.417228
0.01775	-1311288
0.0178	-1668912
0.01785	-1072872
0.0179	0.655644
0.01795	2026536
18	238416
0.01805	1728516
0.0181	0.476832
0.01815	-1251684
0.0182	-238416
0.01825	-1728516
0.0183	-0.953664
0.01835	-2443764
0.0184	-4827924
0.01845	-6794856
0.0185	-6318024
0.01855	-3516636
0.0186	-14901
0.01865	-2562972
0.0187	-417228
0.01875	-29802
0.0188	-0.476832
0.01885	1072872
0.0189	0.834456
0.01895	-0.59604
19	-1013268
0.01905	0.834456
0.0191	2860992
0.01915	2741784
0.0192	208614
0.01925	1847724
0.0193	1609308
0.01935	1847724
0.0194	3337824
0.01945	5602776
0.0195	44703
0.01955	-0.476832
0.0196	-3814656
0.01965	-417228
0.0197	-3933864
0.01975	-4827924
0.0198	-6020004
0.01985	-6318024
0.0199	-506634
0.01995	-2503368
0.02	-1311288
0.02005	-268218
0.0201	-4947132
0.02015	-6377628
0.0202	-625842
0.02025	-5543172
0.0203	-5245152
0.02035	-566238
0.0204	-6735252
0.02045	-804654
0.0205	-8284956
0.02055	-7569708
0.0206	-5841192
0.02065	-3933864
0.0207	-3755052
0.02075	-5781588
0.0208	-7212084
0.02085	-59604
0.0209	-2920596
0.02095	0.238416
21	0.59604
0.02105	-2920596
0.0211	-5423964
0.02115	-3755052
0.0212	-0.59604
0.02125	268218
0.0213	417228
0.02135	1370892
0.0214	-44703
0.02145	-8702184
0.0215	-8106144
0.02155	-4291488
0.0216	0.476832
0.02165	1311288
0.0217	-1668912
0.02175	-4112676
0.0218	-357624
0.02185	-1728516
0.0219	-0.89406
0.02195	-0.417228
22	-0.059604
0.02205	-1370892
0.0221	-357624
0.02215	-4410696
0.0222	-3993468
0.02225	-268218
0.0223	-0.953664
0.02235	-0.238416
0.0224	-1549704
0.02245	-4231884
0.0225	-5483568
0.02255	-4649112
0.0226	-2026536
0.02265	-0.119208
0.0227	-0.89406
0.02275	-3516636
0.0228	-5543172
0.02285	-5423964
0.0229	-4887528
0.02295	-566238
23	-4827924
0.02305	-0.655644
0.0231	387426
0.02315	5006736
0.0232	3397428
0.02325	1668912
0.0233	2026536
0.02335	3397428
0.0234	3039804
0.02345	0.357624
0.0235	-4053072
0.02355	-774852
0.0236	-834456
0.02365	-6496836
0.0237	-536436
0.02375	-5602776
0.0238	-4053072
0.02385	0.59604
0.0239	4887528
0.02395	5543172
24	3457032
0.02405	0.715248
0.0241	-0.59604
0.02415	-0.476832
0.0242	0.059604
0.02425	0.59604
0.0243	1370892
0.02435	2205348
0.0244	1609308
0.02445	-1132476
0.0245	-3099408
0.02455	-3933864
0.0246	-5721984
0.02465	-7331292
0.0247	-7033272
0.02475	-5125944
0.0248	-2801388
0.02485	-0.357624
0.0249	1966932
0.02495	3755052
25	4589508
0.02505	1966932
0.0251	-1430496
0.02515	-1847724
0.0252	-0.238416
0.02525	1013268
0.0253	1370892
0.02535	0.715248
0.0254	-0.715248
0.02545	-1609308
0.0255	-3457032
0.02555	-5602776
0.0256	-5543172
0.02565	-387426
0.0257	-2264952
0.02575	-0.357624
0.0258	208614
0.02585	4529904
0.0259	5900796
0.02595	6079608
26	3933864
0.02605	-0.357624
0.0261	-3337824
0.02615	-2741784
0.0262	-0.417228
0.02625	1966932
0.0263	2622576
0.02635	-0.059604
0.0264	-357624
0.02645	-5185548
0.0265	-4112676
0.02655	-0.476832
0.0266	3516636
0.02665	5543172
0.0267	5543172
0.02675	4231884
0.0268	3635844
0.02685	5125944
0.0269	7629312
0.02695	8582976
27	6794856
0.02705	3516636
0.0271	0.536436
0.02715	-2741784
0.0272	-3516636
0.02725	1013268
0.0273	7092876
0.02735	10251888
0.0274	864258
0.02745	3039804
0.0275	-14901
0.02755	-3218616
0.0276	-3099408
0.02765	-178812
0.0277	0.417228
0.02775	3218616
0.0278	4649112
0.02785	3814656
0.0279	1370892
0.02795	-2264952
28	-5245152
0.02805	-506634
0.0281	-1907328
0.02815	0.834456
0.0282	0.834456
0.02825	-0.953664
0.0283	-14901
0.02835	-0.89406
0.0284	-1013268
0.02845	-0.89406
0.0285	1251684
0.02855	5602776
0.0286	923862
0.02865	7688916
0.0287	1430496
0.02875	-4351092
0.0288	-5543172
0.02885	-14901
0.0289	2920596
0.02895	476832
29	5543172
0.02905	5006736
0.0291	178812
0.02915	-2503368
0.0292	-5245152
0.02925	-5543172
0.0293	-3695448
0.02935	-1430496
0.0294	-0.059604
0.02945	-0.417228
0.0295	-1847724
0.02955	-2801388
0.0296	-1847724
0.02965	0.357624
0.0297	1847724
0.02975	1311288
0.0298	0.417228
0.02985	1072872
0.0299	208614
0.02995	1907328
0.03	0.774852
0.03005	-0.29802
0.0301	-0.953664
0.03015	-1549704
0.0302	-238416
0.03025	-2920596
0.0303	-1907328
0.03035	0.655644
0.0304	327822
0.03045	536436
0.0305	6437232
0.03055	4231884
0.0306	0.059604
0.03065	-3099408
0.0307	-3755052
0.03075	-2264952
0.0308	0.238416
0.03085	2741784
0.0309	4231884
0.03095	4351092
31	3337824
0.03105	1430496
0.0311	0.357624
0.03115	0.059604
0.0312	-0.417228
0.03125	-0.89406
0.0313	-1549704
0.03135	-0.89406
0.0314	1728516
0.03145	536436
0.0315	8284956
0.03155	7808124
0.0316	4291488
0.03165	0.953664
0.0317	-0.536436
0.03175	-0.655644
0.0318	-0.715248
0.03185	-0.715248
0.0319	1072872
0.03195	3218616
32	3993468
0.03205	3695448
0.0321	3099408
0.03215	2503368
0.0322	2264952
0.03225	2205348
0.0323	1013268
0.03235	-0.476832
0.0324	0.059604
0.03245	1907328
0.0325	29802
0.03255	2801388
0.0326	3218616
0.03265	327822
0.0327	1728516
0.03275	-0.357624
0.0328	0.953664
0.03285	536436
0.0329	7808124
0.03295	8106144
33	8165748
0.03305	655644
0.0331	327822
0.03315	178812
0.0332	3218616
0.03325	4887528
0.0333	5245152
0.03335	3993468
0.0334	208614
0.03345	0.178812
0.0335	-1132476
0.03355	-3218616
0.0336	-6318024
0.03365	-6079608
0.0337	-1728516
0.03375	1966932
0.0338	29802
0.03385	1370892
0.0339	-1847724
0.03395	-3755052
34	-3993468
0.03405	-3695448
0.0341	-208614
0.03415	0.059604
0.0342	1430496
0.03425	3039804
0.0343	4112676
0.03435	3159012
0.0344	1370892
0.03445	1013268
0.0345	1549704
0.03455	0.715248
0.0346	-0.357624
0.03465	0.655644
0.0347	29802
0.03475	2622576
0.0348	0.417228
0.03485	-0.29802
0.0349	0.834456
0.03495	29802
35	4231884
0.03505	2920596
0.0351	-0.178812
0.03515	-2443764
0.0352	-2443764
0.03525	-1549704
0.0353	-0.59604
0.03535	0
0.0354	-0.119208
0.03545	-0.29802
0.0355	-1132476
0.03555	-3099408
0.0356	-536436
0.03565	-4947132
0.0357	-2324556
0.03575	-0.774852
0.0358	-1609308
0.03585	-3457032
0.0359	-4529904
0.03595	-44703
36	-3099408
0.03605	-1311288
0.0361	0.178812
0.03615	238416
0.0362	4589508
0.03625	5841192
0.0363	566238
0.03635	2562972
0.0364	-1907328
0.03645	-5304756
0.0365	-6675648
0.03655	-6020004
0.0366	-357624
0.03665	-1847724
0.0367	-1966932
0.03675	-2801388
0.0368	-3159012
0.03685	-2622576
0.0369	-0.715248
0.03695	0.29802
37	-238416
0.03705	-7629312
0.0371	-11205552
0.03715	-11086344
0.0372	-9417432
0.03725	-8225352
0.0373	-7629312
0.03735	-6198816
0.0374	-4410696
0.03745	-4231884
0.0375	-4947132
0.03755	-5841192
0.0376	-6139212
0.03765	-6139212
0.0377	-6198816
0.03775	-6198816
0.0378	-5423964
0.03785	-3218616
0.0379	-1609308
0.03795	-119208
38	-0.476832
0.03805	0.29802
0.0381	0.476832
0.03815	-0.119208
0.0382	-1549704
0.03825	-1609308
0.0383	-0.774852
0.03835	0.357624
0.0384	0.715248
0.03845	-0.476832
0.0385	-2145744
0.03855	-3814656
0.0386	-4887528
0.03865	-4410696
0.0387	-2205348
0.03875	-14901
0.0388	-3814656
0.03885	-59604
0.0389	-6020004
0.03895	-625842
39	-506634
0.03905	-0.59604
0.0391	4053072
0.03915	5304756
0.0392	2860992
0.03925	-2026536
0.0393	-5721984
0.03935	-4589508
0.0394	0.655644
0.03945	6496836
0.0395	8284956
0.03955	4947132
0.0396	0.476832
0.03965	-3457032
0.0397	-4708716
0.03975	-2145744
0.0398	1251684
0.03985	2503368
0.0399	1609308
0.03995	0.357624
0.04	0.476832
0.04005	0.774852
0.0401	1728516
0.04015	387426
0.0402	4291488
0.04025	1847724
0.0403	-1311288
0.04035	-3337824
0.0404	-357624
0.04045	-3099408
0.0405	-3159012
0.04055	-3159012
0.0406	-2205348
0.04065	-1609308
0.0407	-14901
0.04075	-1132476
0.0408	-0.715248
0.04085	-2145744
0.0409	-3755052
0.04095	-3457032
41	-1549704
0.04105	-0.59604
0.0411	0.178812
0.04115	268218
0.0412	3695448
0.04125	0.715248
0.0413	-2920596
0.04135	-3933864
0.0414	-3039804
0.04145	-3755052
0.0415	-5602776
0.04155	-6139212
0.0416	-685446
0.04165	-8225352
0.0417	-8284956
0.04175	-625842
0.0418	-3516636
0.04185	-14901
0.0419	-1728516
0.04195	-3457032
42	-3039804
0.04205	-0.774852
0.0421	0.238416
0.04215	-1013268
0.0422	-3933864
0.04225	-6675648
0.0423	-5543172
0.04235	-0.059604
0.0424	5006736
0.04245	5721984
0.0425	2264952
0.04255	-2920596
0.0426	-566238
0.04265	-3695448
0.0427	0.238416
0.04275	1549704
0.0428	-0.476832
0.04285	-4351092
0.0429	-8225352
0.04295	-9655848
43	-655644
0.04305	-2205348
0.0431	-0.29802
0.04315	0.655644
0.0432	2622576
0.04325	268218
0.0433	0.059604
0.04335	-3218616
0.0434	-5483568
0.04345	-5900796
0.0435	-3993468
0.04355	-0.834456
0.0436	1549704
0.04365	1847724
0.0437	-0.119208
0.04375	-2562972
0.0438	-2324556
0.04385	0
0.0439	0.953664
0.04395	-0.357624
44	-2205348
0.04405	-3516636
0.0441	-3695448
0.04415	-2205348
0.0442	-0.536436
0.04425	-0.357624
0.0443	-1072872
0.04435	-1013268
0.0444	-0.29802
0.04445	0.417228
0.0445	119208
0.04455	1966932
0.0446	2443764
0.04465	238416
0.0447	119208
0.04475	0.29802
0.0448	0.238416
0.04485	-0.059604
0.0449	0.059604
0.04495	119208
45	1966932
0.04505	0.476832
0.0451	-2741784
0.04515	-4351092
0.0452	-3337824
0.04525	-1072872
0.0453	1072872
0.04535	2503368
0.0454	2622576
0.04545	1847724
0.0455	1430496
0.04555	0.357624
0.0456	-1609308
0.04565	-2324556
0.0457	-0.59604
0.04575	178812
0.0458	2145744
0.04585	0.417228
0.0459	-1132476
0.04595	-1013268
46	-0.774852
0.04605	-1013268
0.0461	-0.357624
0.04615	2026536
0.0462	4649112
0.04625	4649112
0.0463	3099408
0.04635	0.357624
0.0464	-1728516
0.04645	-0.774852
0.0465	1549704
0.04655	3039804
0.0466	357624
0.04665	2503368
0.0467	0.238416
0.04675	-1907328
0.0468	-2443764
0.04685	-0.89406
0.0469	208614
0.04695	1549704
47	-3099408
0.04705	-6377628
0.0471	-5900796
0.04715	-3457032
0.0472	-208614
0.04725	-1966932
0.0473	-1072872
0.04735	0.357624
0.0474	1668912
0.04745	1311288
0.0475	0
0.04755	0.059604
0.0476	119208
0.04765	327822
0.0477	59604
0.04775	5602776
0.0478	2026536
0.04785	-0.536436
0.0479	0.178812
0.04795	2443764
48	3933864
0.04805	357624
0.0481	2503368
0.04815	2205348
0.0482	1609308
0.04825	0.774852
0.0483	1430496
0.04835	268218
0.0484	2801388
0.04845	2324556
0.0485	1728516
0.04855	-0.476832
0.0486	-387426
0.04865	-476832
0.0487	-1013268
0.04875	4053072
0.0488	6079608
0.04885	6198816
0.0489	6139212
0.04895	476832
49	357624
0.04905	417228
0.0491	5185548
0.04915	3933864
0.0492	1370892
0.04925	0.417228
0.0493	1132476
0.04935	2026536
0.0494	2264952
0.04945	1966932
0.0495	2264952
0.04955	1728516
0.0496	-0.89406
0.04965	-44703
0.0497	-5006736
0.04975	-1549704
0.0498	3516636
0.04985	5006736
0.0499	2264952
0.04995	-0.476832
0.05	-0.774852
0.05005	0.059604
0.0501	0.417228
0.05015	0.29802
0.0502	-0.357624
0.05025	-2324556
0.0503	-4529904
0.05035	-4887528
0.0504	-3814656
0.05045	-2622576
0.0505	-14901
0.05055	-1072872
0.0506	-1072872
0.05065	-1430496
0.0507	-2145744
0.05075	-2741784
0.0508	-1609308
0.05085	2145744
0.0509	4410696
0.05095	3397428
51	1966932
0.05105	119208
0.0511	-0.119208
0.05115	-1728516
0.0512	-1549704
0.05125	0.417228
0.0513	238416
0.05135	1668912
0.0514	-1370892
0.05145	-2562972
0.0515	-0.29802
0.05155	2503368
0.0516	2741784
0.05165	0.536436
0.0517	-1251684
0.05175	-1549704
0.0518	-1966932
0.05185	-14901
0.0519	0.89406
0.05195	3755052
52	4887528
0.05205	238416
0.0521	-1966932
0.05215	-4112676
0.0522	-2145744
0.05225	0
0.0523	-0.119208
0.05235	-119208
0.0524	-1728516
0.05245	-1370892
0.0525	0.178812
0.05255	1907328
0.0526	2145744
0.05265	2324556
0.0527	2860992
0.05275	2622576
0.0528	14901
0.05285	0.774852
0.0529	1132476
0.05295	1072872
53	-0.715248
0.05305	-2860992
0.0531	-3457032
0.05315	-2264952
0.0532	-0.655644
0.05325	0.119208
0.0533	0.059604
0.05335	0.238416
0.0534	1549704
0.05345	1370892
0.0535	-0.834456
0.05355	-238416
0.0536	-1966932
0.05365	-0.715248
0.0537	0.29802
0.05375	-0.357624
0.0538	-14901
0.05385	-1251684
0.0539	-0.417228
0.05395	0.119208
54	1370892
0.05405	2562972
0.0541	2741784
0.05415	2324556
0.0542	2562972
0.05425	238416
0.0543	0.834456
0.05435	-0.357624
0.0544	0.119208
0.05445	0.655644
0.0545	-0.119208
0.05455	-178812
0.0546	-238416
0.05465	-14901
0.0547	0.655644
0.05475	2443764
0.0548	268218
0.05485	1251684
0.0549	-1311288
0.05495	-3159012
55	-1907328
0.05505	1609308
0.0551	506634
0.05515	7212084
0.0552	5900796
0.05525	3457032
0.0553	3695448
0.05535	5304756
0.0554	506634
0.05545	1370892
0.0555	-2264952
0.05555	-3099408
0.0556	-1013268
0.05565	2622576
0.0557	5185548
0.05575	5006736
0.0558	3635844
0.05585	3099408
0.0559	44703
0.05595	5423964
56	3635844
0.05605	0.476832
0.0561	-119208
0.05615	-1966932
0.0562	-2741784
0.05625	-2860992
0.0563	-0.59604
0.05635	2920596
0.0564	3337824
0.05645	-1013268
0.0565	-4053072
0.05655	-3218616
0.0566	-1907328
0.05665	-0.357624
0.0567	2801388
0.05675	5125944
0.0568	4887528
0.05685	2920596
0.0569	0.834456
0.05695	0.357624
57	1430496
0.05705	2026536
0.0571	2145744
0.05715	2205348
0.0572	1966932
0.05725	2562972
0.0573	387426
0.05735	5841192
0.0574	8284956
0.05745	7927332
0.0575	5245152
0.05755	1013268
0.0576	-2920596
0.05765	-4053072
0.0577	-2324556
0.05775	1251684
0.0578	4529904
0.05785	5423964
0.0579	3933864
0.05795	1072872
58	-0.417228
0.05805	0.238416
0.0581	119208
0.05815	2801388
0.0582	5185548
0.05825	6973668
0.0583	7212084
0.05835	5423964
0.0584	3695448
0.05845	2622576
0.0585	2145744
0.05855	2503368
0.0586	3635844
0.05865	4231884
0.0587	2622576
0.05875	-0.357624
0.0588	-1311288
0.05885	-0.178812
0.0589	0.476832
0.05895	-0.059604
59	-14901
0.05905	-4291488
0.0591	-5781588
0.05915	-3993468
0.0592	-0.953664
0.05925	2562972
0.0593	5543172
0.05935	536436
0.0594	1966932
0.05945	-1847724
0.0595	-417228
0.05955	-3397428
0.0596	-0.417228
0.05965	1430496
0.0597	1370892
0.05975	1311288
0.0598	1728516
0.05985	1907328
0.0599	2860992
0.05995	4231884
0.06	4649112
0.06005	417228
0.0601	3933864
0.06015	327822
0.0602	1847724
0.06025	0.774852
0.0603	0.774852
0.06035	0.59604
0.0604	0.655644
0.06045	1609308
0.0605	2443764
0.06055	208614
0.0606	1072872
0.06065	0.536436
0.0607	-0.059604
0.06075	-1430496
0.0608	-1668912
0.06085	-0.178812
0.0609	208614
0.06095	3635844
61	3099408
0.06105	2026536
0.0611	2562972
0.06115	2741784
0.0612	1609308
0.06125	1311288
0.0613	2741784
0.06135	417228
0.0614	4887528
0.06145	44703
0.0615	1966932
0.06155	-2264952
0.0616	-44703
0.06165	-4529904
0.0617	-3457032
0.06175	-1430496
0.0618	-0.119208
0.06185	0.178812
0.0619	-0.655644
0.06195	-1609308
62	-0.834456
0.06205	0.536436
0.0621	0.774852
0.06215	1847724
0.0622	4410696
0.06225	625842
0.0623	6914064
0.06235	7092876
0.0624	7688916
0.06245	7688916
0.0625	5900796
0.06255	2145744
0.0626	-1907328
0.06265	-3695448
0.0627	-2205348
0.06275	1251684
0.0628	4351092
0.06285	476832
0.0629	1728516
0.06295	-29802
63	-4529904
0.06305	-1370892
0.0631	3099408
0.06315	4947132
0.0632	327822
0.06325	1132476
0.0633	0.834456
0.06335	0.476832
0.0634	-1370892
0.06345	-3516636
0.0635	-3516636
0.06355	-0.59604
0.0636	2801388
0.06365	327822
0.0637	0.29802
0.06375	-327822
0.0638	-3933864
0.06385	-2503368
0.0639	-0.178812
0.06395	3457032
64	476832
0.06405	1847724
0.0641	-2145744
0.06415	-4827924
0.0642	-4947132
0.06425	-3337824
0.0643	-178812
0.06435	-2026536
0.0644	-327822
0.06445	-327822
0.0645	-2264952
0.06455	-1013268
0.0646	-0.476832
0.06465	-0.774852
0.0647	-0.476832
0.06475	-0.536436
0.0648	-1668912
0.06485	-1668912
0.0649	0.417228
0.06495	208614
65	2920596
0.06505	3814656
0.0651	268218
0.06515	-0.29802
0.0652	-1609308
0.06525	0.357624
0.0653	357624
0.06535	44703
0.0654	178812
0.06545	-1132476
0.0655	-1370892
0.06555	0
0.0656	0.119208
0.06565	-1609308
0.0657	-327822
0.06575	-0.834456
0.0658	5423964
0.06585	10967136
0.0659	10967136
0.06595	6198816
66	1907328
0.06605	-0.476832
0.0661	-0.59604
0.06615	1072872
0.0662	119208
0.06625	-1549704
0.0663	-3933864
0.06635	-268218
0.0664	0
0.06645	1072872
0.0665	1728516
0.06655	2443764
0.0666	3635844
0.06665	4351092
0.0667	3516636
0.06675	1847724
0.0668	0.655644
0.06685	-0.476832
0.0669	-2562972
0.06695	-3755052
67	-268218
0.06705	-0.536436
0.0671	0.357624
0.06715	-1370892
0.0672	-4053072
0.06725	-5900796
0.0673	-4112676
0.06735	178812
0.0674	774852
0.06745	10013472
0.0675	685446
0.06755	268218
0.0676	2920596
0.06765	417228
0.0677	3218616
0.06775	0.834456
0.0678	-0.238416
0.06785	-0.178812
0.0679	0.715248
0.06795	2145744
68	3814656
0.06805	5781588
0.0681	5721984
0.06815	29802
0.0682	0.238416
0.06825	-0.655644
0.0683	-0.715248
0.06835	-0.059604
0.0684	119208
0.06845	1847724
0.0685	238416
0.06855	29802
0.0686	357624
0.06865	29802
0.0687	1072872
0.06875	-0.238416
0.0688	-0.119208
0.06885	1132476
0.0689	2860992
0.06895	2741784
69	1013268
0.06905	0.774852
0.0691	208614
0.06915	2145744
0.0692	1013268
0.06925	-119208
0.0693	-3159012
0.06935	-417228
0.0694	-4708716
0.06945	-3755052
0.0695	-0.89406
0.06955	208614
0.0696	2205348
0.06965	0.655644
0.0697	-0.59604
0.06975	-1609308
0.0698	-1847724
0.06985	-0.715248
0.0699	0.417228
0.06995	1728516
0.07	4112676
0.07005	5185548
0.0701	2920596
0.07015	-0.119208
0.0702	-0.119208
0.07025	3159012
0.0703	5304756
0.07035	3993468
0.0704	0.59604
0.07045	-2264952
0.0705	-2622576
0.07055	-1311288
0.0706	-0.119208
0.07065	0.59604
0.0707	1311288
0.07075	2264952
0.0708	2264952
0.07085	1549704
0.0709	1549704
0.07095	2264952
71	2205348
0.07105	0.059604
0.0711	-2264952
0.07115	-3099408
0.0712	-3159012
0.07125	-2622576
0.0713	-14901
0.07135	-0.536436
0.0714	-0.953664
0.07145	-2801388
0.0715	-3993468
0.07155	-3039804
0.0716	-2205348
0.07165	-3397428
0.0717	-5543172
0.07175	-655644
0.0718	-4351092
0.07185	0.059604
0.0719	3635844
0.07195	3933864
72	1251684
0.07205	-1370892
0.0721	-2145744
0.07215	-0.834456
0.0722	1370892
0.07225	327822
0.0723	5006736
0.07235	6198816
0.0724	74505
0.07245	7033272
0.0725	4291488
0.07255	1430496
0.0726	-0.89406
0.07265	-1728516
0.0727	-0.178812
0.07275	238416
0.0728	3516636
0.07285	4053072
0.0729	5483568
0.07295	6079608
73	5304756
0.07305	5602776
0.0731	6794856
0.07315	715248
0.0732	5602776
0.07325	1549704
0.0733	-1430496
0.07335	-1370892
0.0734	-0.417228
0.07345	0.119208
0.0735	1311288
0.07355	3635844
0.0736	6318024
0.07365	7510104
0.0737	6675648
0.07375	5423964
0.0738	5304756
0.07385	5185548
0.0739	3337824
0.07395	0.476832
74	-0.476832
0.07405	1013268
0.0741	29802
0.07415	2622576
0.0742	0.834456
0.07425	1132476
0.0743	3635844
0.07435	4887528
0.0744	357624
0.07445	2264952
0.0745	268218
0.07455	29802
0.0746	1549704
0.07465	0.178812
0.0747	0.059604
0.07475	0.238416
0.0748	-0.476832
0.07485	-29802
0.0749	-5543172
0.07495	-4589508
75	-1072872
0.07505	1847724
0.0751	2562972
0.07515	-1013268
0.0752	-7510104
0.07525	-11861196
0.0753	-11563176
0.07535	-8225352
0.0754	-4589508
0.07545	-1907328
0.0755	-1013268
0.07555	-0.238416
0.0756	1430496
0.07565	2205348
0.0757	2920596
0.07575	327822
0.0758	1847724
0.07585	0
0.0759	-0.536436
0.07595	-0.29802
76	0.119208
0.07605	0.655644
0.0761	1311288
0.07615	1132476
0.0762	0.476832
0.07625	0.476832
0.0763	0.715248
0.07635	0.29802
0.0764	0.59604
0.07645	0.774852
0.0765	0.59604
0.07655	0.417228
0.0766	0
0.07665	-0.29802
0.0767	-0.774852
0.07675	-1072872
0.0768	-0.715248
0.07685	-1251684
0.0769	-387426
0.07695	-5423964
77	-2205348
0.07705	3397428
0.0771	6735252
0.07715	7033272
0.0772	6973668
0.07725	5423964
0.0773	1549704
0.07735	-0.953664
0.0774	-1311288
0.07745	-1609308
0.0775	-1847724
0.07755	-119208
0.0776	-0.417228
0.07765	-0.89406
0.0777	-119208
0.07775	0.357624
0.0778	1966932
0.07785	208614
0.0779	1609308
0.07795	238416
78	3933864
0.07805	3457032
0.0781	0.834456
0.07815	-2503368
0.0782	-4529904
0.07825	-357624
0.0783	0.953664
0.07835	6675648
0.0784	8821392
0.07845	5721984
0.0785	0.536436
0.07855	-3218616
0.0786	-387426
0.07865	-238416
0.0787	-0.834456
0.07875	-0.715248
0.0788	-0.834456
0.07885	0.655644
0.0789	1311288
0.07895	1013268
79	178812
0.07905	3516636
0.0791	3814656
0.07915	1132476
0.0792	-2324556
0.07925	-3099408
0.0793	-178812
0.07935	-1370892
0.0794	-1728516
0.07945	-3039804
0.0795	-3039804
0.07955	-0.119208
0.0796	3516636
0.07965	59604
0.0797	6914064
0.07975	6020004
0.0798	3933864
0.07985	2145744
0.0799	2026536
0.07995	2741784
0.08	1966932
0.08005	-0.238416
0.0801	0.178812
0.08015	4231884
0.0802	7390896
0.08025	6318024
0.0803	4231884
0.08035	4053072
0.0804	536436
0.08045	4231884
0.0805	14901
0.08055	0.774852
0.0806	1370892
0.08065	0.417228
0.0807	-1251684
0.08075	-0.29802
0.0808	2264952
0.08085	2443764
0.0809	-0.59604
0.08095	-44703
81	-5602776
0.08105	-29802
0.0811	1013268
0.08115	3635844
0.0812	4231884
0.08125	357624
0.0813	3457032
0.08135	3457032
0.0814	387426
0.08145	5185548
0.0815	6377628
0.08155	566238
0.0816	3635844
0.08165	119208
0.0817	-0.774852
0.08175	-2443764
0.0818	-3635844
0.08185	-3099408
0.0819	-1132476
0.08195	-1311288
82	-4112676
0.08205	-506634
0.0821	-2622576
0.08215	0.59604
0.0822	327822
0.08225	44703
0.0823	4291488
0.08235	2622576
0.0824	-0.178812
0.08245	-2920596
0.0825	-4291488
0.08255	-3099408
0.0826	-0.59604
0.08265	1430496
0.0827	208614
0.08275	0.536436
0.0828	-0.476832
0.08285	1549704
0.0829	2562972
0.08295	0.238416
83	-178812
0.08305	-0.536436
0.0831	3516636
0.08315	5841192
0.0832	476832
0.08325	2801388
0.0833	1847724
0.08335	0.774852
0.0834	-119208
0.08345	-2145744
0.0835	-238416
0.08355	-1907328
0.0836	-0.476832
0.08365	1370892
0.0837	268218
0.08375	2443764
0.0838	1549704
0.08385	1370892
0.0839	2503368
0.08395	3457032
84	3993468
0.08405	2860992
0.0841	0.357624
0.08415	-119208
0.0842	-1668912
0.08425	-14901
0.0843	-1311288
0.08435	-1549704
0.0844	-1311288
0.08445	-1430496
0.0845	-178812
0.08455	-1251684
0.0846	0.417228
0.08465	1132476
0.0847	-0.357624
0.08475	-2324556
0.0848	-3039804
0.08485	-2324556
0.0849	-1668912
0.08495	-1370892
85	0
0.08505	0.476832
0.0851	-0.178812
0.08515	0.059604
0.0852	2145744
0.08525	4887528
0.0853	6675648
0.08535	7271688
0.0854	6675648
0.08545	3814656
0.0855	0.89406
0.08555	-0.59604
0.0856	-0.357624
0.08565	238416
0.0857	6020004
0.08575	6318024
0.0858	3993468
0.08585	178812
0.0859	0.834456
0.08595	2026536
86	476832
0.08605	5900796
0.0861	4589508
0.08615	2801388
0.0862	2264952
0.08625	1609308
0.0863	1311288
0.08635	3457032
0.0864	5781588
0.08645	5602776
0.0865	3397428
0.08655	1728516
0.0866	2205348
0.08665	4231884
0.0867	5483568
0.08675	4351092
0.0868	2741784
0.08685	2562972
0.0869	2324556
0.08695	119208
87	0.536436
0.08705	1013268
0.0871	1728516
0.08715	0.417228
0.0872	-1907328
0.08725	-1728516
0.0873	0.834456
0.08735	2741784
0.0874	2741784
0.08745	0.953664
0.0875	-1251684
0.08755	-268218
0.0876	-2026536
0.08765	2026536
0.0877	6794856
0.08775	8463768
0.0878	5304756
0.08785	0.238416
0.0879	-3218616
0.08795	-3933864
88	-14901
0.08805	1966932
0.0881	2205348
0.08815	-1907328
0.0882	-5006736
0.08825	-4053072
0.0883	-0.715248
0.08835	178812
0.0884	238416
0.08845	14901
0.0885	-0.953664
0.08855	-4291488
0.0886	-6616044
0.08865	-7569708
0.0887	-6914064
0.08875	-3337824
0.0888	1847724
0.08885	5841192
0.0889	625842
0.08895	268218
89	-2622576
0.08905	-715248
0.0891	-8582976
0.08915	-5781588
0.0892	-0.238416
0.08925	3993468
0.0893	4351092
0.08935	0.536436
0.0894	-2860992
0.08945	-3337824
0.0895	-2443764
0.08955	-1966932
0.0896	-1728516
0.08965	-0.417228
0.0897	2503368
0.08975	4589508
0.0898	417228
0.08985	29802
0.0899	2801388
0.08995	268218
0.09	2860992
0.09005	2741784
0.0901	1966932
0.09015	1609308
0.0902	208614
0.09025	2145744
0.0903	1728516
0.09035	1549704
0.0904	2503368
0.09045	4410696
0.0905	4589508
0.09055	1609308
0.0906	-119208
0.09065	-2622576
0.0907	-2145744
0.09075	-0.178812
0.0908	0.834456
0.09085	0.59604
0.0909	0.953664
0.09095	2562972
91	4053072
0.09105	3218616
0.0911	0.89406
0.09115	-0.238416
0.0912	1370892
0.09125	238416
0.0913	1907328
0.09135	2026536
0.0914	178812
0.09145	0.357624
0.0915	-1311288
0.09155	-1847724
0.0916	-1728516
0.09165	-3039804
0.0917	-5245152
0.09175	-655644
0.0918	-5721984
0.09185	-3218616
0.0919	-178812
0.09195	-2264952
92	-3159012
0.09205	-268218
0.0921	-0.89406
0.09215	0.476832
0.0922	0.417228
0.09225	0.417228
0.0923	1072872
0.09235	1728516
0.0924	1609308
0.09245	0.953664
0.0925	-0.536436
0.09255	-1549704
0.0926	-1251684
0.09265	-0.417228
0.0927	-1430496
0.09275	-4529904
0.0928	-5006736
0.09285	-119208
0.0929	4112676
0.09295	6496836
93	4231884
0.09305	0.238416
0.0931	-2264952
0.09315	-29802
0.0932	-208614
0.09325	-1966932
0.0933	-2622576
0.09335	-2503368
0.0934	-1013268
0.09345	1013268
0.0935	2026536
0.09355	1311288
0.0936	-0.178812
0.09365	-2026536
0.0937	-2562972
0.09375	-1013268
0.0938	-0.29802
0.09385	-29802
0.0939	-5245152
0.09395	-3337824
94	2741784
0.09405	715248
0.0941	6616044
0.09415	327822
0.0942	-0.059604
0.09425	-2860992
0.0943	-4887528
0.09435	-4529904
0.0944	-0.536436
0.09445	506634
0.0945	7331292
0.09455	387426
0.0946	0.238416
0.09465	0.59604
0.0947	2860992
0.09475	3993468
0.0948	3814656
0.09485	3933864
0.0949	4887528
0.09495	566238
95	5543172
0.09505	29802
0.0951	-0.417228
0.09515	-2324556
0.0952	-3457032
0.09525	-536436
0.0953	-6735252
0.09535	-6079608
0.0954	-4351092
0.09545	-2443764
0.0955	-1251684
0.09555	-1966932
0.0956	-2622576
0.09565	-1907328
0.0957	-1013268
0.09575	-0.119208
0.0958	-119208
0.09585	-417228
0.0959	-5841192
0.09595	-5543172
96	-476832
0.09605	-3993468
0.0961	-3159012
0.09615	-2026536
0.0962	-1668912
0.09625	-2503368
0.0963	-29802
0.09635	-2503368
0.0964	-14901
0.09645	-0.59604
0.0965	-0.476832
0.09655	-0.238416
0.0966	2503368
0.09665	5900796
0.0967	655644
0.09675	4053072
0.0968	1072872
0.09685	1132476
0.0969	3695448
0.09695	4589508
97	1609308
0.09705	-2324556
0.0971	-3516636
0.09715	-0.834456
0.0972	3159012
0.09725	2860992
0.0973	-2562972
0.09735	-7212084
0.0974	-864258
0.09745	-7569708
0.0975	-5483568
0.09755	-3933864
0.0976	-2741784
0.09765	-1013268
0.0977	178812
0.09775	3159012
0.0978	0.238416
0.09785	-387426
0.0979	-4529904
0.09795	-178812
98	0.357624
0.09805	-0.29802
0.0981	-0.059604
0.09815	29802
0.0982	5185548
0.09825	417228
0.0983	1668912
0.09835	-0.834456
0.0984	-2741784
0.09845	-2264952
0.0985	0.953664
0.09855	327822
0.0986	4529904
0.09865	6020004
0.0987	6377628
0.09875	4351092
0.0988	1847724
0.09885	0.178812
0.0989	0.178812
0.09895	1251684
99	3218616
0.09905	5423964
0.0991	5245152
0.09915	2860992
0.0992	-1072872
0.09925	-6437232
0.0993	-10371096
0.09935	-10609512
0.0994	-7212084
0.09945	-3397428
0.0995	-1430496
0.09955	-1072872
0.0996	-208614
0.09965	-5304756
0.0997	-6794856
0.09975	-2503368
0.0998	2741784
0.09985	2920596
0.0999	-0.536436
[truncated: 63,536 more rows]

## Sheet: Figure 1 MEA C1
fastLine1 Time [s]	fastLine1 Voltage [µV]
0	3397428
5e-05	3933864
0.0001	476832
0.00015	4589508
0.0002	3516636
0.00025	2860992
0.0003	29802
0.00035	3516636
0.0004	3635844
0.00045	3337824
0.0005	29802
0.00055	3397428
0.0006	387426
0.00065	3337824
0.0007	3099408
0.00075	3993468
0.0008	4708716
0.00085	4947132
0.0009	417228
0.00095	2801388
1	0.89406
0.00105	-1370892
0.0011	-2503368
0.00115	-1609308
0.0012	0.29802
0.00125	1907328
0.0013	2801388
0.00135	3337824
0.0014	3457032
0.00145	3635844
0.0015	4529904
0.00155	536436
0.0016	5483568
0.00165	5543172
0.0017	5423964
0.00175	4649112
0.0018	327822
0.00185	208614
0.0019	2145744
0.00195	3397428
2	4231884
0.00205	4529904
0.0021	5245152
0.00215	5781588
0.0022	5781588
0.00225	4947132
0.0023	3039804
0.00235	1668912
0.0024	1907328
0.00245	3516636
0.0025	506634
0.00255	506634
0.0026	3457032
0.00265	178812
0.0027	1013268
0.00275	0.953664
0.0028	1430496
0.00285	238416
0.0029	3218616
0.00295	3218616
3	2622576
0.00305	1966932
0.0031	1251684
0.00315	14901
0.0032	2920596
0.00325	3755052
0.0033	268218
0.00335	1072872
0.0034	0.953664
0.00345	1430496
0.0035	1609308
0.00355	1847724
0.0036	1609308
0.00365	1072872
0.0037	1072872
0.00375	2503368
0.0038	4053072
0.00385	4827924
0.0039	4708716
0.00395	4112676
4	4053072
0.00405	3993468
0.0041	3039804
0.00415	2145744
0.0042	1966932
0.00425	2503368
0.0043	3099408
0.00435	3159012
0.0044	29802
0.00445	3457032
0.0045	4231884
0.00455	4351092
0.0046	44703
0.00465	4827924
0.0047	4351092
0.00475	3039804
0.0048	1966932
0.00485	2205348
0.0049	29802
0.00495	3814656
5	506634
0.00505	6079608
0.0051	625842
0.00515	5841192
0.0052	5185548
0.00525	536436
0.0053	5602776
0.00535	4947132
0.0054	4827924
0.00545	5721984
0.0055	6318024
0.00555	6020004
0.0056	4947132
0.00565	417228
0.0057	3457032
0.00575	2741784
0.0058	2801388
0.00585	2562972
0.0059	2443764
0.00595	3516636
6	4649112
0.00605	4887528
0.0061	4410696
0.00615	4053072
0.0062	3457032
0.00625	2622576
0.0063	2026536
0.00635	2145744
0.0064	2264952
0.00645	2205348
0.0065	2622576
0.00655	3159012
0.0066	3337824
0.00665	3457032
0.0067	3755052
0.00675	4887528
0.0068	6020004
0.00685	5781588
0.0069	4112676
0.00695	2503368
7	1907328
0.00705	1847724
0.0071	2264952
0.00715	3457032
0.0072	4291488
0.00725	44703
0.0073	4589508
0.00735	5185548
0.0074	5185548
0.00745	3814656
0.0075	2562972
0.00755	3159012
0.0076	4351092
0.00765	4708716
0.0077	4887528
0.00775	4947132
0.0078	357624
0.00785	178812
0.0079	1847724
0.00795	2860992
8	2562972
0.00805	0.774852
0.0081	-0.715248
0.00815	-0.357624
0.0082	1251684
0.00825	2205348
0.0083	2562972
0.00835	357624
0.0084	5006736
0.00845	6020004
0.0085	6079608
0.00855	6079608
0.0086	6020004
0.00865	566238
0.0087	5304756
0.00875	4947132
0.0088	44703
0.00885	4649112
0.0089	566238
0.00895	685446
9	6735252
0.00905	5721984
0.0091	4410696
0.00915	387426
0.0092	5125944
0.00925	6735252
0.0093	7092876
0.00935	5900796
0.0094	4053072
0.00945	3159012
0.0095	3397428
0.00955	3635844
0.0096	3457032
0.00965	29802
0.0097	29802
0.00975	3397428
0.0098	3755052
0.00985	3516636
0.0099	2443764
0.00995	14901
0.01	1072872
0.01005	1132476
0.0101	178812
0.01015	3397428
0.0102	4827924
0.01025	5602776
0.0103	5781588
0.01035	5125944
0.0104	3099408
0.01045	0.774852
0.0105	0.059604
0.01055	1549704
0.0106	4351092
0.01065	625842
0.0107	6377628
0.01075	536436
0.0108	3159012
0.01085	119208
0.0109	1370892
0.01095	2920596
11	327822
0.01105	2503368
0.0111	1549704
0.01115	14901
0.0112	238416
0.01125	3457032
0.0113	357624
0.01135	2741784
0.0114	1430496
0.01145	0.476832
0.0115	0.834456
0.01155	2145744
0.0116	327822
0.01165	4410696
0.0117	4649112
0.01175	3755052
0.0118	327822
0.01185	387426
0.0119	4887528
0.01195	5721984
12	5781588
0.01205	5483568
0.0121	5543172
0.01215	566238
0.0122	4887528
0.01225	3755052
0.0123	178812
0.01235	-0.059604
0.0124	-0.059604
0.01245	1430496
0.0125	3159012
0.01255	4529904
0.0126	4947132
0.01265	4649112
0.0127	4708716
0.01275	4827924
0.0128	476832
0.01285	4112676
0.0129	268218
0.01295	1668912
13	178812
0.01305	2860992
0.0131	4112676
0.01315	4649112
0.0132	4053072
0.01325	3397428
0.0133	3635844
0.01335	4947132
0.0134	59604
0.01345	5245152
0.0135	3218616
0.01355	208614
0.0136	238416
0.01365	268218
0.0137	1728516
0.01375	0.834456
0.0138	1609308
0.01385	3337824
0.0139	4827924
0.01395	5245152
14	5185548
0.01405	4947132
0.0141	4112676
0.01415	2920596
0.0142	1430496
0.01425	0.536436
0.0143	0.774852
0.01435	1609308
0.0144	2622576
0.01445	4231884
0.0145	6020004
0.01455	7390896
0.0146	774852
0.01465	7331292
0.0147	59604
0.01475	4410696
0.0148	3218616
0.01485	2562972
0.0149	3159012
0.01495	4827924
15	6020004
0.01505	5721984
0.0151	4291488
0.01515	2801388
0.0152	14901
0.01525	1370892
0.0153	2324556
0.01535	3159012
0.0154	2920596
0.01545	178812
0.0155	14901
0.01555	208614
0.0156	2801388
0.01565	3457032
0.0157	3516636
0.01575	327822
0.0158	357624
0.01585	4053072
0.0159	4112676
0.01595	3635844
16	3516636
0.01605	357624
0.0161	3516636
0.01615	3516636
0.0162	3039804
0.01625	208614
0.0163	1132476
0.01635	0.89406
0.0164	119208
0.01645	1728516
0.0165	2443764
0.01655	357624
0.0166	4231884
0.01665	3755052
0.0167	2920596
0.01675	2801388
0.0168	3218616
0.01685	3695448
0.0169	3695448
0.01695	357624
17	3635844
0.01705	29802
0.0171	1847724
0.01715	2026536
0.0172	387426
0.01725	5483568
0.0173	566238
0.01735	44703
0.0174	2860992
0.01745	2205348
0.0175	268218
0.01755	327822
0.0176	3933864
0.01765	4708716
0.0177	5125944
0.01775	476832
0.0178	387426
0.01785	3755052
0.0179	44703
0.01795	5304756
18	6079608
0.01805	6496836
0.0181	6437232
0.01815	6139212
0.0182	5185548
0.01825	3755052
0.0183	2920596
0.01835	3159012
0.0184	4291488
0.01845	5900796
0.0185	685446
0.01855	6735252
0.0186	6139212
0.01865	5423964
0.0187	5245152
0.01875	5423964
0.0188	5006736
0.01885	3635844
0.0189	2443764
0.01895	208614
19	2443764
0.01905	3933864
0.0191	5781588
0.01915	655644
0.0192	625842
0.01925	5543172
0.0193	4529904
0.01935	3933864
0.0194	4649112
0.01945	5900796
0.0195	5900796
0.01955	3755052
0.0196	2205348
0.01965	2920596
0.0197	4589508
0.01975	566238
0.0198	566238
0.01985	4947132
0.0199	3397428
0.01995	2562972
0.02	3337824
0.02005	4291488
0.0201	387426
0.02015	3099408
0.0202	327822
0.02025	4351092
0.0203	5304756
0.02035	5304756
0.0204	4529904
0.02045	3397428
0.0205	2801388
0.02055	3933864
0.0206	6616044
0.02065	8404164
0.0207	7331292
0.02075	4410696
0.0208	2622576
0.02085	327822
0.0209	5304756
0.02095	6616044
21	5900796
0.02105	417228
0.0211	2324556
0.02115	1668912
0.0212	2205348
0.02125	3695448
0.0213	4827924
0.02135	5245152
0.0214	5006736
0.02145	4410696
0.0215	4231884
0.02155	4947132
0.0216	5721984
0.02165	4947132
0.0217	238416
0.02175	0.655644
0.0218	1430496
0.02185	3516636
0.0219	5602776
0.02195	7092876
22	7390896
0.02205	6139212
0.0221	4231884
0.02215	3516636
0.0222	4351092
0.02225	5483568
0.0223	5841192
0.02235	5245152
0.0224	3933864
0.02245	268218
0.0225	3159012
0.02255	5245152
0.0226	6675648
0.02265	6437232
0.0227	536436
0.02275	4410696
0.0228	3993468
0.02285	417228
0.0229	4589508
0.02295	5125944
23	5245152
0.02305	5245152
0.0231	6020004
0.02315	7033272
0.0232	6616044
0.02325	4529904
0.0233	2741784
0.02335	3159012
0.0234	536436
0.02345	7331292
0.0235	7271688
0.02355	59604
0.0236	4529904
0.02365	3039804
0.0237	1966932
0.02375	2145744
0.0238	268218
0.02385	3635844
0.0239	536436
0.02395	685446
24	7510104
0.02405	7092876
0.0241	5841192
0.02415	5006736
0.0242	5006736
0.02425	5483568
0.0243	5483568
0.02435	4887528
0.0244	4649112
0.02445	4827924
0.0245	4827924
0.02455	476832
0.0246	5006736
0.02465	5185548
0.0247	5006736
0.02475	4351092
0.0248	417228
0.02485	5423964
0.0249	6735252
0.02495	6973668
25	6377628
0.02505	6198816
0.0251	59604
0.02515	5245152
0.0252	4291488
0.02525	3993468
0.0253	4708716
0.02535	6377628
0.0254	7688916
0.02545	74505
0.0255	6139212
0.02555	4887528
0.0256	4112676
0.02565	3993468
0.0257	3993468
0.02575	3755052
0.0258	357624
0.02585	4231884
0.0259	536436
0.02595	6079608
26	5602776
0.02605	4947132
0.0261	4827924
0.02615	5125944
0.0262	6079608
0.02625	7688916
0.0263	7569708
0.02635	506634
0.0264	3039804
0.02645	3218616
0.0265	476832
0.02655	5900796
0.0266	5900796
0.02665	5602776
0.0267	4887528
0.02675	44703
0.0268	4708716
0.02685	5721984
0.0269	715248
0.02695	74505
27	5900796
0.02705	4291488
0.0271	4291488
0.02715	5304756
0.0272	6020004
0.02725	59604
0.0273	5781588
0.02735	5721984
0.0274	536436
0.02745	536436
0.0275	6616044
0.02755	8225352
0.0276	8225352
0.02765	7629312
0.0277	8523372
0.02775	983466
0.0278	9596244
0.02785	7688916
0.0279	5781588
0.02795	5423964
28	566238
0.02805	5781588
0.0281	625842
0.02815	7331292
0.0282	804654
0.02825	7867728
0.0283	6914064
0.02835	6616044
0.0284	7510104
0.02845	8404164
0.0285	8225352
0.02855	7390896
0.0286	7212084
0.02865	864258
0.0287	10847928
0.02875	11980404
0.0288	11861196
0.02885	11205552
0.0289	10311492
0.02895	9655848
29	9596244
0.02905	10788324
0.0291	12874464
0.02915	14245356
0.0292	1370892
0.02925	12099612
0.0293	1132476
0.02935	12099612
0.0294	12457236
0.02945	11980404
0.0295	12159216
0.02955	12993672
0.0296	13291692
0.02965	12934068
0.0297	1251684
0.02975	12993672
0.0298	1370892
0.02985	13828128
0.0299	13589712
0.02995	1311288
0.03	12278424
0.03005	12159216
0.0301	12993672
0.03015	13649316
0.0302	13947336
0.03025	14960604
0.0303	17046744
0.03035	18834864
0.0304	1907328
0.03045	18954072
0.0305	20324964
0.03055	22768728
0.0306	24378036
0.03065	2503368
0.0307	25450908
0.03075	26702592
0.0308	27656256
0.03085	2860992
0.0309	3099408
0.03095	35106756
31	38682996
0.03105	41663196
0.0311	44762604
0.03115	47921616
0.0312	50782608
0.03125	54120432
0.0313	59723208
0.03135	67888956
0.0314	76412328
0.03145	8314758
0.0315	88750356
0.03155	95902836
0.0316	106154724
0.03165	116883444
0.0317	1251684
0.03175	13291692
0.0318	141678708
0.03185	151334556
0.0319	160215552
0.03195	167427636
32	173209224
0.03205	178454376
0.0321	182328636
0.03215	1847724
0.0322	18656052
0.03225	1892427
0.0323	194070624
0.03235	201103896
0.0324	209567664
0.03245	218806284
0.0325	229236984
0.03255	23901204
0.0326	244793628
0.03265	246820164
0.0327	246820164
0.03275	247595016
0.0328	249561948
0.03285	251469276
0.0329	251588484
0.03295	250098384
33	248071848
0.03305	246104916
0.0331	243839964
0.03315	241276992
0.0332	239369664
0.03325	239488872
0.0333	241634616
0.03335	244734024
0.0334	24705858
0.03345	248191056
0.0335	249621552
0.03355	252005712
0.0336	254449476
0.03365	256833636
0.0337	260648292
0.03375	266370276
0.0338	272330676
0.03385	277695036
0.0339	284132268
0.03395	293907324
34	30725862
0.03405	32215962
0.0341	336226164
0.03415	349458252
0.0342	363942024
0.03425	380690748
0.0343	399466008
0.03435	417943248
0.0344	430400484
0.03445	431473356
0.0345	416751168
0.03455	38712798
0.0346	344093892
0.03465	294622572
0.0347	245389668
0.03475	200090628
0.0348	160811592
0.03485	127671768
0.0349	101267196
0.03495	81001836
35	67292916
0.03505	58769544
0.0351	52928352
0.03515	47444784
0.0352	43451316
0.03525	43153296
0.0353	47146764
0.03535	53882016
0.0354	62166972
0.03545	7063074
0.0355	78736884
0.03555	87081444
0.0356	94651152
0.03565	101147988
0.0357	106810368
0.03575	111340272
0.0358	115393344
0.03585	1206981
0.0359	126598896
0.03595	131903652
36	136373952
0.03605	140307816
0.0361	143526432
0.03615	147102672
0.0362	151811388
0.03625	157294956
0.0363	162182484
0.03635	167010408
0.0364	172136352
0.03645	176249028
0.0365	177798732
0.03655	177679524
0.0366	1773219
0.03665	179050416
0.0367	183997548
0.03675	19013676
0.0368	196335576
0.03685	202474788
0.0369	209984892
0.03695	220475196
37	23483976
0.03705	252899772
0.0371	273224736
0.03715	293609304
0.0372	31262298
0.03725	32990814
0.0373	344928348
0.03735	357504792
0.0374	367220244
0.03745	3740151
0.0375	379021836
0.03755	380988768
0.0376	376339656
0.03765	366504996
0.0377	35523984
0.03775	345226368
0.0378	336941412
0.03785	329967744
0.0379	32424576
0.03795	320013876
38	317152884
0.03805	31500714
0.0381	312265356
0.03815	308212284
0.0382	30368238
0.03825	300165744
0.0383	29831802
0.03835	297602772
0.0384	297960396
0.03845	299152476
0.0385	299688912
0.03855	29891406
0.0386	296708712
0.03865	295218612
0.0387	295218612
0.03875	2950398
0.0388	293430492
0.03885	290629104
0.0389	287827716
0.03895	285622368
39	28282098
0.03905	279721572
0.0391	276800976
0.03915	274595628
0.0392	2726883
0.03925	270721368
0.0393	26881404
0.03935	267264336
0.0394	265774236
0.03945	264820572
0.0395	264224532
0.03955	262913244
0.0396	261601956
0.03965	261005916
0.0397	260588688
0.03975	260290668
0.0398	259813836
0.03985	258800568
0.0399	256118388
0.03995	2518269
0.04	247714224
0.04005	244734024
0.0401	243243924
0.04015	243124716
0.0402	243124716
0.04025	242111448
0.0403	239846496
0.04035	237104712
0.0404	234958968
0.04045	233707284
0.0405	232872828
0.04055	232276788
0.0406	231025104
0.04065	228342924
0.0407	225243516
0.04075	223276584
0.0408	222084504
0.04085	22083282
0.0409	219223512
0.04095	21725658
41	215230044
0.04105	213620736
0.0411	212547864
0.04115	211653804
0.0412	20980608
0.04125	207302712
0.0413	205454988
0.04135	204501324
0.0414	204680136
0.04145	205574196
0.0415	206468256
0.04155	207064296
0.0416	2071239
0.04165	206766276
0.0417	206170236
0.04175	205097364
0.0418	20354766
0.04185	202236372
0.0419	20086548
0.04195	198600528
42	196275972
0.04205	19460706
0.0421	19311696
0.04215	191448048
0.0422	19013676
0.04225	189719532
0.0423	188587056
0.04235	186381708
0.0424	18387834
0.04245	181076952
0.0425	178752396
0.04255	177858336
0.0426	178275564
0.04265	178752396
0.0427	17851398
0.04275	177798732
0.0428	176964276
0.04285	175951008
0.0429	173984076
0.04295	171897936
43	170944272
0.04305	171421104
0.0431	173030412
0.04315	174282096
0.0432	173864868
0.04325	17195754
0.0433	170527044
0.04335	171421104
0.0434	173388036
0.04345	173805264
0.0435	172136352
0.04355	170586648
0.0436	170109816
0.04365	170646252
0.0437	171123084
0.04375	171242292
0.0438	171123084
0.04385	170348232
0.0439	169156152
0.04395	1683813
44	168023676
0.04405	167368032
0.0441	16599714
0.04415	164626248
0.0442	163732188
0.04425	16331496
0.0443	16301694
0.04435	162957336
0.0444	163553376
0.04445	164626248
0.0445	165281892
0.04455	165222288
0.0446	164626248
0.04465	164089812
0.0447	164149416
0.04475	165222288
0.0448	166771992
0.04485	167546844
0.0449	16748724
0.04495	167427636
45	167904468
0.04505	168142884
0.0451	16718922
0.04515	165520308
0.0452	163970604
0.04525	162361296
0.0453	160811592
0.04535	1594407
0.0454	158189016
0.04545	157294956
0.0455	155685648
0.04555	153361092
0.0456	15169218
0.04565	150917328
0.0457	149963664
0.04575	147639108
0.0458	144480096
0.04585	142095936
0.0459	140784648
0.04595	140009796
46	139890588
0.04605	14036742
0.0461	140129004
0.04615	138817716
0.0462	136731576
0.04625	135777912
0.0463	135777912
0.04635	1355991
0.0464	135360684
0.04645	135420288
0.0465	135360684
0.04655	134168604
0.0466	13232088
0.04665	130592364
0.0467	129161868
0.04675	12785058
0.0468	12695652
0.04685	12755256
0.0469	129161868
0.04695	130115532
47	129757908
0.04705	12844662
0.0471	126539292
0.04715	124989588
0.0472	124214736
0.04725	12397632
0.0473	123320676
0.04735	121770972
0.0474	120936516
0.04745	121353744
0.0475	122426616
0.04755	123439884
0.0476	123618696
0.04765	1221882
0.0477	119148396
0.04775	116287404
0.0478	115750968
0.04785	11741988
0.0479	118790772
0.04795	117896712
48	115572156
0.04805	114201264
0.0481	114558888
0.04815	115274136
0.0482	115512552
0.04825	115691364
0.0483	116347008
0.04835	117062256
0.0484	117777504
0.04845	11741988
0.0485	116108592
0.04855	115452948
0.0486	11533374
0.04865	115095324
0.0487	114499284
0.04875	114380076
0.0488	114499284
0.04885	11354562
0.0489	111280668
0.04895	109730964
49	109552152
0.04905	110028984
0.0491	110684628
0.04915	11056542
0.0492	109134924
0.04925	107466012
0.0493	106631556
0.04935	10669116
0.0494	10669116
0.04945	10609512
0.0495	104426208
0.04955	102697692
0.0496	102638088
0.04965	10460502
0.0497	106810368
0.04975	107227596
0.0498	105856704
0.04985	10400898
0.0499	102459276
0.04995	10162482
0.05	101863236
0.05005	1028169
0.0501	103532148
0.05015	103830168
0.0502	10400898
0.05025	104664624
0.0503	10549908
0.05035	10609512
0.0504	105618288
0.05045	104545416
0.0505	103830168
0.05055	103234128
0.0506	102399672
0.05065	102101652
0.0507	102757296
0.05075	104187792
0.0508	105379872
0.05085	105737496
0.0509	105916308
0.05095	107108388
51	10847928
0.05105	10907532
0.0511	10937334
0.05115	109432944
0.0512	108956112
0.05125	108896508
0.0513	109015716
0.05135	108598488
0.0514	10818126
0.05145	108538884
0.0515	108896508
0.05155	107346804
0.0516	102876504
0.05165	96796896
0.0517	90717288
0.05175	85114512
0.0518	79988568
0.05185	75279852
0.0519	6943866
0.05195	62524596
52	57994692
0.05205	5751786
0.0521	58352316
0.05215	58531128
0.0522	58888752
0.05225	58948356
0.0523	58173504
0.05235	58292712
0.0524	60319248
0.05245	63359052
0.0525	65027964
0.05255	64253112
0.0526	62822616
0.05265	61272912
0.0527	59663604
0.05275	59246376
0.0528	60319248
0.05285	61332516
0.0529	60676872
0.05295	59246376
53	57756276
0.05305	56504592
0.0531	56087364
0.05315	57339048
0.0532	60080832
0.05325	62166972
0.0533	61928556
0.05335	60557664
0.0534	6049806
0.05345	625842
0.0535	64908756
0.05355	6616044
0.0536	66816084
0.05365	6735252
0.0537	68365788
0.05375	69796284
0.0538	70869156
0.05385	72061236
0.0539	7271688
0.05395	72657276
54	72299652
0.05405	72895692
0.0541	73730148
0.05415	73134108
0.0542	7122678
0.05425	69557868
0.0543	69617472
0.05435	71345988
0.0544	72836088
0.05445	72597672
0.0545	71107572
0.05455	69677076
0.0546	68604204
0.05465	68008164
0.0547	67471728
0.05475	66577668
0.0548	6526638
0.05485	63895488
0.0549	61570932
0.05495	57696672
55	5394162
0.05505	521535
0.0551	52928352
0.05515	55252908
0.0552	57339048
0.05525	58352316
0.0553	58352316
0.05535	581139
0.0554	57458256
0.05545	56683404
0.0555	55789344
0.05555	54954888
0.0556	5483568
0.05565	5543172
0.0557	56087364
0.05575	57041028
0.0558	57875484
0.05585	58650336
0.0559	5900796
0.05595	58590732
56	5692182
0.05605	5453766
0.0561	53762808
0.05615	54776076
0.0562	56444988
0.05625	57339048
0.0563	57458256
0.05635	5751786
0.0564	57279444
0.05645	56444988
0.0565	55491324
0.05655	551337
0.0566	55372116
0.05665	54716472
0.0567	53166768
0.05675	52689936
0.0568	53703204
0.05685	55252908
0.0569	55550928
0.05695	54776076
57	5453766
0.05705	55193304
0.0571	56683404
0.05715	58352316
0.0572	5870994
0.05725	57458256
0.0573	5602776
0.05735	54895284
0.0574	5334558
0.05745	52332312
0.0575	5274954
0.05755	54418452
0.0576	55789344
0.05765	56564196
0.0577	56683404
0.05775	55074096
0.0578	52570728
0.05785	50842212
0.0579	50186568
0.05795	50246172
58	50723004
0.05805	51438252
0.0581	51974688
0.05815	52093896
0.0582	52630332
0.05825	5304756
0.0583	52570728
0.05835	5155746
0.0584	51021024
0.05845	51021024
0.0585	5125944
0.05855	51199836
0.0586	49828944
0.05865	47921616
0.0587	4678914
0.05875	47146764
0.0588	48815676
0.05885	51438252
0.0589	52928352
0.05895	52272708
59	5096142
0.05905	4976934
0.0591	48756072
0.05915	4857726
0.0592	491733
0.05925	48815676
0.0593	47742804
0.05935	47862012
0.0594	491733
0.05945	50246172
0.0595	50544192
0.05955	50544192
0.0596	50544192
0.05965	49948152
0.0597	48398448
0.05975	476832
0.0598	4857726
0.05985	50424984
0.0599	51319044
0.05995	50484588
0.06	48338844
0.06005	46133496
0.0601	45060624
0.06015	46371912
0.0602	48458052
0.06025	49411716
0.0603	49292508
0.06035	48160032
0.0604	46312308
0.06045	4589508
0.0605	48100428
0.06055	50186568
0.0606	5006736
0.06065	48756072
0.0607	47623596
0.06075	47563992
0.0608	46848744
0.06085	45060624
0.0609	44047356
0.06095	44583792
61	45418248
0.06105	4589508
0.0611	45477852
0.06115	44047356
0.0612	42736068
0.06125	42259236
0.0613	42140028
0.06135	41901612
0.0614	41663196
0.06145	4112676
0.0615	40649928
0.06155	40947948
0.0616	41603592
0.06165	41663196
0.0617	40709532
0.06175	40113492
0.0618	40113492
0.06185	39517452
0.0619	38027352
0.06195	37192896
62	38802204
0.06205	41603592
0.0621	42676464
0.06215	41782404
0.0622	40411512
0.06225	3963666
0.0623	39159828
0.06235	38861808
0.0624	38682996
0.06245	38027352
0.0625	372525
0.06255	37192896
0.0626	38086956
0.06265	39100224
0.0627	39457848
0.06275	39100224
0.0628	37908144
0.06285	36477648
0.0629	3486834
0.06295	33020616
63	31768932
0.06305	3159012
0.0631	3218616
0.06315	32543784
0.0632	3188814
0.06325	30278832
0.0633	283119
0.06335	27835068
0.0634	28967544
0.06345	30874872
0.0635	32901408
0.06355	33616656
0.0636	32305368
0.06365	29921208
0.0637	28252296
0.06375	27656256
0.0638	27656256
0.06385	27894672
0.0639	28252296
0.06395	28669524
64	28788732
0.06405	29086752
0.0641	29325168
0.06415	29265564
0.0642	28550316
0.06425	28073484
0.0643	28371504
0.06435	28967544
0.0644	29265564
0.06445	29146356
0.0645	28788732
0.06455	2860992
0.0646	283119
0.06465	28848336
0.0647	29086752
0.06475	2860992
0.0648	28192692
0.06485	27835068
0.0649	27060216
0.06495	26642988
65	27060216
0.06505	27537048
0.0651	27179424
0.06515	2652378
0.0652	26285364
0.06525	26106552
0.0653	253317
0.06535	23901204
0.0654	2294754
0.06545	2324556
0.0655	23722392
0.06555	2294754
0.0656	2175546
0.06565	21099816
0.0657	21278628
0.06575	22768728
0.0658	24854868
0.06585	2592774
0.0659	25152888
0.06595	23781996
66	23305164
0.06605	2354358
0.0661	23662788
0.06615	23722392
0.0662	23960808
0.06625	2443764
0.0663	24914472
0.06635	24616452
0.0664	23960808
0.06645	23781996
0.0665	238416
0.06655	23185956
0.0666	21934272
0.06665	20921004
0.0667	21695856
0.06675	24199224
0.0668	2562972
0.06685	25510512
0.0669	25093284
0.06695	24497244
67	23007144
0.06705	22291896
0.0671	23901204
0.06715	25748928
0.0672	25689324
0.06725	24854868
0.0673	24616452
0.06735	24497244
0.0674	24020412
0.06745	23901204
0.0675	238416
0.06755	2324556
0.0676	223515
0.06765	21576648
0.0677	21338232
0.06775	21099816
0.0678	20384568
0.06785	20086548
0.0679	20622984
0.06795	22113084
68	23185956
0.06805	23066748
0.0681	21815064
0.06815	20324964
0.0682	19788528
0.06825	20086548
0.0683	20622984
0.06835	21576648
0.0684	22589916
0.06845	23424372
0.0685	23305164
0.06855	21815064
0.0686	19848132
0.06865	19252092
0.0687	20026944
0.06875	20682588
0.0688	208614
0.06885	208614
0.0689	21338232
0.06895	21993876
69	21517044
0.06905	19788528
0.0691	18298428
0.06915	1817922
0.0692	1877526
0.06925	19252092
0.0693	19430904
0.06935	193713
0.0694	18715656
0.06945	17940804
0.0695	17702388
0.06955	17523576
0.0696	1698714
0.06965	15914268
0.0697	1430496
0.06975	1281486
0.0698	11861196
0.06985	11503572
0.0699	11682384
0.06995	11861196
0.07	1132476
0.07005	104307
0.0701	9953868
0.07015	9715452
0.0702	9655848
0.07025	10371096
0.0703	11265156
0.07035	11741988
0.0704	1162278
0.07045	10669116
0.0705	10013472
0.07055	10192284
0.0706	10788324
0.07065	11741988
0.0707	1251684
0.07075	12993672
0.0708	1311288
0.07085	12874464
0.0709	11801592
0.07095	104307
71	10013472
0.07105	10549908
0.0711	11205552
0.07115	119208
0.0712	11861196
0.07125	10788324
0.0713	9357828
0.07135	8284956
0.0714	7808124
0.07145	804654
0.0715	8404164
0.07155	8463768
0.0716	8284956
0.07165	8225352
0.0717	7927332
0.07175	6616044
0.0718	5185548
0.07185	476832
0.0719	625842
0.07195	8284956
72	8225352
0.07205	6318024
0.0721	44703
0.07215	387426
0.0722	44703
0.07225	5185548
0.0723	5185548
0.07235	566238
0.0724	6496836
0.07245	685446
0.0725	625842
0.07255	417228
0.0726	1370892
0.07265	0.238416
0.0727	1847724
0.07275	387426
0.0728	4351092
0.07285	3635844
0.0729	238416
0.07295	0.953664
73	0
0.07305	0.29802
0.0731	14901
0.07315	2205348
0.0732	119208
0.07325	-0.953664
0.0733	-2860992
0.07335	-357624
0.0734	-3218616
0.07345	-1609308
0.0735	0.119208
0.07355	0.29802
0.0736	-14901
0.07365	-327822
0.0737	-3695448
0.07375	-3635844
0.0738	-3457032
0.07385	-2860992
0.0739	-268218
0.07395	-3099408
74	-357624
0.07405	-387426
0.0741	-4351092
0.07415	-5185548
0.0742	-5781588
0.07425	-6079608
0.0743	-6616044
0.07435	-7092876
0.0744	-715248
0.07445	-7212084
0.0745	-7927332
0.07455	-864258
0.0746	-9477036
0.07465	-104307
0.0747	-10847928
0.07475	-1072872
0.0748	-10013472
0.07485	-9000204
0.0749	-8463768
0.07495	-8463768
75	-923862
0.07505	-1072872
0.0751	-12755256
0.07515	-14722188
0.0752	-15616248
0.07525	-14960604
0.0753	-13649316
0.07535	-13291692
0.0754	-14126148
0.07545	-15020208
0.0755	-15020208
0.07555	-14424168
0.0756	-1460298
0.07565	-15854664
0.0757	-17940804
0.07575	-1966932
0.0758	-20742192
0.07585	-21099816
0.0759	-2056338
0.07595	-20921004
76	-23185956
0.07605	-26702592
0.0761	-30159624
0.07615	-31768932
0.0762	-31232496
0.07625	-29742396
0.0763	-28729128
0.07635	-29682792
0.0764	-3248418
0.07645	-35047152
0.0765	-36179628
0.07655	-36000816
0.0766	-3546438
0.07665	-35345172
0.0767	-35822004
0.07675	-36477648
0.0768	-36596856
0.07685	-36775668
0.0769	-3755052
0.07695	-3844458
77	-39457848
0.07705	-40113492
0.0771	-40649928
0.07715	-41305572
0.0772	-4202082
0.07725	-4231884
0.0773	-41484384
0.07735	-40769136
0.0774	-40649928
0.07745	-39994284
0.0775	-39398244
0.07755	-39159828
0.0776	-38563788
0.07765	-37729332
0.0777	-37610124
0.07775	-38027352
0.0778	-37788936
0.07785	-37014084
0.0779	-37729332
0.07795	-39219432
78	-40113492
0.07805	-40351908
0.0781	-40411512
0.07815	-39994284
0.0782	-38563788
0.07825	-3695448
0.0783	-35702796
0.07835	-34629924
0.0784	-33914676
0.07845	-33855072
0.0785	-34808736
0.07855	-3635844
0.0786	-37133292
0.07865	-36298836
0.0787	-35583588
0.07875	-36537252
0.0788	-38563788
0.07885	-39875076
0.0789	-402327
0.07895	-40351908
79	-4053072
0.07905	-40649928
0.0791	-4082874
0.07915	-41007552
0.0792	-41305572
0.07925	-417228
0.0793	-4202082
0.07935	-4291488
0.0794	-44881812
0.07945	-46550724
0.0795	-47444784
0.07955	-48815676
0.0796	-506634
0.07965	-51974688
0.0797	-5304756
0.07975	-53524392
0.0798	-52868748
0.07985	-52213104
0.0799	-52987956
0.07995	-54716472
0.08	-5692182
0.08005	-5841192
0.0801	-58590732
0.08015	-58650336
0.0802	-60080832
0.08025	-62107368
0.0803	-63537864
0.08035	-63895488
0.0804	-63895488
0.08045	-64133904
0.0805	-6496836
0.08055	-65922024
0.0806	-66935292
0.08065	-67292916
0.0807	-65743212
0.08075	-63239844
0.0808	-61928556
0.08085	-6198816
0.0809	-62047764
0.08095	-62047764
81	-62345784
0.08105	-625842
0.0811	-6288222
0.08115	-63716676
0.0812	-64551132
0.08125	-64610736
0.0813	-64014696
0.08135	-6347826
0.0814	-63955092
0.08145	-65385588
0.0815	-66220044
0.08155	-65445192
0.0816	-640743
0.08165	-63001428
0.0817	-63299448
0.08175	-64551132
0.0818	-65802816
0.08185	-66518064
0.0819	-66518064
0.08195	-65385588
82	-6347826
0.08205	-62047764
0.0821	-61630536
0.08215	-61749744
0.0822	-60915288
0.08225	-58829148
0.0823	-55074096
0.08235	-50782608
0.0824	-4827924
0.08245	-47623596
0.0825	-47265972
0.08255	-46073892
0.0826	-44583792
0.08265	-43332108
0.0827	-43153296
0.08275	-44166564
0.0828	-44464584
0.08285	-43391712
0.0829	-4202082
0.08295	-40888344
83	-39875076
0.08305	-38682996
0.0831	-3695448
0.08315	-3546438
0.0832	-3457032
0.08325	-34391508
0.0833	-34927944
0.08335	-35941212
0.0834	-37133292
0.08345	-37967748
0.0835	-37788936
0.08355	-37073688
0.0836	-3635844
0.08365	-35643192
0.0837	-3516636
0.08375	-34629924
0.0838	-3367626
0.08385	-32305368
0.0839	-312921
0.08395	-30755664
84	-30278832
0.08405	-29921208
0.0841	-30159624
0.08415	-30815268
0.0842	-30755664
0.08425	-29980812
0.0843	-28967544
0.08435	-28133088
0.0844	-28133088
0.08445	-28788732
0.0845	-30338436
0.08455	-312921
0.0846	-30934476
0.08465	-3039804
0.0847	-29742396
0.08475	-28252296
0.0848	-27239028
0.08485	-27179424
0.0849	-2741784
0.08495	-26881404
85	-2562972
0.08505	-2443764
0.0851	-23364768
0.08515	-22589916
0.0852	-2294754
0.08525	-23960808
0.0853	-24378036
0.08535	-23305164
0.0854	-21636252
0.08545	-21099816
0.0855	-21278628
0.08555	-21040212
0.0856	-2056338
0.08565	-20503776
0.0857	-20503776
0.08575	-2026536
0.0858	-20324964
0.08585	-20921004
0.0859	-21993876
0.08595	-22828332
86	-23483976
0.08605	-23066748
0.0861	-21338232
0.08615	-20384568
0.0862	-20921004
0.08625	-21397836
0.0863	-20980608
0.08635	-20444172
0.0864	-20742192
0.08645	-21338232
0.0865	-21576648
0.08655	-21040212
0.0866	-19848132
0.08665	-18000408
0.0867	-16510308
0.08675	-16331496
0.0868	-17344764
0.08685	-18060012
0.0869	-18656052
0.08695	-19728924
87	-20980608
0.08705	-21934272
0.0871	-21815064
0.08715	-20503776
0.0872	-1907328
0.08725	-1847724
0.0873	-18715656
0.08735	-19192488
0.0874	-1907328
0.08745	-18417636
0.0875	-18358032
0.08755	-18954072
0.0876	-18536844
0.08765	-16569912
0.0877	-1549704
0.08775	-1609308
0.0878	-18000408
0.08785	-19252092
0.0879	-18536844
0.08795	-1609308
88	-14066544
0.08805	-14245356
0.0881	-1579506
0.08815	-16748724
0.0882	-16331496
0.08825	-1579506
0.0883	-1609308
0.08835	-16271892
0.0884	-15675852
0.08845	-1400694
0.0885	-12636048
0.08855	-1281486
0.0886	-13828128
0.08865	-14841396
0.0887	-15258624
0.08875	-15616248
0.0888	-15616248
0.08885	-15079812
0.0889	-14841396
0.08895	-14901
89	-14662584
0.08905	-14066544
0.0891	-13589712
0.08915	-13172484
0.0892	-13053276
0.08925	-13053276
0.0893	-13530108
0.08935	-1430496
0.0894	-14543376
0.08945	-14066544
0.0895	-13828128
0.08955	-14364564
0.0896	-1519902
0.08965	-15437436
0.0897	-14662584
0.08975	-12874464
0.0898	-11443968
0.08985	-11980404
0.0899	-13530108
0.08995	-15139416
0.09	-16271892
0.09005	-1609308
0.0901	-14662584
0.09015	-13053276
0.0902	-1281486
0.09025	-13828128
0.0903	-14483772
0.09035	-14126148
0.0904	-13768524
0.09045	-14066544
0.0905	-13828128
0.09055	-12695652
0.0906	-11205552
0.09065	-9715452
0.0907	-9298224
0.09075	-10847928
0.0908	-1311288
0.09085	-13589712
0.0909	-12993672
0.09095	-1132476
91	-10251888
0.09105	-104307
0.0911	-10251888
0.09115	-983466
0.0912	-1013268
0.09125	-104307
0.0913	-10251888
0.09135	-9655848
0.0914	-8880996
0.09145	-8702184
0.0915	-9655848
0.09155	-1102674
0.0916	-1251684
0.09165	-134109
0.0917	-13351296
0.09175	-12934068
0.0918	-1221882
0.09185	-10549908
0.0919	-953664
0.09195	-10311492
92	-12099612
0.09205	-13172484
0.0921	-13232088
0.09215	-12278424
0.0922	-11205552
0.09225	-10847928
0.0923	-10847928
0.09235	-10907532
0.0924	-10371096
0.09245	-9775056
0.0925	-9894264
0.09255	-9953868
0.0926	-10013472
0.09265	-10073076
0.0927	-10073076
0.09275	-9715452
0.0928	-9298224
0.09285	-9417432
0.0929	-10192284
0.09295	-10788324
93	-1072872
0.09305	-10251888
0.0931	-9894264
0.09315	-9775056
0.0932	-9715452
0.09325	-9953868
0.0933	-1072872
0.09335	-11741988
0.0934	-11861196
0.09345	-1102674
0.0935	-10013472
0.09355	-9357828
0.0936	-8821392
0.09365	-8106144
0.0937	-8284956
0.09375	-9596244
0.0938	-11801592
0.09385	-12993672
0.0939	-12397632
0.09395	-10847928
94	-10073076
0.09405	-983466
0.0941	-983466
0.09415	-953664
0.0942	-923862
0.09425	-9775056
0.0943	-10549908
0.09435	-1072872
0.0944	-10788324
0.09445	-1132476
0.0945	-1281486
0.09455	-13947336
0.0946	-13768524
0.09465	-1281486
0.0947	-119208
0.09475	-10847928
0.0948	-953664
0.09485	-8582976
0.0949	-864258
0.09495	-9000204
95	-9417432
0.09505	-9775056
0.0951	-10073076
0.09515	-10073076
0.0952	-9953868
0.09525	-10073076
0.0953	-104307
0.09535	-11145948
0.0954	-12397632
0.09545	-12934068
0.0955	-12397632
0.09555	-10907532
0.0956	-983466
0.09565	-1013268
0.0957	-11145948
0.09575	-1162278
0.0958	-11205552
0.09585	-10251888
0.0959	-8880996
0.09595	-8225352
96	-8702184
0.09605	-923862
0.0961	-9477036
0.09615	-9417432
0.0962	-9596244
0.09625	-1013268
0.0963	-10311492
0.09635	-9477036
0.0964	-7569708
0.09645	-6139212
0.0965	-6020004
0.09655	-6437232
0.0966	-7331292
0.09665	-8523372
0.0967	-9059808
0.09675	-8523372
0.0968	-7927332
0.09685	-7331292
0.0969	-6496836
0.09695	-6437232
97	-7629312
0.09705	-9179016
0.0971	-9655848
0.09715	-834456
0.0972	-7212084
0.09725	-804654
0.0973	-9596244
0.09735	-10073076
0.0974	-9655848
0.09745	-864258
0.0975	-7867728
0.09755	-74505
0.0976	-7629312
0.09765	-8225352
0.0977	-8582976
0.09775	-8761788
0.0978	-9179016
0.09785	-9119412
0.0979	-8284956
0.09795	-7867728
98	-74505
0.09805	-6616044
0.0981	-625842
0.09815	-6318024
0.0982	-6675648
0.09825	-6973668
0.0983	-6914064
0.09835	-6318024
0.0984	-5900796
0.09845	-5543172
0.0985	-5125944
0.09855	-566238
0.0986	-7808124
0.09865	-9417432
0.0987	-89406
0.09875	-7986936
0.0988	-7688916
0.09885	-7331292
0.0989	-625842
0.09895	-4112676
99	-208614
0.09905	-1966932
0.0991	-3933864
0.09915	-5841192
0.0992	-6735252
0.09925	-6377628
0.0993	-59604
0.09935	-6735252
0.0994	-7331292
0.09945	-7569708
0.0995	-8880996
0.09955	-9596244
0.0996	-8821392
0.09965	-804654
0.0997	-7331292
0.09975	-6198816
0.0998	-5304756
0.09985	-476832
0.0999	-5006736
[truncated: 63,536 more rows]

## Sheet: Figure 2 A B Sup Fig 1 
Accession	Description	Coverage [%]	# Peptides	# PSMs	# AAs	MW [kDa]	PGM1_P1	PGM1_P2	PGM1_P3	CTR1	CTR2	CTR3	CTR4	FC (PGM1/Ctrl)	p-value	Log2FC	pvaluelog10
Q9BWL3	Protein C1orf43 OS=Homo sapiens (Human) OX=9606 GN=C1orf43 PE=2 SV=1	6	1	1	253	28.8	93.6	92	90.2	104.5	107.9	104.1	107.7	0.866887	0.000201172	-0.206085	3.69643
O95456	Proteasome assembly chaperone 1 OS=Homo sapiens (Human) OX=9606 GN=PSMG1 PE=1 SV=1	45	10	11	288	32.8	105.1	103.7	105.9	96.3	97	98.1	93.9	1.08902	0.000584246	0.123032	3.2334
P22033	Methylmalonyl-CoA mutase, mitochondrial OS=Homo sapiens (Human) OX=9606 GN=MMUT PE=1 SV=4	31	25	48	750	83.1	93.1	89.3	88.6	105.2	108.1	105.8	109.8	0.842465	0.000599246	-0.247311	3.22239
Q9HD45	Transmembrane 9 superfamily member 3 OS=Homo sapiens (Human) OX=9606 GN=TM9SF3 PE=1 SV=2	19	14	39	589	67.8	113.5	109	115.9	90.8	85.8	96.7	88.3	1.24779	0.000790226	0.319372	3.10225
Q9BQ04	RNA-binding protein 4B OS=Homo sapiens (Human) OX=9606 GN=RBM4B PE=1 SV=1	53	17	44	359	40.1	105.6	104.3	104.8	94.7	94.7	98	97.7	1.08959	0.00100145	0.123782	2.99937
Q9NZQ3	NCK-interacting protein with SH3 domain OS=Homo sapiens (Human) OX=9606 GN=NCKIPSD PE=1 SV=1	14	9	10	722	78.9	92.8	90.6	89.8	108.4	102.4	105.4	110.5	0.853683	0.00102266	-0.228227	2.99027
Q96C57	Protein CUSTOS OS=Homo sapiens (Human) OX=9606 GN=CUSTOS PE=1 SV=2	10	2	2	262	28.2	94	90.9	89	104.5	107.2	105.3	109	0.857277	0.00128202	-0.222167	2.89211
P56181	NADH dehydrogenase [ubiquinone] flavoprotein 3, mitochondrial OS=Homo sapiens (Human) OX=9606 GN=NDUFV3 PE=1 SV=2	28	4	7	108	11.9	83.8	75.1	78.5	123.3	121.7	103	114.5	0.684396	0.00150644	-0.547096	2.82205
P04844	Dolichyl-diphosphooligosaccharide--protein glycosyltransferase subunit 2 OS=Homo sapiens (Human) OX=9606 GN=RPN2 PE=1 SV=3	57	30	108	631	69.2	103.4	106.3	104.5	94.1	95.2	98.8	97.8	1.0856	0.0019153	0.118494	2.71776
Q702N8	Xin actin-binding repeat-containing protein 1 OS=Homo sapiens (Human) OX=9606 GN=XIRP1 PE=1 SV=1	77	120	479	1843	198.4	87.2	73.6	76.5	120.2	124.9	113.5	104.1	0.683812	0.00196735	-0.548327	2.70612
Q99569	Plakophilin-4 OS=Homo sapiens (Human) OX=9606 GN=PKP4 PE=1 SV=2	12	14	15	1192	131.8	88.3	85.4	84	107.4	114.3	103.5	117.1	0.776848	0.0020049	-0.364295	2.69791
Q68D10	Protein SPT2 homolog OS=Homo sapiens (Human) OX=9606 GN=SPTY2D1 PE=1 SV=3	11	7	8	685	75.6	93.7	88.9	89.1	103.2	106	113.9	105.4	0.84543	0.00225111	-0.242243	2.6476
Q6UX53	Methyltransferase-like protein 7B OS=Homo sapiens (Human) OX=9606 GN=METTL7B PE=1 SV=2	9	2	2	244	27.8	88.8	77.9	80.6	101.9	121	111.6	118.3	0.72821	0.00229014	-0.457574	2.64014
Q12972	Nuclear inhibitor of protein phosphatase 1 OS=Homo sapiens (Human) OX=9606 GN=PPP1R8 PE=1 SV=2	50	17	29	351	38.5	102.3	104.8	104	98.4	95.4	99	96	1.06687	0.00241462	0.0933877	2.61715
Q08945	FACT complex subunit SSRP1 OS=Homo sapiens (Human) OX=9606 GN=SSRP1 PE=1 SV=1	49	35	72	709	81	105.1	106.2	102.8	95.1	99.4	95.6	95.9	1.08497	0.00244023	0.117661	2.61257
P13667	Protein disulfide-isomerase A4 OS=Homo sapiens (Human) OX=9606 GN=PDIA4 PE=1 SV=2	71	60	273	645	72.9	107.5	114.3	114.7	88.6	85.1	99.1	90.7	1.2343	0.00246346	0.303689	2.60845
Q9NYU1	UDP-glucose:glycoprotein glucosyltransferase 2 OS=Homo sapiens (Human) OX=9606 GN=UGGT2 PE=1 SV=4	17	24	28	1516	174.6	104.2	103.2	106.2	95.4	94.6	99.7	96.6	1.08241	0.00255146	0.114241	2.59321
P17483	Homeobox protein Hox-B4 OS=Homo sapiens (Human) OX=9606 GN=HOXB4 PE=1 SV=2	27	7	8	251	27.6	113.1	129.2	127.7	93.6	72.3	87.7	76.3	1.4954	0.00272485	0.580534	2.56466
Q9Y289	Sodium-dependent multivitamin transporter OS=Homo sapiens (Human) OX=9606 GN=SLC5A6 PE=2 SV=2	10	5	5	635	68.6	93.2	87.9	92.7	107.6	105.3	104.5	108.9	0.856361	0.00277656	-0.223709	2.55649
O14967	Calmegin OS=Homo sapiens (Human) OX=9606 GN=CLGN PE=1 SV=1	19	12	26	610	70	85.9	73.8	84.4	104.8	125.4	107.9	117.7	0.714056	0.00298128	-0.485891	2.5256
P18440	Arylamine N-acetyltransferase 1 OS=Homo sapiens (Human) OX=9606 GN=NAT1 PE=1 SV=2	6	1	1	290	33.9	93	93.6	95.6	104.1	108.9	103.1	101.8	0.900375	0.00304612	-0.151402	2.51625
Q8NBK3	Formylglycine-generating enzyme OS=Homo sapiens (Human) OX=9606 GN=SUMF1 PE=1 SV=3	20	8	10	374	40.5	114.3	117.3	122.4	92.1	86.7	73.1	94.1	1.36416	0.00320116	0.448015	2.49469
P30281	G1/S-specific cyclin-D3 OS=Homo sapiens (Human) OX=9606 GN=CCND3 PE=1 SV=2	4	1	1	292	32.5	118.5	114.1	121.7	91.1	82.2	97	75.4	1.3665	0.00343068	0.450488	2.46462
Q16799	Reticulon-1 OS=Homo sapiens (Human) OX=9606 GN=RTN1 PE=1 SV=1	3	2	4	776	83.6	87.8	90.4	81.7	111.4	114.7	99.4	114.6	0.787397	0.00346779	-0.344837	2.45995
P27448	MAP/microtubule affinity-regulating kinase 3 OS=Homo sapiens (Human) OX=9606 GN=MARK3 PE=1 SV=5	31	21	30	753	84.4	93.1	94.6	89.6	109.7	102.6	101.7	108.7	0.874694	0.00352287	-0.193149	2.4531
P09211	Glutathione S-transferase P OS=Homo sapiens (Human) OX=9606 GN=GSTP1 PE=1 SV=2	70	14	123	210	23.3	117	116.9	108.5	92.8	78.8	96.8	89.1	1.27702	0.00363934	0.352777	2.43898
Q8IV08	5'-3' exonuclease PLD3 OS=Homo sapiens (Human) OX=9606 GN=PLD3 PE=1 SV=1	40	16	42	490	54.7	121.7	109	118.5	85.9	87.9	98	79	1.32725	0.00365228	0.408442	2.43744
Q8NBJ9	SID1 transmembrane family member 2 OS=Homo sapiens (Human) OX=9606 GN=SIDT2 PE=1 SV=2	3	3	3	832	94.4	104.6	104.2	102.6	98.8	98.8	94.4	96.6	1.06845	0.00365913	0.0955205	2.43662
Q9Y2L6	FERM domain-containing protein 4B OS=Homo sapiens (Human) OX=9606 GN=FRMD4B PE=1 SV=4	4	4	4	1034	118	85.4	77.4	82.6	100	119.9	121.9	112.6	0.72007	0.00382916	-0.47379	2.4169
Q08043	Alpha-actinin-3 OS=Homo sapiens (Human) OX=9606 GN=ACTN3 PE=1 SV=2	21	24	179	901	103.2	93.2	85.8	92	103.9	103	109.1	113	0.842269	0.00393304	-0.247647	2.40527
P52740	Zinc finger protein 132 OS=Homo sapiens (Human) OX=9606 GN=ZNF132 PE=2 SV=2	3	2	3	706	80.6	92.8	82.2	83.5	109.5	117.4	101.9	112.7	0.780672	0.00405043	-0.357212	2.3925
Q12809	Potassium voltage-gated channel subfamily H member 2 OS=Homo sapiens (Human) OX=9606 GN=KCNH2 PE=1 SV=1	6	6	6	1159	126.6	88.8	91.5	85	111.6	107.6	100.1	115.5	0.813554	0.00405251	-0.29769	2.39228
P61224	Ras-related protein Rap-1b OS=Homo sapiens (Human) OX=9606 GN=RAP1B PE=1 SV=1	84	20	60	184	20.8	108.8	112.5	109.8	96.7	84.4	95.6	92.2	1.19671	0.00411686	0.259075	2.38543
Q15366	Poly(rC)-binding protein 2 OS=Homo sapiens (Human) OX=9606 GN=PCBP2 PE=1 SV=1	76	19	102	365	38.6	105.7	103.4	103.5	98.9	98.8	94	95.7	1.07589	0.00419554	0.105531	2.37721
P24821	Tenascin OS=Homo sapiens (Human) OX=9606 GN=TNC PE=1 SV=3	50	87	199	2201	240.7	122.4	132.5	152.3	68	69	95.9	59.9	1.85428	0.00421068	0.89086	2.37565
Q6P1R4	tRNA-dihydrouridine(16/17) synthase [NAD(P)(+)]-like OS=Homo sapiens (Human) OX=9606 GN=DUS1L PE=1 SV=1	5	2	2	473	53.2	91	80.7	88.4	101.8	107	113.4	117.6	0.78854	0.00421313	-0.342744	2.3754
Q14160	Protein scribble homolog OS=Homo sapiens (Human) OX=9606 GN=SCRIB PE=1 SV=4	37	46	74	1630	174.8	96	93.5	93.5	102.7	108.6	101.1	104.7	0.904659	0.00429684	-0.144554	2.36685
P62820	Ras-related protein Rab-1A OS=Homo sapiens (Human) OX=9606 GN=RAB1A PE=1 SV=3	79	20	90	205	22.7	108.5	110.8	116.4	100.2	85.8	92.4	85.8	1.229	0.00433201	0.297479	2.36331
P49642	DNA primase small subunit OS=Homo sapiens (Human) OX=9606 GN=PRIM1 PE=1 SV=1	8	4	4	420	49.9	91.6	85.5	89.6	100.3	115.9	109.9	107.1	0.820868	0.00457434	-0.284778	2.33967
Q9BYI3	Hyccin OS=Homo sapiens (Human) OX=9606 GN=FAM126A PE=1 SV=2	10	5	5	521	57.6	88.3	92.8	84.3	100.3	116	107.1	111.1	0.814423	0.00464914	-0.29615	2.33263
Q5EB52	Mesoderm-specific transcript homolog protein OS=Homo sapiens (Human) OX=9606 GN=MEST PE=1 SV=2	36	11	32	335	38.8	133.8	138	114.5	85.2	69.3	91.2	67.8	1.64296	0.00472172	0.716294	2.3259
Q8NI27	THO complex subunit 2 OS=Homo sapiens (Human) OX=9606 GN=THOC2 PE=1 SV=2	32	53	80	1593	182.7	93.2	91	96.3	103.5	110.2	103	102.8	0.891538	0.00477501	-0.165633	2.32103
Q99496	E3 ubiquitin-protein ligase RING2 OS=Homo sapiens (Human) OX=9606 GN=RNF2 PE=1 SV=1	40	11	19	336	37.6	92.7	97.1	92.6	100.8	106.2	105.3	105.3	0.90166	0.00478445	-0.149344	2.32017
Q15742	NGFI-A-binding protein 2 OS=Homo sapiens (Human) OX=9606 GN=NAB2 PE=1 SV=1	18	9	11	525	56.6	107.8	118.9	117.8	90	77	93.6	94.7	1.2928	0.00480872	0.370504	2.31797
P54851	Epithelial membrane protein 2 OS=Homo sapiens (Human) OX=9606 GN=EMP2 PE=1 SV=1	6	4	7	167	19.2	83	67.1	55.9	107.4	141.1	113.7	131.9	0.555893	0.00483404	-0.847121	2.31569
Q6QNY1	Biogenesis of lysosome-related organelles complex 1 subunit 2 OS=Homo sapiens (Human) OX=9606 GN=BLOC1S2 PE=1 SV=1	10	2	2	142	16	106.9	112.4	106.2	100.2	94	89	91.3	1.15888	0.00497837	0.212729	2.30291
Q92859	Neogenin OS=Homo sapiens (Human) OX=9606 GN=NEO1 PE=1 SV=2	4	4	4	1461	159.9	116.4	107.2	111.3	88	95.1	98.4	83.6	1.22304	0.00509379	0.290476	2.29296
Q96F24	Nuclear receptor-binding factor 2 OS=Homo sapiens (Human) OX=9606 GN=NRBF2 PE=1 SV=1	12	4	9	287	32.4	112.9	117.4	123.6	98.6	76.4	92.7	78.4	1.36338	0.00515673	0.44719	2.28763
Q969M3	Protein YIPF5 OS=Homo sapiens (Human) OX=9606 GN=YIPF5 PE=1 SV=1	8	2	7	257	28	118.6	122.6	109.4	90.4	74.8	98.2	86	1.33791	0.00525559	0.419984	2.27938
Q96QD9	UAP56-interacting factor OS=Homo sapiens (Human) OX=9606 GN=FYTTD1 PE=1 SV=3	64	18	30	318	35.8	91.7	85.3	85	105.2	121	106.5	105.3	0.797565	0.00529285	-0.326327	2.27631
P50443	Sulfate transporter OS=Homo sapiens (Human) OX=9606 GN=SLC26A2 PE=1 SV=2	6	5	7	739	81.6	85	89.9	84.5	121.5	105.8	103.8	109.4	0.785168	0.00532837	-0.348926	2.27341
Q9Y2Y0	ADP-ribosylation factor-like protein 2-binding protein OS=Homo sapiens (Human) OX=9606 GN=ARL2BP PE=1 SV=1	17	2	4	163	18.8	90.1	72.8	78.9	112.9	106.8	126.3	112.2	0.703623	0.00541356	-0.507126	2.26652
Q9Y3L3	SH3 domain-binding protein 1 OS=Homo sapiens (Human) OX=9606 GN=SH3BP1 PE=1 SV=3	19	12	18	701	75.7	115.2	110.5	105.7	86.4	89.7	98.1	94.4	1.19877	0.0055284	0.261555	2.2574
O75127	Pentatricopeptide repeat-containing protein 1, mitochondrial OS=Homo sapiens (Human) OX=9606 GN=PTCD1 PE=1 SV=2	3	2	3	700	78.8	96.2	90.7	94.2	102.1	108.4	106.8	101.6	0.894724	0.00554962	-0.160485	2.25574
Q8NHP8	Putative phospholipase B-like 2 OS=Homo sapiens (Human) OX=9606 GN=PLBD2 PE=1 SV=2	23	14	40	589	65.4	110.9	109.3	120.7	89.9	96.6	89.8	82.9	1.2654	0.00556887	0.339599	2.25423
Q92600	CCR4-NOT transcription complex subunit 9 OS=Homo sapiens (Human) OX=9606 GN=CNOT9 PE=1 SV=1	35	9	14	299	33.6	105.2	105	104.9	97.8	93.3	98.7	95	1.09182	0.0056397	0.126738	2.24874
Q6UXH1	Protein disulfide isomerase CRELD2 OS=Homo sapiens (Human) OX=9606 GN=CRELD2 PE=1 SV=1	26	11	22	353	38.2	111.5	123.1	118.2	83.3	81.1	79.8	103	1.35484	0.00569269	0.438121	2.24468
Q3T8J9	GON-4-like protein OS=Homo sapiens (Human) OX=9606 GN=GON4L PE=1 SV=1	1	2	2	2241	248.5	92.6	97.3	93.5	103.3	103.3	107.3	102.7	0.907025	0.00573805	-0.140786	2.24124
Q01130	Serine/arginine-rich splicing factor 2 OS=Homo sapiens (Human) OX=9606 GN=SRSF2 PE=1 SV=4	30	8	25	221	25.5	105.8	105.2	109.2	96.5	88.7	96.8	97.8	1.1241	0.00588009	0.168771	2.23062
P11274	Breakpoint cluster region protein OS=Homo sapiens (Human) OX=9606 GN=BCR PE=1 SV=2	7	9	10	1271	142.7	106	114	109.2	94.2	84.1	95.4	97	1.18407	0.00598328	0.24375	2.22306
E7EW31	Proline-rich basic protein 1 OS=Homo sapiens (Human) OX=9606 GN=PROB1 PE=2 SV=2	12	13	13	1015	106.9	74.4	62.6	69.5	136.9	113.4	102.5	140.7	0.55792	0.00609384	-0.841871	2.21511
Q8NE71	ATP-binding cassette sub-family F member 1 OS=Homo sapiens (Human) OX=9606 GN=ABCF1 PE=1 SV=2	53	38	66	845	95.9	104.4	107.8	104.1	97.3	96	95.7	94.6	1.09941	0.00613662	0.136728	2.21207
Q9H479	Fructosamine-3-kinase OS=Homo sapiens (Human) OX=9606 GN=FN3K PE=1 SV=1	23	6	9	309	35.1	92.8	82.3	89.6	116.8	106	102	110.5	0.810782	0.00613693	-0.302614	2.21205
Q4LE39	AT-rich interactive domain-containing protein 4B OS=Homo sapiens (Human) OX=9606 GN=ARID4B PE=1 SV=2	7	7	7	1312	147.7	93.4	89.3	89.8	98.7	111.7	108.3	108.7	0.850101	0.00617393	-0.234293	2.20944
Q9NXC2	Glucose-fructose oxidoreductase domain-containing protein 1 OS=Homo sapiens (Human) OX=9606 GN=GFOD1 PE=1 SV=1	4	2	3	390	43.1	91.6	88.6	83.2	108.1	108	108.5	112.1	0.804213	0.00620057	-0.31435	2.20757
P18583	Protein SON OS=Homo sapiens (Human) OX=9606 GN=SON PE=1 SV=4	27	52	104	2426	263.7	95.7	95.1	98	102.3	104.8	104.3	99.8	0.936446	0.006214	-0.094732	2.20663
Q9NZ53	Podocalyxin-like protein 2 OS=Homo sapiens (Human) OX=9606 GN=PODXL2 PE=1 SV=1	2	1	1	605	65	96.1	89.9	88.8	100.9	108.4	107.1	108.7	0.861915	0.00626903	-0.214383	2.2028
P05388	60S acidic ribosomal protein P0 OS=Homo sapiens (Human) OX=9606 GN=RPLP0 PE=1 SV=1	64	19	163	317	34.3	109.8	104.3	105.3	97.3	92.6	99.1	91.6	1.11894	0.00628708	0.162126	2.20155
O75051	Plexin-A2 OS=Homo sapiens (Human) OX=9606 GN=PLXNA2 PE=1 SV=4	8	16	23	1894	211	89.7	90.6	92.4	112.7	100.6	109.1	104.9	0.850924	0.00630744	-0.232897	2.20015
Q0ZGT2	Nexilin OS=Homo sapiens (Human) OX=9606 GN=NEXN PE=1 SV=1	68	69	171	675	80.6	89.4	96.3	90.2	104.9	111.7	105.4	102.1	0.867405	0.00631364	-0.205222	2.19972
O43306	Adenylate cyclase type 6 OS=Homo sapiens (Human) OX=9606 GN=ADCY6 PE=1 SV=2	22	24	38	1168	130.5	91	82.9	79.4	108.8	115.1	109.1	113.7	0.756063	0.0064063	-0.403422	2.19339
Q86TI2	Dipeptidyl peptidase 9 OS=Homo sapiens (Human) OX=9606 GN=DPP9 PE=1 SV=3	14	12	17	863	98.2	98.4	96.6	95.8	103.3	104.3	100.8	100.7	0.947772	0.00641827	-0.0773888	2.19258
O95210	Starch-binding domain-containing protein 1 OS=Homo sapiens (Human) OX=9606 GN=STBD1 PE=1 SV=1	62	21	53	358	39	90.4	84.5	91.9	113.2	99.6	105.5	114.8	0.821365	0.00652059	-0.283904	2.18571
Q13045	Protein flightless-1 homolog OS=Homo sapiens (Human) OX=9606 GN=FLII PE=1 SV=2	50	55	95	1269	144.7	96.9	91	91.6	104.7	102.3	104.1	109.4	0.886247	0.00655121	-0.17422	2.18368
Q8N6M3	Fat storage-inducing transmembrane protein 2 OS=Homo sapiens (Human) OX=9606 GN=FITM2 PE=1 SV=1	11	3	5	262	29.8	93	86.7	94.4	109.4	104.5	102.2	109.8	0.858104	0.00661492	-0.220775	2.17948
Q9P1Z0	Zinc finger and BTB domain-containing protein 4 OS=Homo sapiens (Human) OX=9606 GN=ZBTB4 PE=1 SV=3	4	3	3	1013	105	94.3	94.8	98.1	104.4	102.4	100.7	105.4	0.927424	0.00686746	-0.108699	2.1632
Q8IWJ2	GRIP and coiled-coil domain-containing protein 2 OS=Homo sapiens (Human) OX=9606 GN=GCC2 PE=1 SV=4	21	34	36	1684	195.8	105.7	114.8	109.3	96.3	88.3	94.1	91.6	1.18751	0.00711823	0.247934	2.14763
O75177	Calcium-responsive transactivator OS=Homo sapiens (Human) OX=9606 GN=SS18L1 PE=1 SV=2	17	4	5	396	43	91.7	89.8	85.5	103.9	118.4	102.6	108.2	0.821981	0.0071208	-0.282823	2.14747
Q15582	Transforming growth factor-beta-induced protein ig-h3 OS=Homo sapiens (Human) OX=9606 GN=TGFBI PE=1 SV=1	63	37	143	683	74.6	121.2	153.5	128.8	69	72.2	97	58.2	1.81511	0.00724289	0.860061	2.14009
O43815	Striatin OS=Homo sapiens (Human) OX=9606 GN=STRN PE=1 SV=4	42	31	47	780	86.1	92.3	85.7	94.3	107.8	113.3	102.6	104	0.848882	0.00726001	-0.236365	2.13906
Q9H4L7	SWI/SNF-related matrix-associated actin-dependent regulator of chromatin subfamily A containing DEAD/H box 1 OS=Homo sapiens (Human) OX=9606 GN=SMARCAD1 PE=1 SV=2	12	13	17	1026	117.3	103.3	104.3	107.7	98.2	91.7	98.5	96.2	1.09308	0.00738759	0.128404	2.1315
Q86TV6	Tetratricopeptide repeat protein 7B OS=Homo sapiens (Human) OX=9606 GN=TTC7B PE=1 SV=3	11	10	11	843	94.1	90.2	91.8	93.1	107.5	105.9	99.6	111.9	0.863262	0.00744493	-0.21213	2.12814
P61927	60S ribosomal protein L37 OS=Homo sapiens (Human) OX=9606 GN=RPL37 PE=1 SV=2	55	10	32	97	11.1	107.6	115.7	109.4	99	88.1	96.5	83.7	1.20773	0.0074601	0.2723	2.12726
Q9Y5B0	RNA polymerase II subunit A C-terminal domain phosphatase OS=Homo sapiens (Human) OX=9606 GN=CTDP1 PE=1 SV=3	15	14	20	961	104.3	106.7	105.7	105.1	97.8	92.7	99.4	92.7	1.10646	0.00753163	0.145957	2.12311
Q96AE4	Far upstream element-binding protein 1 OS=Homo sapiens (Human) OX=9606 GN=FUBP1 PE=1 SV=3	63	39	132	644	67.5	105.9	104.9	109	99.4	89	96.5	95.4	1.12122	0.00761478	0.165069	2.11834
O75943	Cell cycle checkpoint protein RAD17 OS=Homo sapiens (Human) OX=9606 GN=RAD17 PE=1 SV=2	7	5	5	681	77	91.9	90	96.6	104.7	107.7	109.4	99.7	0.880981	0.00771885	-0.182818	2.11245
Q05397	Focal adhesion kinase 1 OS=Homo sapiens (Human) OX=9606 GN=PTK2 PE=1 SV=2	36	29	43	1052	119.2	108.5	119.1	113.9	96.6	77.8	97.2	86.9	1.27011	0.00772092	0.34495	2.11233
O94875	Sorbin and SH3 domain-containing protein 2 OS=Homo sapiens (Human) OX=9606 GN=SORBS2 PE=1 SV=3	37	44	172	1100	124	87	80.4	71.7	98.9	119.8	111.2	130.9	0.69184	0.00779226	-0.531489	2.10834
Q96RT8	Gamma-tubulin complex component 5 OS=Homo sapiens (Human) OX=9606 GN=TUBGCP5 PE=1 SV=1	2	1	1	1024	118.2	104	110.6	111.4	97.3	88.3	98.7	89.8	1.1619	0.00779853	0.216485	2.10799
O00192	Armadillo repeat protein deleted in velo-cardio-facial syndrome OS=Homo sapiens (Human) OX=9606 GN=ARVCF PE=1 SV=1	48	35	50	962	104.6	88.7	84.7	85.1	105.1	122.7	104.2	109.6	0.780495	0.00796447	-0.357538	2.09884
Q04724	Transducin-like enhancer protein 1 OS=Homo sapiens (Human) OX=9606 GN=TLE1 PE=1 SV=2	15	9	10	770	83.1	118.6	108.7	118.5	96	75.1	97.1	86.1	1.30135	0.0079739	0.380004	2.09833
P99999	Cytochrome c OS=Homo sapiens (Human) OX=9606 GN=CYCS PE=1 SV=2	71	14	61	105	11.7	92.7	86.9	79.3	116.5	115.7	99.4	109.5	0.782589	0.0080947	-0.353673	2.0918
Q5MIZ7	Serine/threonine-protein phosphatase 4 regulatory subunit 3B OS=Homo sapiens (Human) OX=9606 GN=PPP4R3B PE=1 SV=2	13	12	14	849	97.4	104.5	111.6	108.9	91.4	92.7	95.8	95.1	1.15556	0.00814708	0.208587	2.089
P05937	Calbindin OS=Homo sapiens (Human) OX=9606 GN=CALB1 PE=1 SV=2	31	7	8	261	30	133.6	145.2	167.6	71.9	61.7	63.5	56.6	2.34608	0.00825137	1.23025	2.08347
O60237	Protein phosphatase 1 regulatory subunit 12B OS=Homo sapiens (Human) OX=9606 GN=PPP1R12B PE=1 SV=2	32	30	47	982	110.3	90.9	84.7	74.4	117	123.3	103.5	106.2	0.740741	0.00826365	-0.432959	2.08283
O76041	Nebulette OS=Homo sapiens (Human) OX=9606 GN=NEBL PE=1 SV=1	72	91	243	1014	116.4	84.5	70.4	54.7	104.5	130.4	112.5	143	0.569875	0.00829917	-0.811283	2.08097
P09486	SPARC OS=Homo sapiens (Human) OX=9606 GN=SPARC PE=1 SV=1	50	15	43	303	34.6	140.5	135.2	113.1	78.2	72.1	93.6	67.4	1.66527	0.00831097	0.73576	2.08035
Q01085	Nucleolysin TIAR OS=Homo sapiens (Human) OX=9606 GN=TIAL1 PE=1 SV=1	50	15	37	375	41.6	103.4	107.2	109.5	99.4	95.6	95.9	89.1	1.12316	0.00852596	0.167561	2.06926
Q8N5M4	Tetratricopeptide repeat protein 9C OS=Homo sapiens (Human) OX=9606 GN=TTC9C PE=1 SV=1	18	3	5	171	20	103.2	102.2	101.8	96.9	97	100.4	98.5	1.04277	0.00857379	0.0604208	2.06683
Q9Y6M7	Sodium bicarbonate cotransporter 3 OS=Homo sapiens (Human) OX=9606 GN=SLC4A7 PE=1 SV=2	11	12	16	1214	136	94.3	85	89	105.7	104.9	102.8	118.2	0.828854	0.0086183	-0.27081	2.06458
Q8IXS6	Paralemmin-2 OS=Homo sapiens (Human) OX=9606 GN=PALM2 PE=1 SV=3	46	22	42	379	42.2	90.6	90	84.5	111.6	113.7	96.9	112.8	0.812567	0.00866427	-0.299441	2.06227
Q01082	Spectrin beta chain, non-erythrocytic 1 OS=Homo sapiens (Human) OX=9606 GN=SPTBN1 PE=1 SV=2	77	211	817	2364	274.4	95.3	89.6	85.2	101.4	113	104.2	111.4	0.837519	0.00868792	-0.255806	2.06108
Q13363	C-terminal-binding protein 1 OS=Homo sapiens (Human) OX=9606 GN=CTBP1 PE=1 SV=2	35	16	40	440	47.5	102.4	103.8	106.7	97.3	93.9	99.6	96.3	1.07776	0.00872358	0.108033	2.05931
P57768	Sorting nexin-16 OS=Homo sapiens (Human) OX=9606 GN=SNX16 PE=1 SV=2	14	4	4	344	39.1	95.7	92.3	95.8	105.6	107.6	98.9	104	0.909397	0.00878454	-0.137018	2.05628
Q9BXS9	Solute carrier family 26 member 6 OS=Homo sapiens (Human) OX=9606 GN=SLC26A6 PE=1 SV=1	9	5	6	759	82.9	89.1	75	87.2	105	122.9	101.7	119.2	0.746583	0.00882391	-0.421625	2.05434
Q02978	Mitochondrial 2-oxoglutarate/malate carrier protein OS=Homo sapiens (Human) OX=9606 GN=SLC25A11 PE=1 SV=3	69	20	75	314	34	95.2	87.7	86	111.9	109.3	98	112	0.831478	0.00883383	-0.26625	2.05385
Q96T51	RUN and FYVE domain-containing protein 1 OS=Homo sapiens (Human) OX=9606 GN=RUFY1 PE=1 SV=2	27	19	24	708	79.8	103.4	109.2	109	100.4	89.8	96.3	91.9	1.13319	0.00884905	0.180393	2.0531
Q9Y2D5	A-kinase anchor protein 2 OS=Homo sapiens (Human) OX=9606 GN=AKAP2 PE=1 SV=3	48	41	103	859	94.6	94.3	96.2	89.5	109.5	102.6	105.6	102.4	0.888677	0.00889118	-0.170268	2.05104
Q9P2Y4	Zinc finger protein 219 OS=Homo sapiens (Human) OX=9606 GN=ZNF219 PE=1 SV=2	20	11	14	722	76.8	88.7	87.7	93.9	109.3	116.3	100.8	103.4	0.83853	0.00894826	-0.254066	2.04826
O60942	mRNA-capping enzyme OS=Homo sapiens (Human) OX=9606 GN=RNGTT PE=1 SV=1	13	7	7	597	68.5	105.6	115.1	108.8	92.9	94.4	98.9	84.4	1.18547	0.00900692	0.245453	2.04542
Q6PML9	Zinc transporter 9 OS=Homo sapiens (Human) OX=9606 GN=SLC30A9 PE=1 SV=1	25	14	18	568	63.5	93.6	89.5	96.1	104.2	111.6	101.5	103.5	0.884664	0.00905503	-0.176798	2.04311
A5A3E0	POTE ankyrin domain family member F OS=Homo sapiens (Human) OX=9606 GN=POTEF PE=1 SV=2	13	14	475	1075	121.4	90.4	91	81.7	102.2	110.7	120.6	103.5	0.802746	0.00914696	-0.316985	2.03872
Q6ZU35	Capping protein inhibiting regulator of actin dynamics OS=Homo sapiens (Human) OX=9606 GN=CRACD PE=1 SV=3	17	17	22	1233	136.7	117	138.5	116.7	75.2	67.9	98.1	86.5	1.51439	0.00923692	0.59874	2.03447
Q8WUY8	N-acetyltransferase 14 OS=Homo sapiens (Human) OX=9606 GN=NAT14 PE=1 SV=1	22	5	8	206	21.6	96.9	90.9	89.6	110.5	103.5	103.6	105	0.875217	0.00929699	-0.192287	2.03166
Q6PJT7	Zinc finger CCCH domain-containing protein 14 OS=Homo sapiens (Human) OX=9606 GN=ZC3H14 PE=1 SV=1	46	25	43	736	82.8	93.3	89.9	88.5	102.3	116.5	106.2	103.3	0.845825	0.00940172	-0.24157	2.02679
Q9H4M9	EH domain-containing protein 1 OS=Homo sapiens (Human) OX=9606 GN=EHD1 PE=1 SV=2	80	38	76	534	60.6	103.4	107.9	110.4	95.9	89.9	100.4	92.1	1.13384	0.00943316	0.181223	2.02534
Q9H6R0	ATP-dependent RNA helicase DHX33 OS=Homo sapiens (Human) OX=9606 GN=DHX33 PE=1 SV=2	18	12	12	707	78.8	95.2	88.4	94.7	101	107.6	104.3	108.7	0.880139	0.00948356	-0.184196	2.02303
Q9BW85	Splicing factor YJU2 OS=Homo sapiens (Human) OX=9606 GN=YJU2 PE=1 SV=1	24	6	7	323	37.1	103.9	104.3	102.2	97.5	97.3	97.7	97.2	1.06201	0.00952769	0.0868021	2.02101
P26678	Cardiac phospholamban OS=Homo sapiens (Human) OX=9606 GN=PLN PE=1 SV=1	35	3	18	52	6.1	92.6	83.6	77	102.6	125.2	111.7	107.3	0.755595	0.00959933	-0.404314	2.01776
P28289	Tropomodulin-1 OS=Homo sapiens (Human) OX=9606 GN=TMOD1 PE=1 SV=1	74	29	77	359	40.5	88.5	74.7	75.2	103.8	129	101.9	127	0.68847	0.00971068	-0.538534	2.01275
O00213	Amyloid-beta A4 precursor protein-binding family B member 1 OS=Homo sapiens (Human) OX=9606 GN=APBB1 PE=1 SV=2	11	7	7	710	77.2	94	95.2	98.1	104.4	105.2	103.8	99.2	0.928421	0.00987306	-0.107148	2.00555
P78524	DENN domain-containing protein 2B OS=Homo sapiens (Human) OX=9606 GN=DENND2B PE=1 SV=3	4	6	8	1137	126.4	104	114.1	111.2	93.4	89.7	99.5	88.1	1.18443	0.00992324	0.244188	2.00335
Q92784	Zinc finger protein DPF3 OS=Homo sapiens (Human) OX=9606 GN=DPF3 PE=1 SV=3	28	10	17	378	43.1	88.2	82.2	76.4	100	126.8	105.4	121.1	0.725936	0.00998688	-0.462086	2.00057
Q9GZU3	Transmembrane protein 39B OS=Homo sapiens (Human) OX=9606 GN=TMEM39B PE=1 SV=1	2	1	1	492	56.2	95.2	95.3	92.1	99.8	107.9	107.8	101.9	0.902731	0.0100033	-0.147632	1.99986
Q9NWM8	Peptidyl-prolyl cis-trans isomerase FKBP14 OS=Homo sapiens (Human) OX=9606 GN=FKBP14 PE=1 SV=1	36	8	17	211	24.2	116.3	113	113.2	94.3	77.9	98.6	86.7	1.27739	0.0100135	0.353198	1.99942
Q6UWJ1	Transmembrane and coiled-coil domain-containing protein 3 OS=Homo sapiens (Human) OX=9606 GN=TMCO3 PE=1 SV=1	9	6	7	677	75.5	114.8	105.5	108.2	99	85.6	90.3	96.6	1.179	0.0100859	0.237569	1.99629
P30279	G1/S-specific cyclin-D2 OS=Homo sapiens (Human) OX=9606 GN=CCND2 PE=1 SV=1	13	3	4	289	33	113.2	133.5	117.3	84.8	79.9	94.2	77.1	1.44444	0.010118	0.530515	1.9949
Q9Y651	Transcription factor SOX-21 OS=Homo sapiens (Human) OX=9606 GN=SOX21 PE=2 SV=1	4	1	1	276	28.6	83.7	87.8	94.3	111.6	104.6	110.4	107.7	0.816026	0.0101491	-0.293313	1.99357
Q69YN4	Protein virilizer homolog OS=Homo sapiens (Human) OX=9606 GN=VIRMA PE=1 SV=2	18	30	35	1812	201.9	97.1	95.5	96.3	102.7	105.8	99.6	103	0.936998	0.0101507	-0.0938817	1.9935
Q5K4L6	Solute carrier family 27 member 3 OS=Homo sapiens (Human) OX=9606 GN=SLC27A3 PE=1 SV=4	29	16	20	683	73.5	86.9	82.7	88.4	96.8	112.1	118.9	114.2	0.778281	0.0101598	-0.361638	1.99312
P07814	Bifunctional glutamate/proline--tRNA ligase OS=Homo sapiens (Human) OX=9606 GN=EPRS1 PE=1 SV=5	66	102	269	1512	170.5	111.4	107	103.7	96.7	91.9	99.5	89.8	1.13646	0.0102217	0.184542	1.99048
Q01844	RNA-binding protein EWS OS=Homo sapiens (Human) OX=9606 GN=EWSR1 PE=1 SV=1	20	14	44	656	68.4	104.1	111.1	111.1	100.9	87.4	95.6	89.7	1.16453	0.0102824	0.219742	1.98791
P12270	Nucleoprotein TPR OS=Homo sapiens (Human) OX=9606 GN=TPR PE=1 SV=3	57	162	303	2363	267.1	97.1	95.3	97.6	100.1	105.5	103.3	101.1	0.943089	0.0103079	-0.0845335	1.98683
P78549	Endonuclease III-like protein 1 OS=Homo sapiens (Human) OX=9606 GN=NTHL1 PE=1 SV=2	14	4	4	312	34.4	96	90.9	90.9	106	112.9	102.3	101	0.877309	0.0104736	-0.188842	1.9799
P29692	Elongation factor 1-delta OS=Homo sapiens (Human) OX=9606 GN=EEF1D PE=1 SV=5	63	21	98	281	31.1	113.4	106.8	108.9	99.5	83.8	97	90.6	1.18307	0.0104986	0.242533	1.97887
P49257	Protein ERGIC-53 OS=Homo sapiens (Human) OX=9606 GN=LMAN1 PE=1 SV=2	48	26	104	510	57.5	104.4	111.4	115.6	91.3	93	98.2	86	1.1991	0.0105783	0.261946	1.97558
Q8N9F7	Lysophospholipase D GDPD1 OS=Homo sapiens (Human) OX=9606 GN=GDPD1 PE=1 SV=2	14	4	5	314	36.1	90.4	83.4	91.4	108.6	106.5	99.7	120	0.813247	0.0106395	-0.298234	1.97308
Q9NVU0	DNA-directed RNA polymerase III subunit RPC5 OS=Homo sapiens (Human) OX=9606 GN=POLR3E PE=1 SV=1	10	6	8	708	79.8	119.5	109.6	107.1	89.7	92.9	98.5	82.7	1.23218	0.0107587	0.301212	1.96824
Q9HBU9	Popeye domain-containing protein 2 OS=Homo sapiens (Human) OX=9606 GN=POPDC2 PE=2 SV=2	37	12	26	364	40.4	87.4	71.4	60	107.8	129	103.2	141.2	0.606262	0.0109186	-0.721986	1.96183
P51608	Methyl-CpG-binding protein 2 OS=Homo sapiens (Human) OX=9606 GN=MECP2 PE=1 SV=1	47	23	46	486	52.4	94.1	91.6	85.5	107.7	104	100.7	116.5	0.843087	0.0109746	-0.246247	1.95961
Q00341	Vigilin OS=Homo sapiens (Human) OX=9606 GN=HDLBP PE=1 SV=2	64	84	186	1268	141.4	116.5	119.5	109.5	91	78.6	103.3	81.6	1.29948	0.0109927	0.377938	1.9589
Q96T83	Sodium/hydrogen exchanger 7 OS=Homo sapiens (Human) OX=9606 GN=SLC9A7 PE=1 SV=1	5	4	4	725	80.1	91	75.2	75.2	121.4	112.3	114.8	110	0.701999	0.0110364	-0.510459	1.95717
Q9UL15	BAG family molecular chaperone regulator 5 OS=Homo sapiens (Human) OX=9606 GN=BAG5 PE=1 SV=1	14	5	5	447	51.2	104.9	108.7	109.4	100	88.5	98	90.5	1.14235	0.0110497	0.192007	1.95665
P62851	40S ribosomal protein S25 OS=Homo sapiens (Human) OX=9606 GN=RPS25 PE=1 SV=1	58	11	50	125	13.7	113.1	106.6	106.8	96.2	86.9	101.1	89.4	1.16524	0.011316	0.220626	1.94631
Q86UK7	E3 ubiquitin-protein ligase ZNF598 OS=Homo sapiens (Human) OX=9606 GN=ZNF598 PE=1 SV=1	24	20	25	904	98.6	114.3	106.2	113.4	93	80.5	100.8	91.7	1.21639	0.0113622	0.28261	1.94454
O75525	KH domain-containing, RNA-binding, signal transduction-associated protein 3 OS=Homo sapiens (Human) OX=9606 GN=KHDRBS3 PE=1 SV=1	35	14	30	346	38.8	123.2	138.2	125	69.6	109.5	71.8	62.7	1.64286	0.0115381	0.716207	1.93787
O00628	Peroxisomal targeting signal 2 receptor OS=Homo sapiens (Human) OX=9606 GN=PEX7 PE=1 SV=1	5	1	1	323	35.9	110.4	117.5	107.8	91.4	91.9	92.9	88.3	1.22798	0.0117751	0.296291	1.92903
Q8NE79	Blood vessel epicardial substance OS=Homo sapiens (Human) OX=9606 GN=BVES PE=1 SV=1	48	20	48	360	41.4	88.6	77	62.1	109.6	116.3	107.4	138.9	0.642948	0.0118094	-0.637226	1.92777
P78324	Tyrosine-protein phosphatase non-receptor type substrate 1 OS=Homo sapiens (Human) OX=9606 GN=SIRPA PE=1 SV=2	33	15	25	504	54.9	93.7	84.3	81.2	111.7	116.5	96	116.7	0.783851	0.0118587	-0.351348	1.92596
Q9BSJ5	Uncharacterized protein C17orf80 OS=Homo sapiens (Human) OX=9606 GN=C17orf80 PE=2 SV=2	10	6	6	609	67.3	93.3	89.8	95.9	109.2	99.5	110.1	102.3	0.883401	0.011962	-0.17886	1.9222
Q9NZV5	Selenoprotein N OS=Homo sapiens (Human) OX=9606 GN=SELENON PE=1 SV=5	17	10	13	590	65.8	94.7	89.9	95.6	111.8	100.8	102.7	104.5	0.889948	0.0120048	-0.168208	1.92065
Q9H2T7	Ran-binding protein 17 OS=Homo sapiens (Human) OX=9606 GN=RANBP17 PE=2 SV=1	2	2	3	1088	124.3	106.5	110.8	103.2	93	99.7	90.7	96.2	1.12575	0.0120206	0.170882	1.92007
Q92804	TATA-binding protein-associated factor 2N OS=Homo sapiens (Human) OX=9606 GN=TAF15 PE=1 SV=1	55	23	68	592	61.8	110.2	120.4	107.6	86.8	86.8	91.6	96.6	1.24636	0.0120971	0.317722	1.91732
Q6IQ23	Pleckstrin homology domain-containing family A member 7 OS=Homo sapiens (Human) OX=9606 GN=PLEKHA7 PE=1 SV=2	43	51	82	1121	127.1	85.9	78.7	61.4	95.2	124.2	118.7	135.9	0.635724	0.0120977	-0.653527	1.9173
Q96CN9	GRIP and coiled-coil domain-containing protein 1 OS=Homo sapiens (Human) OX=9606 GN=GCC1 PE=1 SV=1	19	14	14	775	87.8	106.5	105.6	113.9	100	88.7	96.9	88.4	1.16221	0.0121585	0.216871	1.91512
Q9NPP4	NLR family CARD domain-containing protein 4 OS=Homo sapiens (Human) OX=9606 GN=NLRC4 PE=1 SV=2	1	2	4	1024	116.1	89.3	80.1	66.5	109.5	137.1	107.1	110.5	0.677582	0.0122384	-0.561534	1.91228
Q96MY1	Nucleolar protein 4-like OS=Homo sapiens (Human) OX=9606 GN=NOL4L PE=1 SV=2	7	3	4	436	47.2	116.2	104.8	117	92.5	80.9	100.7	88	1.24459	0.0122828	0.315673	1.9107
A2A2Y4	FERM domain-containing protein 3 OS=Homo sapiens (Human) OX=9606 GN=FRMD3 PE=1 SV=1	4	2	2	597	68.7	88.5	84.6	91.5	105.2	119	98.7	112.6	0.810103	0.0122883	-0.303822	1.91051
O43299	AP-5 complex subunit zeta-1 OS=Homo sapiens (Human) OX=9606 GN=AP5Z1 PE=1 SV=2	11	8	8	807	88.5	104.2	104.2	101.7	100.5	94.4	97	98	1.06044	0.01233	0.0846669	1.90904
Q75T13	GPI inositol-deacylase OS=Homo sapiens (Human) OX=9606 GN=PGAP1 PE=1 SV=1	3	2	2	922	105.3	95.1	94.7	89.6	105.4	102.2	100.8	112.3	0.885508	0.0123734	-0.175422	1.90751
Q16594	Transcription initiation factor TFIID subunit 9 OS=Homo sapiens (Human) OX=9606 GN=TAF9 PE=1 SV=1	16	4	5	264	29	110.5	106	103.4	92.8	90.4	96.6	100.3	1.12216	0.0123859	0.166279	1.90707
O75204	Transmembrane protein 127 OS=Homo sapiens (Human) OX=9606 GN=TMEM127 PE=1 SV=1	4	2	2	238	25.8	95	88.5	94.5	112.6	104.3	99.9	105.2	0.878357	0.0124278	-0.187121	1.9056
Q9UJX5	Anaphase-promoting complex subunit 4 OS=Homo sapiens (Human) OX=9606 GN=ANAPC4 PE=1 SV=2	3	2	3	808	92.1	94.8	95	98.3	101.4	104.9	105.8	99.8	0.932589	0.0124299	-0.100687	1.90553
Q02952	A-kinase anchor protein 12 OS=Homo sapiens (Human) OX=9606 GN=AKAP12 PE=1 SV=4	67	108	338	1782	191.4	111.2	132.6	117	86.7	65.7	93.4	93.4	1.41824	0.0124456	0.504101	1.90498
Q9HBI1	Beta-parvin OS=Homo sapiens (Human) OX=9606 GN=PARVB PE=1 SV=1	13	4	6	364	41.7	94.3	92.3	90	111.9	99	109.2	103.3	0.871044	0.0124597	-0.199183	1.90449
Q15118	[Pyruvate dehydrogenase (acetyl-transferring)] kinase isozyme 1, mitochondrial OS=Homo sapiens (Human) OX=9606 GN=PDK1 PE=1 SV=1	77	29	74	436	49.2	89.8	74.4	68.5	109.4	125.2	98.1	134.5	0.664098	0.0125308	-0.590532	1.90202
Q86Y39	NADH dehydrogenase [ubiquinone] 1 alpha subcomplex subunit 11 OS=Homo sapiens (Human) OX=9606 GN=NDUFA11 PE=1 SV=3	59	7	16	141	14.8	87.4	86.1	78.4	107	130	103.7	107.5	0.749368	0.0125445	-0.416254	1.90155
P19338	Nucleolin OS=Homo sapiens (Human) OX=9606 GN=NCL PE=1 SV=3	53	64	333	710	76.6	105.2	101.3	104.9	100.2	95.9	96.5	95.9	1.06873	0.0126074	0.0958918	1.89937
Q07020	60S ribosomal protein L18 OS=Homo sapiens (Human) OX=9606 GN=RPL18 PE=1 SV=2	48	13	67	188	21.6	109.3	104.6	103.7	97.9	94	99.9	90.6	1.10739	0.0126235	0.147166	1.89882
Q8WUH6	Transmembrane protein 263 OS=Homo sapiens (Human) OX=9606 GN=TMEM263 PE=1 SV=1	73	7	19	116	11.7	111.2	107.6	106	95.6	86.4	101.3	91.9	1.15423	0.0126392	0.206929	1.89828
Q9Y426	C2 domain-containing protein 2 OS=Homo sapiens (Human) OX=9606 GN=C2CD2 PE=1 SV=2	10	4	4	696	75.5	90.9	96.4	96.2	105.1	104.5	100.2	106.6	0.907781	0.0127145	-0.139584	1.8957
P11532	Dystrophin OS=Homo sapiens (Human) OX=9606 GN=DMD PE=1 SV=3	41	146	217	3685	426.5	89.6	83.9	70.4	112.4	117.8	105.9	120.1	0.712845	0.0127646	-0.488339	1.89399
P24311	Cytochrome c oxidase subunit 7B, mitochondrial OS=Homo sapiens (Human) OX=9606 GN=COX7B PE=1 SV=2	10	2	3	80	9.2	95.2	90.2	88.6	113.7	110.3	102.2	99.7	0.857791	0.0128022	-0.221301	1.89271
P17980	26S proteasome regulatory subunit 6A OS=Homo sapiens (Human) OX=9606 GN=PSMC3 PE=1 SV=3	82	35	109	439	49.2	104.9	102.1	102.9	99.4	98.9	97.9	93.9	1.05922	0.0128271	0.0829963	1.89187
Q9BQF6	Sentrin-specific protease 7 OS=Homo sapiens (Human) OX=9606 GN=SENP7 PE=1 SV=4	4	4	4	1050	119.6	97.5	96.7	94.7	102.4	104.6	105.1	98.9	0.937226	0.0128791	-0.0935307	1.89011
Q9BR39	Junctophilin-2 OS=Homo sapiens (Human) OX=9606 GN=JPH2 PE=1 SV=2	51	33	66	696	74.2	90.2	92.1	79.1	106.3	116.9	106.7	108.6	0.794831	0.0129383	-0.33128	1.88812
Q86UT6	NLR family member X1 OS=Homo sapiens (Human) OX=9606 GN=NLRX1 PE=1 SV=1	23	18	20	975	107.5	91.1	97.5	94.5	102	108	102.7	104.2	0.905413	0.0129604	-0.143352	1.88738
Q9ULI0	ATPase family AAA domain-containing protein 2B OS=Homo sapiens (Human) OX=9606 GN=ATAD2B PE=1 SV=3	17	22	26	1458	164.8	91.1	92.9	96.2	104.8	111.4	104.6	99	0.889948	0.0130455	-0.168208	1.88454
P55287	Cadherin-11 OS=Homo sapiens (Human) OX=9606 GN=CDH11 PE=1 SV=2	19	15	24	796	87.9	115.9	137.1	119.8	87.6	59.6	102.9	77.1	1.51915	0.0130724	0.603267	1.88364
Q86V85	Integral membrane protein GPR180 OS=Homo sapiens (Human) OX=9606 GN=GPR180 PE=2 SV=1	3	1	2	440	49.4	116.1	133.5	111.6	95	78.9	89.8	75.1	1.42149	0.0131584	0.507402	1.8808
Q86XZ4	Spermatogenesis-associated serine-rich protein 2 OS=Homo sapiens (Human) OX=9606 GN=SPATS2 PE=1 SV=1	23	10	13	545	59.5	106.4	123.7	119.6	91.1	73.1	99.9	86.1	1.33143	0.0131638	0.412976	1.88062
Q9NV35	Nucleotide triphosphate diphosphatase NUDT15 OS=Homo sapiens (Human) OX=9606 GN=NUDT15 PE=1 SV=1	14	2	2	164	18.6	95.7	93.6	92.4	99.8	110.8	102.9	104.8	0.89792	0.0134616	-0.155341	1.8709
O60936	Nucleolar protein 3 OS=Homo sapiens (Human) OX=9606 GN=NOL3 PE=1 SV=2	28	3	4	208	22.6	96.9	92.3	93.1	107.4	98.8	102.7	108.8	0.901125	0.0135831	-0.150201	1.867
Q9H115	Beta-soluble NSF attachment protein OS=Homo sapiens (Human) OX=9606 GN=NAPB PE=1 SV=2	16	5	10	298	33.5	86.4	80.2	85.8	105	122.3	98.9	121.4	0.751862	0.0136017	-0.411461	1.86641
Q96QE5	Transcription elongation factor, mitochondrial OS=Homo sapiens (Human) OX=9606 GN=TEFM PE=1 SV=1	8	3	3	360	41.7	94.4	91	89.6	112	111	98.5	103.5	0.862745	0.0137001	-0.212994	1.86327
Q9H0B6	Kinesin light chain 2 OS=Homo sapiens (Human) OX=9606 GN=KLC2 PE=1 SV=1	47	28	42	622	68.9	105.7	104.1	111.1	99.5	88.7	98.2	92.7	1.12864	0.0137807	0.174583	1.86073
Q92797	Symplekin OS=Homo sapiens (Human) OX=9606 GN=SYMPK PE=1 SV=2	34	37	54	1274	141.1	94.7	92.8	94.6	102.6	110.8	103.6	100.9	0.900056	0.0139195	-0.151914	1.85637
Q96HP4	Oxidoreductase NAD-binding domain-containing protein 1 OS=Homo sapiens (Human) OX=9606 GN=OXNAD1 PE=1 SV=1	21	7	7	312	34.8	94.5	91	93.8	110.1	105.4	97.8	107.5	0.884981	0.0139967	-0.176282	1.85398
Q9NZI7	Upstream-binding protein 1 OS=Homo sapiens (Human) OX=9606 GN=UBP1 PE=1 SV=1	21	8	11	540	60.5	107.6	113.3	106	92.6	95.1	101.1	84.2	1.16854	0.0140729	0.224711	1.85162
Q05823	2-5A-dependent ribonuclease OS=Homo sapiens (Human) OX=9606 GN=RNASEL PE=1 SV=2	4	4	4	741	83.5	84.4	76.3	81.7	113.4	95.7	118.1	130.4	0.706294	0.0141324	-0.50166	1.84978
Q7Z6E9	E3 ubiquitin-protein ligase RBBP6 OS=Homo sapiens (Human) OX=9606 GN=RBBP6 PE=1 SV=1	24	42	49	1792	201.4	95.7	98.9	95.3	105.1	102.7	100.1	102.3	0.942305	0.0141629	-0.0857347	1.84885
Q8NEZ5	F-box only protein 22 OS=Homo sapiens (Human) OX=9606 GN=FBXO22 PE=1 SV=1	29	11	15	403	44.5	103.7	108	102.7	100.2	96.2	95.5	93.8	1.08686	0.0142218	0.12016	1.84705
Q9Y2J2	Band 4.1-like protein 3 OS=Homo sapiens (Human) OX=9606 GN=EPB41L3 PE=1 SV=2	44	54	119	1087	120.6	89.3	74	71.8	124.6	125.3	90.9	124.1	0.674267	0.0142843	-0.568608	1.84514
P61966	AP-1 complex subunit sigma-1A OS=Homo sapiens (Human) OX=9606 GN=AP1S1 PE=1 SV=1	32	5	6	158	18.7	120.4	130.7	107.8	90.2	67.1	90.9	92.8	1.40332	0.014345	0.488848	1.8433
Q8WUY1	Protein THEM6 OS=Homo sapiens (Human) OX=9606 GN=THEM6 PE=1 SV=2	47	8	12	208	23.9	86.8	86.2	86.1	120	100.6	104	116.1	0.783904	0.0144617	-0.35125	1.83978
O60749	Sorting nexin-2 OS=Homo sapiens (Human) OX=9606 GN=SNX2 PE=1 SV=2	44	28	61	519	58.4	108.7	115.3	106	101.1	82.5	94.4	92.1	1.18887	0.0145428	0.249588	1.83735
Q9H902	Receptor expression-enhancing protein 1 OS=Homo sapiens (Human) OX=9606 GN=REEP1 PE=1 SV=1	14	2	2	201	22.2	93.1	74.7	79.9	109.3	131.5	107.3	104.1	0.730355	0.0145611	-0.45333	1.83681
P08238	Heat shock protein HSP 90-beta OS=Homo sapiens (Human) OX=9606 GN=HSP90AB1 PE=1 SV=4	76	72	509	724	83.2	107.6	103.9	102.3	97.8	99.2	95.6	93.7	1.0831	0.0146248	0.115161	1.83491
P50748	Kinetochore-associated protein 1 OS=Homo sapiens (Human) OX=9606 GN=KNTC1 PE=1 SV=1	2	7	7	2209	250.6	93.2	95.7	86.2	99.5	108.8	110	106.6	0.863262	0.0146261	-0.21213	1.83487
P39210	Protein Mpv17 OS=Homo sapiens (Human) OX=9606 GN=MPV17 PE=1 SV=1	22	3	6	176	19.7	93.2	85.8	85.8	117.5	107.4	96.3	113.9	0.811461	0.0146938	-0.301406	1.83286
Q9Y4F5	Centrosomal protein of 170 kDa protein B OS=Homo sapiens (Human) OX=9606 GN=CEP170B PE=1 SV=4	6	9	12	1589	171.6	103.1	112.6	108.3	97.4	87.9	97.3	93.4	1.14894	0.0147241	0.200299	1.83197
P14625	Endoplasmin OS=Homo sapiens (Human) OX=9606 GN=HSP90B1 PE=1 SV=1	68	74	502	803	92.4	104.3	106	112.8	87.4	94.4	99.1	96	1.14301	0.0148036	0.192836	1.82963
P25490	Transcriptional repressor protein YY1 OS=Homo sapiens (Human) OX=9606 GN=YY1 PE=1 SV=2	35	16	24	414	44.7	105.1	104.4	103.6	94.7	94.4	96.4	101.4	1.079	0.0148361	0.1097	1.82868
Q9UK33	Zinc finger protein 580 OS=Homo sapiens (Human) OX=9606 GN=ZNF580 PE=1 SV=1	10	2	2	172	18.7	103.7	110.1	115.2	100	87.7	92.1	91.2	1.18239	0.0148775	0.241706	1.82747
Q96LZ7	Regulator of microtubule dynamics protein 2 OS=Homo sapiens (Human) OX=9606 GN=RMDN2 PE=1 SV=2	5	2	2	410	47.4	89.6	97.2	89.2	105.2	98.5	111.1	109.2	0.867925	0.0148778	-0.204358	1.82746
P35612	Beta-adducin OS=Homo sapiens (Human) OX=9606 GN=ADD2 PE=1 SV=3	15	11	12	726	80.8	87.2	87.8	73.3	126.6	122.3	101.3	101.5	0.732935	0.0149138	-0.448243	1.82641
O00767	Acyl-CoA desaturase OS=Homo sapiens (Human) OX=9606 GN=SCD PE=1 SV=2	5	2	4	359	41.5	83.5	79.6	76.7	106.7	137	111.4	105	0.694921	0.01497	-0.525078	1.82478
Q53HC9	EARP and GARP complex-interacting protein 1 OS=Homo sapiens (Human) OX=9606 GN=EIPR1 PE=1 SV=2	27	9	13	387	43.6	101.9	107.1	106.7	100.4	93.9	97.9	92.2	1.09504	0.0150185	0.130983	1.82337
P24534	Elongation factor 1-beta OS=Homo sapiens (Human) OX=9606 GN=EEF1B2 PE=1 SV=3	56	15	87	225	24.7	116.4	106.2	107	98	86.5	98.8	87	1.18679	0.0150748	0.247059	1.82175
P35637	RNA-binding protein FUS OS=Homo sapiens (Human) OX=9606 GN=FUS PE=1 SV=1	31	18	83	526	53.4	108.1	110	104.5	94.7	87.3	102	93.3	1.14003	0.0150842	0.189072	1.82148
Q12767	Transmembrane protein 94 OS=Homo sapiens (Human) OX=9606 GN=TMEM94 PE=1 SV=1	3	4	4	1356	151.1	90.4	89.1	88.9	103.9	115	99.4	113.2	0.829355	0.0151225	-0.269938	1.82038
P30533	Alpha-2-macroglobulin receptor-associated protein OS=Homo sapiens (Human) OX=9606 GN=LRPAP1 PE=1 SV=1	61	35	74	357	41.4	107.1	104.4	102.4	95	95.7	93.7	101.7	1.084	0.0152252	0.116368	1.81744
Q9H6R3	Acyl-CoA synthetase short-chain family member 3, mitochondrial OS=Homo sapiens (Human) OX=9606 GN=ACSS3 PE=1 SV=1	37	23	36	686	74.7	91.7	90.6	92.2	100.6	105.2	115	104.7	0.860165	0.0153402	-0.217315	1.81417
O75882	Attractin OS=Homo sapiens (Human) OX=9606 GN=ATRN PE=1 SV=2	8	11	12	1429	158.4	103.7	103.1	108.6	98.6	99.5	93.3	93.2	1.09343	0.0153462	0.128861	1.814
Q69YL0	Protein NCBP2AS2 OS=Homo sapiens (Human) OX=9606 GN=NCBP2AS2 PE=1 SV=1	39	3	3	99	10.9	92.2	84	90.9	109	117.4	96.2	110.4	0.822479	0.0153904	-0.28195	1.81275
O60669	Monocarboxylate transporter 2 OS=Homo sapiens (Human) OX=9606 GN=SLC16A7 PE=1 SV=2	5	3	5	478	52.2	82.9	91	68.8	108.9	130.1	100.8	117.4	0.707787	0.0154075	-0.498614	1.81227
Q9Y546	Leucine-rich repeat-containing protein 42 OS=Homo sapiens (Human) OX=9606 GN=LRRC42 PE=1 SV=1	9	4	4	428	48.5	103.9	109.5	105.1	99.7	98.1	95	88.7	1.11315	0.0154844	0.154648	1.8101
Q96CV9	Optineurin OS=Homo sapiens (Human) OX=9606 GN=OPTN PE=1 SV=3	36	21	33	577	65.9	109.4	119.3	107.9	98.4	80.1	99.1	85.7	1.23534	0.0155115	0.304911	1.80935
P00846	ATP synthase subunit a OS=Homo sapiens (Human) OX=9606 GN=MT-ATP6 PE=1 SV=1	7	2	6	226	24.8	83.6	79.2	84.6	108.5	131	99.9	113.1	0.728987	0.0155196	-0.456035	1.80912
Q8N465	D-2-hydroxyglutarate dehydrogenase, mitochondrial OS=Homo sapiens (Human) OX=9606 GN=D2HGDH PE=1 SV=3	11	5	6	521	56.4	95.2	89.7	82.5	102.1	118.7	106.4	105.4	0.824164	0.0155301	-0.278997	1.80882
Q9UHQ4	B-cell receptor-associated protein 29 OS=Homo sapiens (Human) OX=9606 GN=BCAP29 PE=1 SV=2	36	14	30	241	28.3	87.1	94.1	95.6	109.1	107.3	105.5	101.3	0.872086	0.0155533	-0.197458	1.80818
Q9H3K6	BolA-like protein 2 OS=Homo sapiens (Human) OX=9606 GN=BOLA2B PE=1 SV=1	70	5	12	86	10.1	106.5	103.6	101.9	99.6	99	94	95.4	1.07216	0.0155623	0.100527	1.80793
O60503	Adenylate cyclase type 9 OS=Homo sapiens (Human) OX=9606 GN=ADCY9 PE=1 SV=4	4	4	4	1353	150.6	93.7	91.6	94.4	108.8	104.3	98	109.2	0.887303	0.0156028	-0.172502	1.8068
Q58FF3	Putative endoplasmin-like protein OS=Homo sapiens (Human) OX=9606 GN=HSP90B2P PE=5 SV=1	22	14	62	399	45.8	121.2	109.7	120.6	89.7	67.9	101.1	89.8	1.34481	0.0156739	0.427404	1.80482
Q8NDV1	Alpha-N-acetylgalactosaminide alpha-2,6-sialyltransferase 3 OS=Homo sapiens (Human) OX=9606 GN=ST6GALNAC3 PE=1 SV=1	3	1	1	305	35.4	109.8	115.6	116.6	93.8	75	101.1	88.2	1.27339	0.0157179	0.348671	1.80361
P04908	Histone H2A type 1-B/E OS=Homo sapiens (Human) OX=9606 GN=H2AC8 PE=1 SV=2	68	10	209	130	14.1	93.1	91.2	88.5	98.9	113.9	102.7	111.6	0.851635	0.0158381	-0.231693	1.8003
P35606	Coatomer subunit beta' OS=Homo sapiens (Human) OX=9606 GN=COPB2 PE=1 SV=2	58	50	137	906	102.4	111.7	113.7	109	96.8	82.1	100.8	85.9	1.21955	0.0158783	0.286346	1.7992
Q9BQ75	Protein CMSS1 OS=Homo sapiens (Human) OX=9606 GN=CMSS1 PE=1 SV=2	20	5	6	279	31.9	95.8	88.5	92.3	112.2	109.7	102.9	98.6	0.871044	0.0158827	-0.199183	1.79907
Q8N6T3	ADP-ribosylation factor GTPase-activating protein 1 OS=Homo sapiens (Human) OX=9606 GN=ARFGAP1 PE=1 SV=2	54	20	33	406	44.6	116.7	123.3	119.1	97.4	69.4	98.5	75.5	1.40493	0.0160015	0.490498	1.79584
Q8IVL5	Prolyl 3-hydroxylase 2 OS=Homo sapiens (Human) OX=9606 GN=P3H2 PE=1 SV=1	35	21	28	708	80.9	115.3	105.5	107.5	94.2	92	101.3	84.2	1.17765	0.0160139	0.235914	1.7955
P07237	Protein disulfide-isomerase OS=Homo sapiens (Human) OX=9606 GN=P4HB PE=1 SV=3	85	56	310	508	57.1	105.6	110.8	114.6	96.3	83.6	101.9	87.2	1.19603	0.0160247	0.258248	1.79521
Q92539	Phosphatidate phosphatase LPIN2 OS=Homo sapiens (Human) OX=9606 GN=LPIN2 PE=1 SV=1	3	3	3	896	99.3	108.4	118.3	106	96.3	83.7	99.1	88.2	1.20773	0.0160436	0.2723	1.7947
Q92558	Wiskott-Aldrich syndrome protein family member 1 OS=Homo sapiens (Human) OX=9606 GN=WASF1 PE=1 SV=1	19	7	8	559	61.6	104.6	109.6	116.8	98.1	82.3	95.5	93.1	1.19603	0.0161211	0.258248	1.79261
Q00403	Transcription initiation factor IIB OS=Homo sapiens (Human) OX=9606 GN=GTF2B PE=1 SV=1	32	9	11	316	34.8	104.5	106.3	113.7	97.2	86	97.7	94.6	1.15224	0.0161949	0.204443	1.79062
P52943	Cysteine-rich protein 2 OS=Homo sapiens (Human) OX=9606 GN=CRIP2 PE=1 SV=1	69	13	52	208	22.5	96.6	84.4	85.4	119	104.8	103.8	106	0.819188	0.0162374	-0.287733	1.78948
Q96IZ7	Serine/Arginine-related protein 53 OS=Homo sapiens (Human) OX=9606 GN=RSRC1 PE=1 SV=1	29	9	11	334	38.7	97.9	93.9	92.1	100.7	102.6	109.9	103	0.909499	0.01624	-0.136857	1.78941
Q9BW61	DET1- and DDB1-associated protein 1 OS=Homo sapiens (Human) OX=9606 GN=DDA1 PE=1 SV=1	36	3	3	102	11.8	95.9	90.6	84.8	102.3	117.2	104.9	104.3	0.843791	0.0163023	-0.245042	1.78775
Q8NI22	Multiple coagulation factor deficiency protein 2 OS=Homo sapiens (Human) OX=9606 GN=MCFD2 PE=1 SV=1	12	1	3	146	16.4	141.9	121.4	112.3	82.9	57.5	95.8	88.2	1.54377	0.0164222	0.626461	1.78457
Q7KZF4	Staphylococcal nuclease domain-containing protein 1 OS=Homo sapiens (Human) OX=9606 GN=SND1 PE=1 SV=1	64	60	180	910	101.9	108.7	115.9	106.1	100.5	86.2	98.1	84.5	1.19397	0.0164409	0.255767	1.78407
Q13838	Spliceosome RNA helicase DDX39B OS=Homo sapiens (Human) OX=9606 GN=DDX39B PE=1 SV=1	60	28	119	428	49	107.3	102.1	104	96.8	97.6	92.4	99.8	1.08088	0.0164548	0.112201	1.78371
Q6ZXV5	Protein O-mannosyl-transferase TMTC3 OS=Homo sapiens (Human) OX=9606 GN=TMTC3 PE=1 SV=2	33	30	47	915	103.9	92.8	95.4	95.4	106.3	107.1	105.4	97.6	0.908101	0.0164851	-0.139075	1.78291
Q8WTW3	Conserved oligomeric Golgi complex subunit 1 OS=Homo sapiens (Human) OX=9606 GN=COG1 PE=1 SV=1	32	28	36	980	108.9	104.6	108.6	103.5	100.8	91.3	98.3	92.8	1.10195	0.0165552	0.140057	1.78106
Q96DP5	Methionyl-tRNA formyltransferase, mitochondrial OS=Homo sapiens (Human) OX=9606 GN=MTFMT PE=1 SV=2	2	1	1	389	43.8	96.4	88.3	91.6	106.9	104.7	108.1	104.1	0.869278	0.0166236	-0.202111	1.77927
Q13219	Pappalysin-1 OS=Homo sapiens (Human) OX=9606 GN=PAPPA PE=1 SV=3	2	3	3	1627	180.9	122.6	124.8	123.5	80.4	71.9	107	69.6	1.5036	0.01665	0.588419	1.77859
O15027	Protein transport protein Sec16A OS=Homo sapiens (Human) OX=9606 GN=SEC16A PE=1 SV=4	26	44	68	2357	251.7	107.4	108.4	105.6	96.9	87.2	100.3	94.2	1.13189	0.0166844	0.178733	1.77769
Q9Y6X4	Soluble lamin-associated protein of 75 kDa OS=Homo sapiens (Human) OX=9606 GN=FAM169A PE=1 SV=2	33	15	17	670	74.9	94.2	79.6	87.5	111.8	112.6	103.2	111.2	0.793984	0.0167446	-0.332819	1.77612
P23284	Peptidyl-prolyl cis-trans isomerase B OS=Homo sapiens (Human) OX=9606 GN=PPIB PE=1 SV=2	68	24	141	216	23.7	113.2	114	107.9	85.9	92.5	104	82.5	1.22445	0.0168238	0.292128	1.77408
O15126	Secretory carrier-associated membrane protein 1 OS=Homo sapiens (Human) OX=9606 GN=SCAMP1 PE=1 SV=2	38	12	24	338	37.9	94.5	91.9	97.2	109.8	100.5	100.7	105.5	0.907883	0.0168833	-0.139421	1.77254
P11021	Endoplasmic reticulum chaperone BiP OS=Homo sapiens (Human) OX=9606 GN=HSPA5 PE=1 SV=2	64	60	510	654	72.3	105.9	110.6	107.8	86	97.9	100.6	91.4	1.15031	0.0169565	0.202018	1.77066
Q9ULW0	Targeting protein for Xklp2 OS=Homo sapiens (Human) OX=9606 GN=TPX2 PE=1 SV=2	5	4	4	747	85.6	90.4	88.3	90.9	96.7	113.4	112.6	107.8	0.834998	0.0169604	-0.260155	1.77056
Q86YV5	Inactive tyrosine-protein kinase PRAG1 OS=Homo sapiens (Human) OX=9606 GN=PRAG1 PE=1 SV=4	11	12	13	1406	149.5	115.4	122.7	118.1	80.9	72.6	106.8	83.5	1.38142	0.0169673	0.466155	1.77039
Q8NFH4	Nucleoporin Nup37 OS=Homo sapiens (Human) OX=9606 GN=NUP37 PE=1 SV=1	41	12	32	326	36.7	95.2	92.8	97.1	103.6	109.4	102.1	99.8	0.916205	0.0169768	-0.126258	1.77014
Q86SR1	Polypeptide N-acetylgalactosaminyltransferase 10 OS=Homo sapiens (Human) OX=9606 GN=GALNT10 PE=1 SV=2	11	6	8	603	68.9	106	122.4	111.9	90.7	79.9	96.7	92.5	1.26107	0.0170458	0.334649	1.76838
P51649	Succinate-semialdehyde dehydrogenase, mitochondrial OS=Homo sapiens (Human) OX=9606 GN=ALDH5A1 PE=1 SV=2	41	20	34	535	57.2	90.7	81.5	83.9	100.5	124.3	101.1	118.1	0.769069	0.0170596	-0.378815	1.76803
Q9Y2K2	Serine/threonine-protein kinase SIK3 OS=Homo sapiens (Human) OX=9606 GN=SIK3 PE=1 SV=4	4	6	6	1321	144.8	96.3	96.2	94.1	104.1	100.1	108.1	101	0.924591	0.0170757	-0.113113	1.76762
P84101	Small EDRK-rich factor 2 OS=Homo sapiens (Human) OX=9606 GN=SERF2 PE=1 SV=1	36	5	16	59	6.9	114.9	115.3	119.1	93.7	75.5	102.3	79.2	1.32801	0.0170916	0.409267	1.76722
Q8IX01	SURP and G-patch domain-containing protein 2 OS=Homo sapiens (Human) OX=9606 GN=SUGP2 PE=1 SV=2	55	60	118	1082	120.1	92.6	87.2	78	107.1	127	103.2	104.8	0.777501	0.0171191	-0.363083	1.76652
Q9ULH0	Kinase D-interacting substrate of 220 kDa OS=Homo sapiens (Human) OX=9606 GN=KIDINS220 PE=1 SV=3	37	55	75	1771	196.4	91	77.7	85.8	99.8	118.2	102	125.6	0.76152	0.0171394	-0.393046	1.76601
Q9P2N7	Kelch-like protein 13 OS=Homo sapiens (Human) OX=9606 GN=KLHL13 PE=1 SV=3	8	5	5	655	73.8	98.2	91.7	94.4	102.1	108.5	103	102.2	0.911656	0.0172314	-0.133438	1.76368
Q15836	Vesicle-associated membrane protein 3 OS=Homo sapiens (Human) OX=9606 GN=VAMP3 PE=1 SV=3	50	6	22	100	11.3	97.7	89.2	88.6	105.3	101.9	104.6	112.6	0.865536	0.0174162	-0.208335	1.75905
Q8WXH2	Junctophilin-3 OS=Homo sapiens (Human) OX=9606 GN=JPH3 PE=1 SV=2	3	3	5	748	81.4	90.4	84.8	71.3	94.9	120	111.6	127	0.724734	0.017473	-0.464477	1.75763
P53999	Activated RNA polymerase II transcriptional coactivator p15 OS=Homo sapiens (Human) OX=9606 GN=SUB1 PE=1 SV=3	57	14	50	127	14.4	110.5	115.3	107.3	91.9	80.7	103.2	91.3	1.20984	0.017611	0.27482	1.75422
Q13619	Cullin-4A OS=Homo sapiens (Human) OX=9606 GN=CUL4A PE=1 SV=3	44	38	58	759	87.6	96.7	99.1	96.1	102	104.6	101.5	99.9	0.953922	0.017636	-0.0680574	1.7536
P35579	Myosin-9 OS=Homo sapiens (Human) OX=9606 GN=MYH9 PE=1 SV=4	79	226	1156	1960	226.4	107.7	130.7	124	77.9	72.2	107.6	79.9	1.43128	0.0176591	0.517306	1.75303
Q92917	G-patch domain and KOW motifs-containing protein OS=Homo sapiens (Human) OX=9606 GN=GPKOW PE=1 SV=2	29	11	12	476	52.2	104.5	108.2	113.9	101.3	84.7	96	91.4	1.16622	0.0177236	0.22184	1.75145
P35221	Catenin alpha-1 OS=Homo sapiens (Human) OX=9606 GN=CTNNA1 PE=1 SV=1	77	69	240	906	100	97.8	92.1	89.7	103.1	101.1	104.3	111.8	0.886985	0.0180166	-0.173018	1.74433
Q15120	[Pyruvate dehydrogenase (acetyl-transferring)] kinase isozyme 3, mitochondrial OS=Homo sapiens (Human) OX=9606 GN=PDK3 PE=1 SV=1	35	14	19	406	46.9	88.1	88.3	79.8	126.8	99.6	114.1	103.3	0.769716	0.0181071	-0.377602	1.74215
Q99873	Protein arginine N-methyltransferase 1 OS=Homo sapiens (Human) OX=9606 GN=PRMT1 PE=1 SV=3	62	25	86	371	42.4	107.4	102.6	110.7	98.8	92.8	99.2	88.4	1.12764	0.0183578	0.173303	1.73618
P0C0S5	Histone H2A.Z OS=Homo sapiens (Human) OX=9606 GN=H2AZ1 PE=1 SV=2	54	6	154	128	13.5	93.9	93	87.2	97.9	114.7	103.6	109.7	0.858104	0.0183857	-0.220775	1.73552
Q3YBR2	Transforming growth factor beta regulator 1 OS=Homo sapiens (Human) OX=9606 GN=TBRG1 PE=1 SV=1	4	1	1	411	44.9	96.6	85.6	87.1	102.7	117.7	100.5	109.8	0.833682	0.0184573	-0.262432	1.73383
P10620	Microsomal glutathione S-transferase 1 OS=Homo sapiens (Human) OX=9606 GN=MGST1 PE=1 SV=1	35	7	20	155	17.6	93.4	82.7	93.7	108.3	112.6	108	101.3	0.8362	0.0185268	-0.25808	1.7322
P62241	40S ribosomal protein S8 OS=Homo sapiens (Human) OX=9606 GN=RPS8 PE=1 SV=2	62	15	88	208	24.2	110.9	103.8	104.4	93.7	99.6	97.9	89.7	1.117	0.0186621	0.159634	1.72904
Q96A26	Protein FAM162A OS=Homo sapiens (Human) OX=9606 GN=FAM162A PE=1 SV=2	41	10	30	154	17.3	87.3	79.6	70.8	121.6	124.2	89.3	127.3	0.685409	0.0187297	-0.544962	1.72747
Q68CQ7	Glycosyltransferase 8 domain-containing protein 1 OS=Homo sapiens (Human) OX=9606 GN=GLT8D1 PE=1 SV=2	34	10	11	371	41.9	108.8	103	113.9	99.8	91.1	89.4	94	1.16021	0.0188338	0.214386	1.72506
P0CG08	Golgi pH regulator B OS=Homo sapiens (Human) OX=9606 GN=GPR89B PE=1 SV=1	11	3	4	455	52.9	95.9	94.4	93.7	106	109.1	100.1	100.7	0.910475	0.0188687	-0.135308	1.72426
Q11201	CMP-N-acetylneuraminate-beta-galactosamide-alpha-2,3-sialyltransferase 1 OS=Homo sapiens (Human) OX=9606 GN=ST3GAL1 PE=2 SV=1	27	7	7	340	39.1	97.3	86.5	86.8	97.4	110.9	110.9	110.2	0.840242	0.0189036	-0.251123	1.72346
P55036	26S proteasome non-ATPase regulatory subunit 4 OS=Homo sapiens (Human) OX=9606 GN=PSMD4 PE=1 SV=1	47	16	68	377	40.7	105.3	103.8	101.1	98	97.8	98.9	95.2	1.06078	0.0190587	0.085132	1.71991
P13637	Sodium/potassium-transporting ATPase subunit alpha-3 OS=Homo sapiens (Human) OX=9606 GN=ATP1A3 PE=1 SV=3	39	36	136	1013	111.7	87.8	76.9	78.9	120.4	131.6	94.1	110.3	0.711656	0.0192133	-0.490747	1.7164
Q9H0H5	Rac GTPase-activating protein 1 OS=Homo sapiens (Human) OX=9606 GN=RACGAP1 PE=1 SV=1	9	6	7	632	71	89.1	95.9	88.1	96.4	114.1	106.2	110.2	0.852971	0.0192309	-0.229431	1.716
Q9BY44	Eukaryotic translation initiation factor 2A OS=Homo sapiens (Human) OX=9606 GN=EIF2A PE=1 SV=3	50	21	28	585	64.9	110.1	107.1	102.5	95.4	96.6	100.2	88	1.12116	0.0192581	0.164998	1.71539
P54278	Mismatch repair endonuclease PMS2 OS=Homo sapiens (Human) OX=9606 GN=PMS2 PE=1 SV=2	4	2	2	862	95.7	108.5	116.8	110.2	91	79.3	104.1	90.1	1.22725	0.0193449	0.295431	1.71343
Q96T58	Msx2-interacting protein OS=Homo sapiens (Human) OX=9606 GN=SPEN PE=1 SV=1	7	28	34	3664	402	97.3	95.9	97.2	99	104.2	101.6	104.8	0.945313	0.0193656	-0.0811368	1.71297
O94901	SUN domain-containing protein 1 OS=Homo sapiens (Human) OX=9606 GN=SUN1 PE=1 SV=3	47	32	46	812	90	91.4	93.6	94.1	100.6	113.5	103.6	103.1	0.884347	0.0193852	-0.177315	1.71253
Q9P032	NADH dehydrogenase [ubiquinone] 1 alpha subcomplex assembly factor 4 OS=Homo sapiens (Human) OX=9606 GN=NDUFAF4 PE=1 SV=1	58	11	28	175	20.3	91.7	84.2	94.7	113.7	113.9	97.4	104.5	0.840047	0.0194303	-0.251459	1.71152
P41440	Reduced folate transporter OS=Homo sapiens (Human) OX=9606 GN=SLC19A1 PE=1 SV=3	2	2	2	591	64.8	95.2	80.7	89.4	101.6	114.5	109.4	109.2	0.813741	0.0195764	-0.297358	1.70827
Q9NVV0	Trimeric intracellular cation channel type B OS=Homo sapiens (Human) OX=9606 GN=TMEM38B PE=1 SV=1	12	2	3	291	32.5	95.7	90	86.9	104.5	113.5	96.9	112.4	0.850612	0.0196313	-0.233426	1.70705
Q6ZRY4	RNA-binding protein with multiple splicing 2 OS=Homo sapiens (Human) OX=9606 GN=RBPMS2 PE=1 SV=1	45	8	19	209	22.5	90.6	76.8	80.8	113.5	132.7	96.9	108.7	0.732477	0.0196607	-0.449144	1.7064
Q99590	Protein SCAF11 OS=Homo sapiens (Human) OX=9606 GN=SCAF11 PE=1 SV=2	24	36	47	1463	164.6	94	92.9	98.4	98.2	106.2	106.2	104.1	0.91729	0.0196793	-0.124551	1.70599
P53365	Arfaptin-2 OS=Homo sapiens (Human) OX=9606 GN=ARFIP2 PE=1 SV=1	36	11	14	341	37.8	108.6	110.4	111	99.4	93.1	96.3	81.3	1.18887	0.0197272	0.249588	1.70494
Q92616	eIF-2-alpha kinase activator GCN1 OS=Homo sapiens (Human) OX=9606 GN=GCN1 PE=1 SV=6	57	146	270	2671	292.6	104.6	106.4	103.7	98.5	92.7	101.1	93	1.08902	0.0198263	0.123032	1.70276
Q08379	Golgin subfamily A member 2 OS=Homo sapiens (Human) OX=9606 GN=GOLGA2 PE=1 SV=3	53	50	78	1002	113	103.7	110.9	116.8	96.6	82.7	99.4	90.1	1.19812	0.0198854	0.260772	1.70147
Q8IWF6	Protein DENND6A OS=Homo sapiens (Human) OX=9606 GN=DENND6A PE=1 SV=1	5	3	4	608	69.5	109.1	107.8	106.1	88.5	96.7	102	89.8	1.14235	0.0199407	0.192007	1.70026
Q96AB6	Protein N-terminal asparagine amidohydrolase OS=Homo sapiens (Human) OX=9606 GN=NTAN1 PE=1 SV=3	24	6	6	310	34.7	102.3	110.1	105.9	94.6	92	99.2	96	1.11158	0.019975	0.152608	1.69951
P32189	Glycerol kinase OS=Homo sapiens (Human) OX=9606 GN=GK PE=1 SV=3	23	12	17	559	61.2	95.1	88.5	87.5	118.4	108.2	98.9	103.4	0.842776	0.0201411	-0.246779	1.69592
P60510	Serine/threonine-protein phosphatase 4 catalytic subunit OS=Homo sapiens (Human) OX=9606 GN=PPP4C PE=1 SV=1	48	10	17	307	35.1	106.4	105.2	103.4	100.9	92.1	98.9	93.1	1.09091	0.0206173	0.125531	1.68577
Q13813	Spectrin alpha chain, non-erythrocytic 1 OS=Homo sapiens (Human) OX=9606 GN=SPTAN1 PE=1 SV=3	84	257	996	2472	284.4	94.5	85.5	84.5	99.3	118.2	100.7	117.4	0.809611	0.0206455	-0.304699	1.68517
Q06210	Glutamine--fructose-6-phosphate aminotransferase [isomerizing] 1 OS=Homo sapiens (Human) OX=9606 GN=GFPT1 PE=1 SV=3	68	44	111	699	78.8	108.1	113.3	113.5	98.9	84.6	100.6	81	1.22304	0.0206693	0.290476	1.68468
P53778	Mitogen-activated protein kinase 12 OS=Homo sapiens (Human) OX=9606 GN=MAPK12 PE=1 SV=3	14	4	8	367	41.9	113.6	117.4	103.2	88.2	85.2	102.9	89.6	1.21782	0.0206842	0.2843	1.68436
Q9Y6Y8	SEC23-interacting protein OS=Homo sapiens (Human) OX=9606 GN=SEC23IP PE=1 SV=1	34	36	62	1000	111	104.4	110.1	108.4	101.3	86	97.7	92	1.142	0.0207537	0.19156	1.6829
Q9P253	Vacuolar protein sorting-associated protein 18 homolog OS=Homo sapiens (Human) OX=9606 GN=VPS18 PE=1 SV=2	34	29	38	973	110.1	105.2	104.9	104.9	100.1	92.4	99.1	93.3	1.09119	0.0208422	0.125906	1.68106
Q15007	Pre-mRNA-splicing regulator WTAP OS=Homo sapiens (Human) OX=9606 GN=WTAP PE=1 SV=2	37	15	21	396	44.2	98.3	91.6	91	101.6	111.1	101.1	105.3	0.893661	0.0209075	-0.1622	1.6797
Q9UHB9	Signal recognition particle subunit SRP68 OS=Homo sapiens (Human) OX=9606 GN=SRP68 PE=1 SV=2	59	37	74	627	70.7	107.1	112.8	114	102.7	84.8	96.7	81.8	1.21639	0.0209208	0.28261	1.67942
Q15052	Rho guanine nucleotide exchange factor 6 OS=Homo sapiens (Human) OX=9606 GN=ARHGEF6 PE=1 SV=2	5	3	6	776	87.4	82.7	86.4	82	129.6	97.9	113.8	107.6	0.745823	0.0210011	-0.423095	1.67776
O00425	Insulin-like growth factor 2 mRNA-binding protein 3 OS=Homo sapiens (Human) OX=9606 GN=IGF2BP3 PE=1 SV=2	60	35	143	579	63.7	101.5	105.5	104.3	95.6	101.9	96.1	95.1	1.06783	0.0210954	0.094686	1.67581
Q92681	Regulatory solute carrier protein family 1 member 1 OS=Homo sapiens (Human) OX=9606 GN=RSC1A1 PE=1 SV=1	13	6	6	617	66.7	96.2	83.2	78.3	111.9	120.2	103.2	107	0.776848	0.0211133	-0.364295	1.67544
Q8IXH7	Negative elongation factor C/D OS=Homo sapiens (Human) OX=9606 GN=NELFCD PE=1 SV=2	30	18	27	590	66.2	104.2	102.5	101.3	100.3	96.2	99.5	95.8	1.04815	0.0211212	0.0678505	1.67528
Q86U28	Iron-sulfur cluster assembly 2 homolog, mitochondrial OS=Homo sapiens (Human) OX=9606 GN=ISCA2 PE=1 SV=2	43	7	10	154	16.5	95.5	86.5	89.6	108.8	116.9	96.9	105.8	0.845316	0.0212277	-0.242438	1.6731
P43155	Carnitine O-acetyltransferase OS=Homo sapiens (Human) OX=9606 GN=CRAT PE=1 SV=5	48	27	55	626	70.8	92.5	82.7	85.4	105.3	125.4	98	110.8	0.790595	0.0212516	-0.338989	1.67261
O15131	Importin subunit alpha-6 OS=Homo sapiens (Human) OX=9606 GN=KPNA5 PE=1 SV=2	23	13	40	536	60.3	96	88.3	94.1	106.1	104.9	103.3	107.3	0.880455	0.0213627	-0.183678	1.67034
O75970	Multiple PDZ domain protein OS=Homo sapiens (Human) OX=9606 GN=MPDZ PE=1 SV=2	16	27	33	2070	221.5	95.5	83.9	92.3	100.1	114.5	102.2	111.5	0.845825	0.0213852	-0.24157	1.66989
Q6P4E1	Protein GOLM2 OS=Homo sapiens (Human) OX=9606 GN=GOLM2 PE=1 SV=2	28	11	15	436	49.5	107.6	107.8	112.9	99.8	85.1	100.3	86.4	1.17797	0.0214555	0.236302	1.66846
Q9P2E9	Ribosome-binding protein 1 OS=Homo sapiens (Human) OX=9606 GN=RRBP1 PE=1 SV=5	81	127	419	1410	152.4	107.8	129.5	121.8	91.7	64.7	103.7	80.9	1.40411	0.0215802	0.489651	1.66595
Q9P1F3	Costars family protein ABRACL OS=Homo sapiens (Human) OX=9606 GN=ABRACL PE=1 SV=1	47	2	3	81	9.1	95.4	98.7	95.2	101.6	102.7	102.9	103.5	0.939209	0.0216066	-0.0904811	1.66541
P25685	DnaJ homolog subfamily B member 1 OS=Homo sapiens (Human) OX=9606 GN=DNAJB1 PE=1 SV=4	53	21	35	340	38	105.5	103.8	107.2	98.6	88.7	98.8	97.4	1.10039	0.0216998	0.138016	1.66355
P32418	Sodium/calcium exchanger 1 OS=Homo sapiens (Human) OX=9606 GN=SLC8A1 PE=1 SV=3	35	32	89	973	108.5	88.4	74.4	62.8	116.2	106.2	102.4	149.7	0.63393	0.0217056	-0.657604	1.66343
Q9NPC6	Myozenin-2 OS=Homo sapiens (Human) OX=9606 GN=MYOZ2 PE=1 SV=1	81	21	81	264	29.9	86.2	70.7	55.3	96	141.6	104.7	145.5	0.580019	0.021745	-0.785828	1.66264
Q53FA7	Quinone oxidoreductase PIG3 OS=Homo sapiens (Human) OX=9606 GN=TP53I3 PE=1 SV=2	46	16	26	332	35.5	110.2	104.1	107.9	103.3	89.1	95.6	89.8	1.13711	0.0217786	0.185371	1.66197
Q9H0U4	Ras-related protein Rab-1B OS=Homo sapiens (Human) OX=9606 GN=RAB1B PE=1 SV=1	77	15	72	201	22.2	106.5	112.4	110.9	103.9	84.2	94.6	87.5	1.18783	0.021808	0.248324	1.66138
Q5T481	RNA-binding protein 20 OS=Homo sapiens (Human) OX=9606 GN=RBM20 PE=1 SV=3	35	34	57	1227	134.3	86.3	82.1	66.6	103.4	144.5	110.6	106.4	0.67398	0.0218133	-0.569222	1.66128
Q9H7Z7	Prostaglandin E synthase 2 OS=Homo sapiens (Human) OX=9606 GN=PTGES2 PE=1 SV=1	69	25	53	377	41.9	92.3	81.9	93.5	108.3	120.1	99.7	104.1	0.825852	0.0218225	-0.276044	1.66109
Q9HA92	Radical S-adenosyl methionine domain-containing protein 1, mitochondrial OS=Homo sapiens (Human) OX=9606 GN=RSAD1 PE=1 SV=2	15	6	6	442	48.7	97.7	90.3	92.9	101.5	110.7	99.4	107.5	0.893661	0.0219777	-0.1622	1.65802
P0CG38	POTE ankyrin domain family member I OS=Homo sapiens (Human) OX=9606 GN=POTEI PE=3 SV=1	14	14	294	1075	121.2	86.7	90.7	78.8	101.6	115.7	127.2	99.3	0.769716	0.0220774	-0.377602	1.65605
Q7L1V2	Vacuolar fusion protein MON1 homolog B OS=Homo sapiens (Human) OX=9606 GN=MON1B PE=1 SV=1	6	4	4	547	59.2	102.9	110.6	116.1	99.1	84.8	95.3	91.1	1.18679	0.0221937	0.247059	1.65377
Q96E39	RNA binding motif protein, X-linked-like-1 OS=Homo sapiens (Human) OX=9606 GN=RBMXL1 PE=1 SV=1	67	39	142	390	42.1	95.3	85	84.2	98.2	122.4	104.5	110.3	0.809983	0.0222178	-0.304036	1.6533
P17174	Aspartate aminotransferase, cytoplasmic OS=Homo sapiens (Human) OX=9606 GN=GOT1 PE=1 SV=3	75	28	84	413	46.2	96.2	82.1	82.4	115.1	105.5	97.5	121.1	0.791439	0.0222236	-0.33745	1.65319
Q8N3L3	Beta-taxilin OS=Homo sapiens (Human) OX=9606 GN=TXLNB PE=1 SV=3	4	2	2	684	76.5	118.4	120.1	148.3	86.6	71.1	83.2	72.3	1.64666	0.0222279	0.719541	1.6531
Q13371	Phosducin-like protein OS=Homo sapiens (Human) OX=9606 GN=PDCL PE=1 SV=3	12	4	5	301	34.3	106.2	120.2	112	102.3	75.7	91.8	91.8	1.24779	0.0222341	0.319372	1.65298
Q8WWX9	Selenoprotein M OS=Homo sapiens (Human) OX=9606 GN=SELENOM PE=1 SV=3	26	3	5	145	16.2	106.2	108.7	113.2	103.8	84.8	95	88.2	1.17662	0.0222448	0.234646	1.65277
P11172	Uridine 5'-monophosphate synthase OS=Homo sapiens (Human) OX=9606 GN=UMPS PE=1 SV=1	52	26	33	480	52.2	103.8	102.1	107	99.9	92.1	99.3	95.8	1.07776	0.0223172	0.108033	1.65136
Q86SE9	Polycomb group RING finger protein 5 OS=Homo sapiens (Human) OX=9606 GN=PCGF5 PE=1 SV=1	6	1	1	256	29.7	96.7	91.4	86	98.4	112	103.2	112.3	0.858104	0.0223243	-0.220775	1.65122
P54652	Heat shock-related 70 kDa protein 2 OS=Homo sapiens (Human) OX=9606 GN=HSPA2 PE=1 SV=1	58	41	222	639	70	147.5	167.5	112.4	51.4	76	92.7	52.5	2.09049	0.0223413	1.06384	1.65089
P27797	Calreticulin OS=Homo sapiens (Human) OX=9606 GN=CALR PE=1 SV=1	82	35	266	417	48.1	111.3	115.2	103.4	83.6	91.9	103.3	91.3	1.18851	0.0223637	0.249151	1.65046
Q9UQB8	Brain-specific angiogenesis inhibitor 1-associated protein 2 OS=Homo sapiens (Human) OX=9606 GN=BAIAP2 PE=1 SV=1	43	21	25	552	60.8	103.9	118.7	115.7	98.7	83	99.8	80.3	1.24673	0.0223918	0.318148	1.64991
Q96RL7	Vacuolar protein sorting-associated protein 13A OS=Homo sapiens (Human) OX=9606 GN=VPS13A PE=1 SV=2	4	9	9	3174	360	96.9	87.6	88.4	106.1	105.3	98.6	117.1	0.851947	0.0225428	-0.231164	1.64699
Q9Y5B9	FACT complex subunit SPT16 OS=Homo sapiens (Human) OX=9606 GN=SUPT16H PE=1 SV=1	50	58	121	1047	119.8	107.4	108	101.5	96.4	92.5	97.4	96.7	1.10322	0.0226043	0.141721	1.64581
Q9BZM1	Group XIIA secretory phospholipase A2 OS=Homo sapiens (Human) OX=9606 GN=PLA2G12A PE=1 SV=1	16	3	3	189	21.1	97.4	89.1	84.7	105.5	110.7	99.1	113.5	0.843284	0.0226378	-0.24591	1.64517
Q15413	Ryanodine receptor 3 OS=Homo sapiens (Human) OX=9606 GN=RYR3 PE=1 SV=3	3	16	20	4870	551.7	96.7	94.3	87.8	106.9	104.7	98.5	111	0.882767	0.0227568	-0.179895	1.64289
Q9HC07	Transmembrane protein 165 OS=Homo sapiens (Human) OX=9606 GN=TMEM165 PE=1 SV=1	23	5	18	324	34.9	108.3	117.7	133.6	94	73.6	101.8	70.9	1.40895	0.0228353	0.494623	1.64139
P54802	Alpha-N-acetylglucosaminidase OS=Homo sapiens (Human) OX=9606 GN=NAGLU PE=1 SV=2	37	22	32	743	82.2	105.1	106.1	106.7	93.9	94	102.8	91.4	1.10931	0.0229462	0.14966	1.63929
Q96FV9	THO complex subunit 1 OS=Homo sapiens (Human) OX=9606 GN=THOC1 PE=1 SV=1	41	24	37	657	75.6	92.1	89	95	101.4	116.7	103.2	102.6	0.868444	0.0229957	-0.203496	1.63835
Q96EY9	Probable inactive tRNA-specific adenosine deaminase-like protein 3 OS=Homo sapiens (Human) OX=9606 GN=ADAT3 PE=1 SV=1	10	4	4	351	38	104.2	109.1	110.4	100.5	85.1	99.1	91.6	1.14696	0.0230674	0.197812	1.637
Q07065	Cytoskeleton-associated protein 4 OS=Homo sapiens (Human) OX=9606 GN=CKAP4 PE=1 SV=2	83	58	284	602	66	104.8	111.7	120.3	88.8	82.7	104.8	86.9	1.23642	0.0231065	0.306165	1.63627
Q16270	Insulin-like growth factor-binding protein 7 OS=Homo sapiens (Human) OX=9606 GN=IGFBP7 PE=1 SV=1	61	16	41	282	29.1	126.2	132.2	181.5	80.8	49.7	83.2	46.3	2.2559	0.0231123	1.1737	1.63616
P35052	Glypican-1 OS=Homo sapiens (Human) OX=9606 GN=GPC1 PE=1 SV=2	48	21	37	558	61.6	96.6	84.4	84.7	107.4	121.4	107	98.6	0.815531	0.0232518	-0.294188	1.63354
Q00059	Transcription factor A, mitochondrial OS=Homo sapiens (Human) OX=9606 GN=TFAM PE=1 SV=1	55	23	51	246	29.1	93.6	82.9	93.7	111.1	113.4	95.7	109.5	0.838414	0.023326	-0.254265	1.63216
P16260	Graves disease carrier protein OS=Homo sapiens (Human) OX=9606 GN=SLC25A16 PE=1 SV=3	6	2	2	332	36.2	97.1	87.6	91.9	99.6	102.8	106.4	114.5	0.87125	0.0233733	-0.198842	1.63128
Q9H857	5'-nucleotidase domain-containing protein 2 OS=Homo sapiens (Human) OX=9606 GN=NT5DC2 PE=1 SV=1	53	23	40	520	60.7	103.7	115.9	108.1	99.1	83.6	94.7	94.8	1.17392	0.0234153	0.231335	1.6305
P63173	60S ribosomal protein L38 OS=Homo sapiens (Human) OX=9606 GN=RPL38 PE=1 SV=2	54	8	24	70	8.2	107.3	107.4	105.4	100.4	95.9	96.7	86.9	1.12345	0.0234957	0.16794	1.62901
O14972	Vacuolar protein sorting-associated protein 26C OS=Homo sapiens (Human) OX=9606 GN=VPS26C PE=1 SV=1	27	6	8	297	33	102.8	111.4	114.4	102.6	84.8	94.6	89.4	1.17968	0.0235623	0.238396	1.62778
Q6N075	Molybdate-anion transporter OS=Homo sapiens (Human) OX=9606 GN=MFSD5 PE=1 SV=2	6	3	3	450	49.7	107.1	111	108.8	95.9	81.7	99.2	96.2	1.16854	0.0236258	0.224711	1.62661
Q7L1Q6	Basic leucine zipper and W2 domain-containing protein 1 OS=Homo sapiens (Human) OX=9606 GN=BZW1 PE=1 SV=1	54	30	63	419	48	108.3	106.6	104.7	99.8	87.7	99.7	93.2	1.12022	0.0236303	0.163788	1.62653
Q02818	Nucleobindin-1 OS=Homo sapiens (Human) OX=9606 GN=NUCB1 PE=1 SV=4	71	41	92	461	53.8	108.9	111	110.7	94.7	83.6	103.2	87.9	1.19329	0.023654	0.25494	1.6261
Q6I9Y2	THO complex subunit 7 homolog OS=Homo sapiens (Human) OX=9606 GN=THOC7 PE=1 SV=3	49	10	18	204	23.7	92.7	81.7	89.4	98.6	124.1	104.2	109.2	0.806543	0.0237674	-0.310177	1.62402
Q9BW92	Threonine--tRNA ligase, mitochondrial OS=Homo sapiens (Human) OX=9606 GN=TARS2 PE=1 SV=1	37	23	34	718	81	90.9	83.4	93.6	109.1	120.5	97.3	105.2	0.82666	0.0237902	-0.274633	1.6236
Q6P996	Pyridoxal-dependent decarboxylase domain-containing protein 1 OS=Homo sapiens (Human) OX=9606 GN=PDXDC1 PE=1 SV=2	39	29	44	788	86.7	106.5	106.5	108.7	98.4	89.7	101.3	88.8	1.13414	0.0238387	0.181604	1.62272
P35609	Alpha-actinin-2 OS=Homo sapiens (Human) OX=9606 GN=ACTN2 PE=1 SV=1	84	82	838	894	103.8	91.2	75.3	57	99.5	137.5	107.6	131.8	0.625525	0.023886	-0.676861	1.62186
Q9BWC9	Coiled-coil domain-containing protein 106 OS=Homo sapiens (Human) OX=9606 GN=CCDC106 PE=1 SV=1	8	3	3	280	32	96.4	84.1	88	99.2	110.1	119.4	102.9	0.829472	0.0238948	-0.269735	1.6217
P17535	Transcription factor jun-D OS=Homo sapiens (Human) OX=9606 GN=JUND PE=1 SV=3	23	7	8	347	35.2	103.9	105.6	109.5	96.8	93	102.4	88.8	1.11636	0.0239594	0.158803	1.62052
Q00013	55 kDa erythrocyte membrane protein OS=Homo sapiens (Human) OX=9606 GN=MPP1 PE=1 SV=2	11	6	6	466	52.3	95.8	82.6	80.6	112.9	125.4	100.1	102.6	0.783069	0.0240413	-0.352789	1.61904
P38117	Electron transfer flavoprotein subunit beta OS=Homo sapiens (Human) OX=9606 GN=ETFB PE=1 SV=3	82	21	82	255	27.8	97.1	88.6	93.5	110.9	107.8	97.5	104.5	0.884874	0.024082	-0.176455	1.61831
Q9H7N4	Splicing factor, arginine/serine-rich 19 OS=Homo sapiens (Human) OX=9606 GN=SCAF1 PE=1 SV=3	16	18	21	1312	139.2	94.5	96.4	97	100.6	103.4	100	108	0.931715	0.0241093	-0.102039	1.61782
P45379	Troponin T, cardiac muscle OS=Homo sapiens (Human) OX=9606 GN=TNNT2 PE=1 SV=3	55	32	206	298	35.9	91.5	75.8	63.6	109.5	114.2	120.9	124.5	0.656292	0.0241469	-0.60759	1.61714
P08582	Melanotransferrin OS=Homo sapiens (Human) OX=9606 GN=MELTF PE=1 SV=2	4	3	3	738	80.2	93.7	79.1	90	102	110.2	101.3	123.7	0.801464	0.0243426	-0.319291	1.61363
Q15181	Inorganic pyrophosphatase OS=Homo sapiens (Human) OX=9606 GN=PPA1 PE=1 SV=2	76	25	58	289	32.6	107.4	115.1	114.7	102	78.4	98.5	83.9	1.23925	0.0243784	0.309468	1.61299
O15431	High affinity copper uptake protein 1 OS=Homo sapiens (Human) OX=9606 GN=SLC31A1 PE=1 SV=1	9	2	3	190	21.1	87.6	64.5	86.8	106.7	138.6	101.8	114	0.690812	0.0245332	-0.533635	1.61025
Q92667	A-kinase anchor protein 1, mitochondrial OS=Homo sapiens (Human) OX=9606 GN=AKAP1 PE=1 SV=1	21	14	14	903	97.3	86.4	82	86.1	106.5	124.2	95.2	119.7	0.76152	0.0246393	-0.393046	1.60837
P63000	Ras-related C3 botulinum toxin substrate 1 OS=Homo sapiens (Human) OX=9606 GN=RAC1 PE=1 SV=1	44	10	52	192	21.4	103.8	105.6	103.2	99.9	93.2	100.4	94	1.07561	0.0246666	0.105159	1.60789
P06213	Insulin receptor OS=Homo sapiens (Human) OX=9606 GN=INSR PE=1 SV=4	12	19	20	1382	156.2	95.7	94.9	92.5	100.9	102	111.9	102.2	0.905196	0.0247929	-0.143698	1.60567
Q9NZI8	Insulin-like growth factor 2 mRNA-binding protein 1 OS=Homo sapiens (Human) OX=9606 GN=IGF2BP1 PE=1 SV=2	64	45	244	577	63.4	104.1	106.1	115.1	100.1	87	94.7	92.9	1.15755	0.0248759	0.211072	1.60422
Q2M3W8	Zinc finger protein 181 OS=Homo sapiens (Human) OX=9606 GN=ZNF181 PE=1 SV=1	3	2	4	571	65.8	115.7	102.9	118.1	102	84	95	82.4	1.23537	0.0248889	0.304943	1.60399
Q86UE8	Serine/threonine-protein kinase tousled-like 2 OS=Homo sapiens (Human) OX=9606 GN=TLK2 PE=1 SV=2	16	13	14	772	87.6	100.9	106.6	105.8	95.8	95.9	100.7	94.3	1.08025	0.024957	0.111368	1.60281
Q9HA38	Zinc finger matrin-type protein 3 OS=Homo sapiens (Human) OX=9606 GN=ZMAT3 PE=1 SV=1	13	2	2	289	32	104.7	106.9	115.2	103.6	89.6	93.8	86.3	1.16725	0.0249906	0.22311	1.60222
P30101	Protein disulfide-isomerase A3 OS=Homo sapiens (Human) OX=9606 GN=PDIA3 PE=1 SV=4	82	54	334	505	56.7	107.6	106.8	111.1	89.3	89.2	105.1	91	1.15857	0.0250335	0.212344	1.60148
Q9UIW2	Plexin-A1 OS=Homo sapiens (Human) OX=9606 GN=PLXNA1 PE=1 SV=3	26	44	58	1896	210.9	95.9	95.2	91.8	107.9	96.5	107.2	105.5	0.904339	0.0250733	-0.145064	1.60079
Q9NYM9	BET1-like protein OS=Homo sapiens (Human) OX=9606 GN=BET1L PE=1 SV=1	54	5	8	111	12.4	116	112	117.5	101.5	75.7	98.7	78.6	1.29948	0.025106	0.377938	1.60022
O60508	Pre-mRNA-processing factor 17 OS=Homo sapiens (Human) OX=9606 GN=CDC40 PE=1 SV=1	37	15	18	579	65.5	93.5	94.7	98.9	99.4	107.2	104.4	101.8	0.927326	0.0251301	-0.108852	1.59981
Q14393	Growth arrest-specific protein 6 OS=Homo sapiens (Human) OX=9606 GN=GAS6 PE=1 SV=3	10	6	7	678	74.9	92.9	81.8	84.1	105.9	120.1	94.2	121	0.782109	0.0252897	-0.354558	1.59706
Q9Y619	Mitochondrial ornithine transporter 1 OS=Homo sapiens (Human) OX=9606 GN=SLC25A15 PE=1 SV=1	38	8	11	301	32.7	91.5	88.9	91.7	107.8	115.9	108.2	96.1	0.847664	0.0253593	-0.238436	1.59586
P54709	Sodium/potassium-transporting ATPase subunit beta-3 OS=Homo sapiens (Human) OX=9606 GN=ATP1B3 PE=1 SV=1	62	15	35	279	31.5	91.3	89.2	98.3	107	102	112.2	100.1	0.882348	0.0254409	-0.18058	1.59447
Q9P0V9	Septin-10 OS=Homo sapiens (Human) OX=9606 GN=SEPTIN10 PE=1 SV=2	37	14	36	454	52.6	93.9	97.2	91.8	111.6	101.2	99.8	104.4	0.904556	0.0254415	-0.144718	1.59446
O43865	S-adenosylhomocysteine hydrolase-like protein 1 OS=Homo sapiens (Human) OX=9606 GN=AHCYL1 PE=1 SV=2	30	21	40	530	58.9	109	104.1	105.6	98.8	88.3	93.1	101.2	1.11414	0.0255384	0.155932	1.59281
Q8IVM0	Coiled-coil domain-containing protein 50 OS=Homo sapiens (Human) OX=9606 GN=CCDC50 PE=1 SV=1	44	13	23	306	35.8	105.1	119.5	109.5	100.2	78.5	95.3	91.9	1.21745	0.0257085	0.283868	1.58992
Q8N3E9	1-phosphatidylinositol 4,5-bisphosphate phosphodiesterase delta-3 OS=Homo sapiens (Human) OX=9606 GN=PLCD3 PE=1 SV=3	8	5	5	789	89.2	98.3	91.3	93.5	104.7	110.3	103.2	98.8	0.905196	0.0257998	-0.143698	1.58838
Q8TBF5	Phosphatidylinositol-glycan biosynthesis class X protein OS=Homo sapiens (Human) OX=9606 GN=PIGX PE=2 SV=3	15	3	4	258	28.8	96	94.8	97.6	107.8	99.6	103.3	100.9	0.93424	0.0258915	-0.0981343	1.58684
Q9Y2R5	28S ribosomal protein S17, mitochondrial OS=Homo sapiens (Human) OX=9606 GN=MRPS17 PE=1 SV=1	63	6	11	130	14.5	94.6	80.9	88	109.8	124.4	101	101.3	0.804887	0.0259107	-0.313141	1.58652
Q6P087	Mitochondrial mRNA pseudouridine synthase RPUSD3 OS=Homo sapiens (Human) OX=9606 GN=RPUSD3 PE=1 SV=3	21	7	7	351	38.4	93.8	89.4	95.8	103.3	115	101.7	101.1	0.883401	0.0259455	-0.17886	1.58594
Q9Y678	Coatomer subunit gamma-1 OS=Homo sapiens (Human) OX=9606 GN=COPG1 PE=1 SV=1	78	60	155	874	97.7	108.8	115.8	107.6	99.9	80.3	100.8	86.7	1.20461	0.0260137	0.26856	1.5848
P12074	Cytochrome c oxidase subunit 6A1, mitochondrial OS=Homo sapiens (Human) OX=9606 GN=COX6A1 PE=1 SV=4	43	2	10	109	12.1	95.2	86.2	95.6	104.9	111.2	102.3	104.6	0.873128	0.0261071	-0.195734	1.58324
Q86W56	Poly(ADP-ribose) glycohydrolase OS=Homo sapiens (Human) OX=9606 GN=PARG PE=1 SV=1	9	10	10	976	111	105.3	113.5	104.8	103.4	87.4	94	91.6	1.1463	0.0261592	0.196982	1.58238
Q6P0Q8	Microtubule-associated serine/threonine-protein kinase 2 OS=Homo sapiens (Human) OX=9606 GN=MAST2 PE=1 SV=2	4	5	6	1798	196.3	93.7	93.2	86.7	101.7	115.3	97.7	111.7	0.855535	0.026214	-0.225102	1.58147
O75376	Nuclear receptor corepressor 1 OS=Homo sapiens (Human) OX=9606 GN=NCOR1 PE=1 SV=2	17	35	40	2440	270	96	96.5	94.1	98.8	107	106.6	100.9	0.924591	0.026284	-0.113113	1.58031
O14874	[3-methyl-2-oxobutanoate dehydrogenase [lipoamide]] kinase, mitochondrial OS=Homo sapiens (Human) OX=9606 GN=BCKDK PE=1 SV=2	30	9	15	412	46.3	97.4	93.8	87.9	107.4	108.4	101.4	103.7	0.884137	0.0263739	-0.177658	1.57883
Q8TCG2	Phosphatidylinositol 4-kinase type 2-beta OS=Homo sapiens (Human) OX=9606 GN=PI4K2B PE=1 SV=1	3	2	2	481	54.7	107.4	113.5	102.5	100.2	88	95.5	93	1.14468	0.0264298	0.194941	1.57791
O95563	Mitochondrial pyruvate carrier 2 OS=Homo sapiens (Human) OX=9606 GN=MPC2 PE=1 SV=1	45	5	16	127	14.3	80.8	76.6	74.8	110.6	144.2	96.9	116.1	0.661821	0.0264491	-0.595486	1.57759
Q9HB09	Bcl-2-like protein 12 OS=Homo sapiens (Human) OX=9606 GN=BCL2L12 PE=1 SV=1	12	4	4	334	36.8	103.4	125.2	119.2	91.2	77.1	101.5	82.4	1.31668	0.026484	0.396901	1.57702
P62424	60S ribosomal protein L7a OS=Homo sapiens (Human) OX=9606 GN=RPL7A PE=1 SV=2	61	28	132	266	30	109.4	104.7	102.8	98.2	94.4	101	89.5	1.10293	0.0266113	0.141344	1.57493
P02511	Alpha-crystallin B chain OS=Homo sapiens (Human) OX=9606 GN=CRYAB PE=1 SV=2	64	13	38	175	20.1	81.5	79.9	63.1	128	146.3	90.7	110.6	0.62938	0.0266613	-0.667996	1.57412
Q96C90	Protein phosphatase 1 regulatory subunit 14B OS=Homo sapiens (Human) OX=9606 GN=PPP1R14B PE=1 SV=3	44	4	8	147	15.9	128.9	112.8	112.3	93	65.1	104.6	83.3	1.36416	0.0266814	0.448015	1.57379
P15954	Cytochrome c oxidase subunit 7C, mitochondrial OS=Homo sapiens (Human) OX=9606 GN=COX7C PE=1 SV=1	75	5	17	63	7.2	93.5	92.8	89.6	105.3	116.4	99.2	103.1	0.86761	0.0266954	-0.204881	1.57356
Q8IXT5	RNA-binding protein 12B OS=Homo sapiens (Human) OX=9606 GN=RBM12B PE=1 SV=2	50	51	96	1001	118	94.5	92.1	95.1	105.9	109.5	106.3	96.5	0.898135	0.0267185	-0.154996	1.57319
P40121	Macrophage-capping protein OS=Homo sapiens (Human) OX=9606 GN=CAPG PE=1 SV=2	32	8	10	348	38.5	106.6	108.1	101.6	98.6	91.9	101.2	92.1	1.09884	0.0268132	0.135976	1.57165
Q16850	Lanosterol 14-alpha demethylase OS=Homo sapiens (Human) OX=9606 GN=CYP51A1 PE=1 SV=3	36	17	32	503	56.8	96.4	81.9	90.6	108.8	115	103.9	103.3	0.831864	0.0269733	-0.265581	1.56907
Q3KQU3	MAP7 domain-containing protein 1 OS=Homo sapiens (Human) OX=9606 GN=MAP7D1 PE=1 SV=1	41	38	55	841	92.8	106.9	116.1	112.2	101.2	77.6	99.3	86.8	1.22481	0.0269748	0.292558	1.56904
Q9UI47	Catenin alpha-3 OS=Homo sapiens (Human) OX=9606 GN=CTNNA3 PE=1 SV=2	52	42	76	895	99.7	87.4	83.5	68	109.1	114.2	96.2	141.6	0.690812	0.0270025	-0.533635	1.5686
Q9UBB9	Tuftelin-interacting protein 11 OS=Homo sapiens (Human) OX=9606 GN=TFIP11 PE=1 SV=1	32	27	33	837	96.8	98.8	95.4	97.7	98.8	102.4	104.3	102.7	0.953454	0.027021	-0.0687645	1.5683
Q5BKX5	UPF0692 protein C19orf54 OS=Homo sapiens (Human) OX=9606 GN=C19orf54 PE=1 SV=2	8	1	2	351	37.8	89.6	85.5	91.2	108.9	119.9	94.7	110.2	0.818692	0.0270317	-0.288608	1.56813
O00203	AP-3 complex subunit beta-1 OS=Homo sapiens (Human) OX=9606 GN=AP3B1 PE=1 SV=3	41	44	80	1094	121.2	104.2	112	105.2	100.8	88.4	99.5	90	1.13159	0.0270423	0.178352	1.56796
Q5VUM1	Succinate dehydrogenase assembly factor 4, mitochondrial OS=Homo sapiens (Human) OX=9606 GN=SDHAF4 PE=1 SV=1	24	1	1	108	12.2	94.5	75.4	85.6	102.9	127	99.2	115.4	0.766404	0.0272381	-0.383823	1.56482
Q9Y5W7	Sorting nexin-14 OS=Homo sapiens (Human) OX=9606 GN=SNX14 PE=1 SV=3	3	3	3	946	110.1	101.2	108.8	106.3	93.3	93.3	98	99.1	1.09912	0.0272865	0.136352	1.56405
Q99717	Mothers against decapentaplegic homolog 5 OS=Homo sapiens (Human) OX=9606 GN=SMAD5 PE=1 SV=1	21	11	15	465	52.2	102.9	103.9	107.7	96	102.5	91.6	95.4	1.08776	0.0272917	0.121367	1.56397
Q6IPR1	Electron transfer flavoprotein regulatory factor 1 OS=Homo sapiens (Human) OX=9606 GN=ETFRF1 PE=1 SV=2	22	3	3	90	10.9	92.5	85.4	80.3	106.6	129.9	100.1	105.1	0.779413	0.0275422	-0.35954	1.56
Q00537	Cyclin-dependent kinase 17 OS=Homo sapiens (Human) OX=9606 GN=CDK17 PE=1 SV=2	26	14	18	523	59.5	92.2	97.8	95.2	105.6	102.2	108.8	98.2	0.916747	0.0277057	-0.125404	1.55743
P19367	Hexokinase-1 OS=Homo sapiens (Human) OX=9606 GN=HK1 PE=1 SV=3	60	70	338	917	102.4	90.1	87.5	80.6	106.8	127.3	95.4	112.3	0.779236	0.0277523	-0.359867	1.5567
Q9BQ69	ADP-ribose glycohydrolase MACROD1 OS=Homo sapiens (Human) OX=9606 GN=MACROD1 PE=1 SV=2	27	7	13	325	35.5	95.1	83	80.2	107.5	123.2	93.8	117.3	0.779538	0.0278418	-0.359308	1.5553
Q9UIS9	Methyl-CpG-binding domain protein 1 OS=Homo sapiens (Human) OX=9606 GN=MBD1 PE=1 SV=2	33	17	24	605	66.6	94	93	90.6	102.6	115	98.8	106.1	0.876055	0.0279072	-0.190906	1.55428
Q14683	Structural maintenance of chromosomes protein 1A OS=Homo sapiens (Human) OX=9606 GN=SMC1A PE=1 SV=2	56	82	136	1233	143.1	98	96.4	92.8	99.4	107.6	100.8	104.9	0.927873	0.0279987	-0.108	1.55286
Q7Z2K6	Endoplasmic reticulum metallopeptidase 1 OS=Homo sapiens (Human) OX=9606 GN=ERMP1 PE=1 SV=2	24	19	29	904	100.2	90.5	80.9	88	101.2	121.6	96.9	120.9	0.78499	0.0280148	-0.349254	1.55261
Q6JQN1	Acyl-CoA dehydrogenase family member 10 OS=Homo sapiens (Human) OX=9606 GN=ACAD10 PE=1 SV=1	17	15	19	1059	118.8	81	86.7	88	104.6	129.7	97.7	112.4	0.767177	0.0280245	-0.382369	1.55246
P46379	Large proline-rich protein BAG6 OS=Homo sapiens (Human) OX=9606 GN=BAG6 PE=1 SV=2	30	26	49	1132	119.3	107.2	102.5	109.4	103.5	91.6	95.5	90.3	1.117	0.0280251	0.159634	1.55245
Q9NXG2	THUMP domain-containing protein 1 OS=Homo sapiens (Human) OX=9606 GN=THUMPD1 PE=1 SV=2	39	15	32	353	39.3	108.7	122.7	110	98.3	70.5	94.5	95.2	1.26974	0.0280391	0.344527	1.55224
Q8N257	Histone H2B type 3-B OS=Homo sapiens (Human) OX=9606 GN=H2BU1 PE=1 SV=3	66	12	342	126	13.9	91.6	88.2	89.6	99.2	118	100.5	112.8	0.834379	0.0280519	-0.261226	1.55204
P43487	Ran-specific GTPase-activating protein OS=Homo sapiens (Human) OX=9606 GN=RANBP1 PE=1 SV=1	74	12	43	201	23.3	114.8	117	102.1	91.2	81.2	101.5	92.1	1.21639	0.0280959	0.28261	1.55136
Q96E52	Metalloendopeptidase OMA1, mitochondrial OS=Homo sapiens (Human) OX=9606 GN=OMA1 PE=1 SV=1	10	4	6	524	60.1	95.1	85.7	86.9	110.6	120.6	96	105	0.825852	0.0282659	-0.276044	1.54874
O43181	NADH dehydrogenase [ubiquinone] iron-sulfur protein 4, mitochondrial OS=Homo sapiens (Human) OX=9606 GN=NDUFS4 PE=1 SV=1	46	8	29	175	20.1	88.6	84.2	87	102	128.2	104.7	105.3	0.786915	0.0282857	-0.34572	1.54843
Q9Y2H5	Pleckstrin homology domain-containing family A member 6 OS=Homo sapiens (Human) OX=9606 GN=PLEKHA6 PE=1 SV=4	19	18	22	1048	117.1	89.9	89.9	73.9	92.5	118.5	110.3	125	0.757936	0.028297	-0.399853	1.54826
O75608	Acyl-protein thioesterase 1 OS=Homo sapiens (Human) OX=9606 GN=LYPLA1 PE=1 SV=1	49	9	22	230	24.7	95.8	87.5	90.5	108.2	117.5	98	102.6	0.856361	0.0284381	-0.223709	1.5461
P30044	Peroxiredoxin-5, mitochondrial OS=Homo sapiens (Human) OX=9606 GN=PRDX5 PE=1 SV=4	70	16	89	214	22.1	98.6	92.1	93.1	107.4	108.4	98.6	101.7	0.909397	0.0284524	-0.137018	1.54588
Q8NFW8	N-acylneuraminate cytidylyltransferase OS=Homo sapiens (Human) OX=9606 GN=CMAS PE=1 SV=2	53	23	48	434	48.3	94	92.3	93.5	109.9	109.5	103.7	97	0.888043	0.0284794	-0.171299	1.54547
Q93096	Protein tyrosine phosphatase type IVA 1 OS=Homo sapiens (Human) OX=9606 GN=PTP4A1 PE=1 SV=2	48	7	9	173	19.8	103.2	110.8	108.1	97.4	87.1	102.8	90.6	1.13646	0.0285571	0.184542	1.54429
Q86WR7	Proline and serine-rich protein 2 OS=Homo sapiens (Human) OX=9606 GN=PROSER2 PE=1 SV=2	6	2	2	435	45.8	108.5	116.1	136.7	102.6	71.3	92	72.7	1.42272	0.028705	0.508653	1.54204
A5PL33	Protein KRBA1 OS=Homo sapiens (Human) OX=9606 GN=KRBA1 PE=1 SV=3	2	2	2	1030	107.4	91.9	92.1	87.2	96.7	118.8	107.8	105.4	0.84348	0.0287415	-0.245574	1.54149
Q8NBZ7	UDP-glucuronic acid decarboxylase 1 OS=Homo sapiens (Human) OX=9606 GN=UXS1 PE=1 SV=1	14	6	6	420	47.5	105.7	110.4	122.9	100.3	84.1	98.2	78.3	1.25242	0.0287563	0.324724	1.54127
Q9HDC5	Junctophilin-1 OS=Homo sapiens (Human) OX=9606 GN=JPH1 PE=1 SV=2	25	17	21	661	71.6	92.4	86.8	71.2	110.8	132.8	104	102	0.742586	0.0287773	-0.42937	1.54095
P49759	Dual specificity protein kinase CLK1 OS=Homo sapiens (Human) OX=9606 GN=CLK1 PE=1 SV=2	12	4	4	484	57.3	91.7	84.3	94	106.3	114.5	114.8	94.4	0.837209	0.0287828	-0.25634	1.54087
Q13424	Alpha-1-syntrophin OS=Homo sapiens (Human) OX=9606 GN=SNTA1 PE=1 SV=1	61	23	43	505	53.9	92.7	84.8	70.7	106.1	132.6	97.1	116	0.732477	0.0290003	-0.449144	1.5376
Q9NR31	GTP-binding protein SAR1a OS=Homo sapiens (Human) OX=9606 GN=SAR1A PE=1 SV=1	60	12	42	198	22.4	104.3	115.6	108.2	103.8	83.7	94.8	89.7	1.17599	0.0290031	0.23387	1.53756
P19237	Troponin I, slow skeletal muscle OS=Homo sapiens (Human) OX=9606 GN=TNNI1 PE=1 SV=3	69	24	179	187	21.7	90.9	70.7	54.8	109.9	119.7	124.4	129.6	0.596636	0.0291025	-0.745076	1.53607
Q8N3R9	MAGUK p55 subfamily member 5 OS=Homo sapiens (Human) OX=9606 GN=MPP5 PE=1 SV=3	31	18	22	675	77.2	95.8	87.7	91.8	100.7	116.6	99.3	108.2	0.864093	0.0291101	-0.210742	1.53596
O00422	Histone deacetylase complex subunit SAP18 OS=Homo sapiens (Human) OX=9606 GN=SAP18 PE=1 SV=1	83	16	60	153	17.6	93.3	88	96.7	101.3	115.5	101.6	103.5	0.878565	0.0291706	-0.186779	1.53505
P56962	Syntaxin-17 OS=Homo sapiens (Human) OX=9606 GN=STX17 PE=1 SV=2	24	5	7	302	33.4	94.5	92.3	92.2	107.2	111.5	106	96.2	0.88382	0.0292026	-0.178175	1.53458
Q15643	Thyroid receptor-interacting protein 11 OS=Homo sapiens (Human) OX=9606 GN=TRIP11 PE=1 SV=3	27	52	60	1979	227.4	104.5	110.1	113	102	83.4	99.2	87.8	1.17293	0.0292202	0.23012	1.53432
Q9NWQ9	Uncharacterized protein C14orf119 OS=Homo sapiens (Human) OX=9606 GN=C14orf119 PE=1 SV=1	14	2	3	140	16	102.3	112.8	112.2	98.6	87.7	101.4	85.1	1.1706	0.0292797	0.227249	1.53343
P35270	Sepiapterin reductase OS=Homo sapiens (Human) OX=9606 GN=SPR PE=1 SV=1	46	9	10	261	28	98.1	83.8	84.3	102.5	116.3	107.5	107.5	0.818196	0.0293527	-0.289482	1.53235
Q9Y3Q4	Potassium/sodium hyperpolarization-activated cyclic nucleotide-gated channel 4 OS=Homo sapiens (Human) OX=9606 GN=HCN4 PE=1 SV=1	29	26	36	1203	129	93.5	77.9	63.4	96.6	105.9	129.8	132.8	0.673117	0.0294473	-0.571071	1.53096
Q9NRY4	Rho GTPase-activating protein 35 OS=Homo sapiens (Human) OX=9606 GN=ARHGAP35 PE=1 SV=3	16	22	24	1499	170.4	100.9	105.4	103.4	96.5	96.5	99.3	98	1.05799	0.0294792	0.0813254	1.53048
P42772	Cyclin-dependent kinase 4 inhibitor B OS=Homo sapiens (Human) OX=9606 GN=CDKN2B PE=1 SV=1	63	6	11	138	14.7	102.4	119	120.8	95.3	80	101.2	81.4	1.27484	0.0294972	0.350321	1.53022
Q2LD37	Transmembrane protein KIAA1109 OS=Homo sapiens (Human) OX=9606 GN=KIAA1109 PE=1 SV=2	1	5	5	5005	555.1	90.5	94.1	94.1	99.2	114.3	106.7	101	0.882241	0.0296465	-0.180755	1.52803
O00716	Transcription factor E2F3 OS=Homo sapiens (Human) OX=9606 GN=E2F3 PE=1 SV=1	2	1	1	465	49.1	89.4	68.1	62.3	84.3	138	118.3	139.6	0.610301	0.0298453	-0.712407	1.52512
Q15287	RNA-binding protein with serine-rich domain 1 OS=Homo sapiens (Human) OX=9606 GN=RNPS1 PE=1 SV=1	28	7	26	305	34.2	96.1	88.3	96.6	103.7	110.8	104	100.5	0.894193	0.0298833	-0.161343	1.52457
Q3L8U1	Chromodomain-helicase-DNA-binding protein 9 OS=Homo sapiens (Human) OX=9606 GN=CHD9 PE=1 SV=2	4	11	12	2897	325.8	102.8	120.3	113.8	91	85.9	99.1	87.1	1.23712	0.0299257	0.306991	1.52396
Q9BQT8	Mitochondrial 2-oxodicarboxylate carrier OS=Homo sapiens (Human) OX=9606 GN=SLC25A21 PE=1 SV=1	11	3	7	299	33.3	93.6	80	93.6	115.1	113.6	96.5	107.6	0.823167	0.0300065	-0.280743	1.52278
Q8NBX0	Saccharopine dehydrogenase-like oxidoreductase OS=Homo sapiens (Human) OX=9606 GN=SCCPDH PE=1 SV=1	48	15	51	429	47.1	95.7	88.3	87.5	98.6	120.1	102.9	106.9	0.844807	0.0301036	-0.243306	1.52138
Q9H081	Protein MIS12 homolog OS=Homo sapiens (Human) OX=9606 GN=MIS12 PE=1 SV=1	23	4	4	205	24.1	94	91.4	77.2	97.2	115.3	106.9	118.1	0.800305	0.0301038	-0.321379	1.52138
Q96IX5	ATP synthase membrane subunit DAPIT, mitochondrial OS=Homo sapiens (Human) OX=9606 GN=ATP5MD PE=1 SV=1	19	2	3	58	6.5	97.2	90.5	84.8	108.6	105.8	97	116	0.850101	0.030105	-0.234293	1.52136
O43852	Calumenin OS=Homo sapiens (Human) OX=9606 GN=CALU PE=1 SV=2	65	25	104	315	37.1	118.1	109.6	114.2	96.9	71.1	101.8	88.4	1.27266	0.0301102	0.347847	1.52129
Q3SXM5	Inactive hydroxysteroid dehydrogenase-like protein 1 OS=Homo sapiens (Human) OX=9606 GN=HSDL1 PE=1 SV=3	37	11	21	330	37	93.2	82.5	93.2	117.4	114.9	97.9	101.1	0.831285	0.0301493	-0.266584	1.52072
Q5EBL8	PDZ domain-containing protein 11 OS=Homo sapiens (Human) OX=9606 GN=PDZD11 PE=1 SV=2	75	7	15	140	16.1	98.2	89.5	86.4	107.3	105.5	102.1	111.1	0.857903	0.0301948	-0.221114	1.52007
Q96JC9	ELL-associated factor 1 OS=Homo sapiens (Human) OX=9606 GN=EAF1 PE=1 SV=1	6	2	2	268	29	103.9	103.1	107.4	98.2	98.5	99.5	89.4	1.08714	0.0302218	0.120534	1.51968
Q9H0Z9	RNA-binding protein 38 OS=Homo sapiens (Human) OX=9606 GN=RBM38 PE=1 SV=2	24	7	10	239	25.5	92.7	85.5	96.8	116.6	103.9	101	103.4	0.862948	0.0302221	-0.212654	1.51968
Q9NQC3	Reticulon-4 OS=Homo sapiens (Human) OX=9606 GN=RTN4 PE=1 SV=2	63	58	215	1192	129.9	90.4	93.2	80.7	106.3	125.2	98.3	106	0.808628	0.0302445	-0.306452	1.51935
Q9HBD1	Roquin-2 OS=Homo sapiens (Human) OX=9606 GN=RC3H2 PE=1 SV=2	1	1	1	1191	131.6	91.7	88.6	96.9	105.5	98.8	115.8	102.6	0.874379	0.0302888	-0.193669	1.51872
Q9HCN4	GPN-loop GTPase 1 OS=Homo sapiens (Human) OX=9606 GN=GPN1 PE=1 SV=1	8	4	7	374	41.7	105.8	104.3	106.9	103.8	93	93.7	92.6	1.10328	0.030306	0.141799	1.51847
Q92945	Far upstream element-binding protein 2 OS=Homo sapiens (Human) OX=9606 GN=KHSRP PE=1 SV=4	66	51	173	711	73.1	108.1	109.8	101	98	89.4	96.5	97.2	1.11572	0.0303553	0.157972	1.51777
P36871	Phosphoglucomutase-1 OS=Homo sapiens (Human) OX=9606 GN=PGM1 PE=1 SV=3	77	38	94	562	61.4	48.2	54.7	85	179.2	100.1	104.6	128.2	0.489227	0.03038	-1.03142	1.51741
Q6XZF7	Dynamin-binding protein OS=Homo sapiens (Human) OX=9606 GN=DNMBP PE=1 SV=1	4	6	6	1577	177.2	104.2	107.3	101.9	98.8	91.2	100.8	95.8	1.08088	0.0304671	0.112201	1.51617
Q9UPW0	Forkhead box protein J3 OS=Homo sapiens (Human) OX=9606 GN=FOXJ3 PE=1 SV=2	2	2	2	622	68.9	107.3	115.5	110	103.4	77.4	92.8	93.7	1.2081	0.0306374	0.272734	1.51375
Q7Z478	ATP-dependent RNA helicase DHX29 OS=Homo sapiens (Human) OX=9606 GN=DHX29 PE=1 SV=2	31	35	41	1369	155.1	104.4	114.4	104.9	102	88.8	96.4	89.1	1.14696	0.0306402	0.197812	1.51371
Q9NUQ8	ATP-binding cassette sub-family F member 3 OS=Homo sapiens (Human) OX=9606 GN=ABCF3 PE=1 SV=2	30	19	23	709	79.7	102.6	108.2	102.8	94.9	96.1	102	93.5	1.08185	0.0307006	0.113495	1.51285
P41208	Centrin-2 OS=Homo sapiens (Human) OX=9606 GN=CETN2 PE=1 SV=1	47	8	12	172	19.7	104.5	112.4	104.8	101.7	86.2	97.9	92.3	1.13444	0.0307267	0.181986	1.51248
Q9NYI0	PH and SEC7 domain-containing protein 3 OS=Homo sapiens (Human) OX=9606 GN=PSD3 PE=1 SV=2	6	6	6	1048	116	92.2	85.4	97.1	103.8	102.5	102.1	117	0.860994	0.0308929	-0.215926	1.51014
Q8IYD1	Eukaryotic peptide chain release factor GTP-binding subunit ERF3B OS=Homo sapiens (Human) OX=9606 GN=GSPT2 PE=1 SV=2	43	27	45	628	68.8	104.9	106.6	107.1	97	101.1	96.1	87.2	1.11379	0.030984	0.155479	1.50886
P50148	Guanine nucleotide-binding protein G(q) subunit alpha OS=Homo sapiens (Human) OX=9606 GN=GNAQ PE=1 SV=4	59	21	37	359	42.1	95.6	97.9	91.6	105.1	103.8	102	103.9	0.916426	0.0310117	-0.12591	1.50847
Q9UBE0	SUMO-activating enzyme subunit 1 OS=Homo sapiens (Human) OX=9606 GN=SAE1 PE=1 SV=1	77	27	60	346	38.4	106.6	109.9	109.6	97.7	81.7	100.6	93.8	1.16319	0.0313072	0.218085	1.50436
Q9NPC4	Lactosylceramide 4-alpha-galactosyltransferase OS=Homo sapiens (Human) OX=9606 GN=A4GALT PE=1 SV=1	3	1	1	353	40.5	96.2	96.7	89.7	101.5	112	102.7	101.2	0.902731	0.0314038	-0.147632	1.50302
Q13643	Four and a half LIM domains protein 3 OS=Homo sapiens (Human) OX=9606 GN=FHL3 PE=1 SV=4	52	13	37	280	31.2	102.5	118.2	118.6	93.6	78	103.8	85.3	1.25423	0.0314851	0.3268	1.50189
Q13428	Treacle protein OS=Homo sapiens (Human) OX=9606 GN=TCOF1 PE=1 SV=3	40	62	143	1488	152	98.7	92.4	96.2	103.7	102.3	106.4	100.3	0.928196	0.0315662	-0.107498	1.50078
P62750	60S ribosomal protein L23a OS=Homo sapiens (Human) OX=9606 GN=RPL23A PE=1 SV=1	62	20	97	156	17.7	110.6	105.3	109.5	100.8	83.5	100.2	90	1.15852	0.0316973	0.212286	1.49898
O95140	Mitofusin-2 OS=Homo sapiens (Human) OX=9606 GN=MFN2 PE=1 SV=3	33	27	50	757	86.3	96.1	89.7	84.5	100.5	120.2	99.8	109.3	0.83853	0.0317005	-0.254066	1.49893
Q6UVJ0	Spindle assembly abnormal protein 6 homolog OS=Homo sapiens (Human) OX=9606 GN=SASS6 PE=1 SV=1	2	2	4	657	74.4	91.8	53.2	34.2	83.7	136.9	146.2	154	0.458781	0.0317023	-1.12412	1.49891
Q53HC5	Kelch-like protein 26 OS=Homo sapiens (Human) OX=9606 GN=KLHL26 PE=1 SV=2	6	5	5	615	68.1	103.5	115.6	106.4	96.7	89.8	100.9	87	1.15919	0.0318214	0.213115	1.49728
P02763	Alpha-1-acid glycoprotein 1 OS=Homo sapiens (Human) OX=9606 GN=ORM1 PE=1 SV=1	7	1	1	201	23.5	98.1	81.1	84.4	99.1	110.1	106.4	120.7	0.805562	0.0319575	-0.311933	1.49543
Q8N3U4	Cohesin subunit SA-2 OS=Homo sapiens (Human) OX=9606 GN=STAG2 PE=1 SV=3	18	25	34	1231	141.2	94.8	93.6	80.9	112.4	101.4	102.1	114.8	0.833682	0.0319762	-0.262432	1.49517
Q9BZZ5	Apoptosis inhibitor 5 OS=Homo sapiens (Human) OX=9606 GN=API5 PE=1 SV=3	41	23	54	524	59	101.8	105.8	107.6	103.5	93.7	93.2	94.4	1.09217	0.0319996	0.127196	1.49486
P33121	Long-chain-fatty-acid--CoA ligase 1 OS=Homo sapiens (Human) OX=9606 GN=ACSL1 PE=1 SV=1	46	29	59	698	77.9	90.2	83.9	72.5	104.7	139.9	104.5	104.3	0.725187	0.032119	-0.463574	1.49324
Q9HC52	Chromobox protein homolog 8 OS=Homo sapiens (Human) OX=9606 GN=CBX8 PE=1 SV=3	34	10	13	389	43.4	93.9	86.2	97.3	98.3	110.1	105.6	108.8	0.874803	0.0321376	-0.19297	1.49299
Q9UNP9	Peptidyl-prolyl cis-trans isomerase E OS=Homo sapiens (Human) OX=9606 GN=PPIE PE=1 SV=1	43	11	18	301	33.4	96.1	92.1	93.7	104.6	110.1	107.2	96.2	0.898987	0.0321411	-0.153627	1.49294
P22307	Non-specific lipid-transfer protein OS=Homo sapiens (Human) OX=9606 GN=SCP2 PE=1 SV=2	33	24	65	547	59	90.5	83	96.6	113.2	114	94.9	107.8	0.837714	0.0321453	-0.25547	1.49288
P00519	Tyrosine-protein kinase ABL1 OS=Homo sapiens (Human) OX=9606 GN=ABL1 PE=1 SV=4	7	6	6	1130	122.8	110.4	115.4	113.9	93	73.7	104.4	89.2	1.2571	0.0321712	0.3301	1.49253
Q86UU1	Pleckstrin homology-like domain family B member 1 OS=Homo sapiens (Human) OX=9606 GN=PHLDB1 PE=1 SV=1	21	30	38	1377	151.1	103	110.8	117.5	91.4	80.4	102.3	94.6	1.19808	0.0322973	0.260728	1.49083
O75167	Phosphatase and actin regulator 2 OS=Homo sapiens (Human) OX=9606 GN=PHACTR2 PE=1 SV=2	2	1	1	634	69.7	115.5	110	109.5	100.8	82.3	80.3	101.5	1.22408	0.0322977	0.291697	1.49083
Q9NWT8	Aurora kinase A-interacting protein OS=Homo sapiens (Human) OX=9606 GN=AURKAIP1 PE=1 SV=1	8	2	3	199	22.3	69.4	79.5	87.7	134.6	122.6	120.9	85.4	0.680618	0.0323107	-0.555082	1.49065
Q5VST9	Obscurin OS=Homo sapiens (Human) OX=9606 GN=OBSCN PE=1 SV=3	29	198	292	7968	867.9	92.8	75.1	62.3	92.6	135.5	106.7	135	0.653328	0.0323491	-0.614121	1.49014
Q07157	Tight junction protein ZO-1 OS=Homo sapiens (Human) OX=9606 GN=TJP1 PE=1 SV=3	42	65	124	1748	195.3	91.9	87.3	97.3	109.4	105.3	95.9	112.8	0.870729	0.0323968	-0.199704	1.4895
Q9HCE1	Helicase MOV-10 OS=Homo sapiens (Human) OX=9606 GN=MOV10 PE=1 SV=2	43	34	52	1003	113.6	111.5	115.4	101.7	91.9	86.9	98.3	94.4	1.17936	0.0325145	0.238008	1.48792
Q96ND0	Protein FAM210A OS=Homo sapiens (Human) OX=9606 GN=FAM210A PE=1 SV=2	14	4	6	272	30.8	87.6	71.8	82.1	108.6	142.5	96.6	110.8	0.70229	0.0325807	-0.509861	1.48704
Q8IUI8	Cytokine receptor-like factor 3 OS=Homo sapiens (Human) OX=9606 GN=CRLF3 PE=1 SV=2	10	4	5	442	49.7	99.2	92.4	91.4	99	103.4	105.5	109.1	0.904876	0.0325989	-0.144208	1.4868
P13073	Cytochrome c oxidase subunit 4 isoform 1, mitochondrial OS=Homo sapiens (Human) OX=9606 GN=COX4I1 PE=1 SV=1	62	17	70	169	19.6	93.3	77.5	92.4	110.3	122.3	98.1	106	0.803603	0.0326374	-0.315446	1.48629
P08253	72 kDa type IV collagenase OS=Homo sapiens (Human) OX=9606 GN=MMP2 PE=1 SV=2	14	8	12	660	73.8	106	115	106.8	85	86.6	95.7	104.9	1.17428	0.032727	0.231775	1.48509
Q9Y2P4	Long-chain fatty acid transport protein 6 OS=Homo sapiens (Human) OX=9606 GN=SLC27A6 PE=1 SV=1	19	12	17	619	70.1	79.7	75.7	73.6	119.8	141.1	87.2	122.8	0.648404	0.0327862	-0.625036	1.48431
Q9GZX9	Twisted gastrulation protein homolog 1 OS=Homo sapiens (Human) OX=9606 GN=TWSG1 PE=1 SV=1	24	4	6	223	25	104.5	124.3	113.7	95.4	85.1	102.7	74.2	1.27775	0.0328346	0.353602	1.48367
P53708	Integrin alpha-8 OS=Homo sapiens (Human) OX=9606 GN=ITGA8 PE=1 SV=3	8	8	10	1063	117.4	90.7	80.5	73.2	96.5	101.2	121	136.9	0.715247	0.0328604	-0.483486	1.48333
Q9NTJ5	Phosphatidylinositol-3-phosphatase SAC1 OS=Homo sapiens (Human) OX=9606 GN=SACM1L PE=1 SV=2	39	24	50	587	66.9	95.6	95.2	97.9	103.7	106.8	97.7	103	0.936122	0.0329409	-0.0952317	1.48226
P12107	Collagen alpha-1(XI) chain OS=Homo sapiens (Human) OX=9606 GN=COL11A1 PE=1 SV=4	16	23	37	1806	181	120.3	179.5	136.6	63	54.9	85	60.7	2.20738	0.0329649	1.14234	1.48195
P52735	Guanine nucleotide exchange factor VAV2 OS=Homo sapiens (Human) OX=9606 GN=VAV2 PE=1 SV=2	24	19	24	878	101.2	104.7	101.1	108.2	99.3	98.5	94.9	93.3	1.08463	0.0330241	0.117201	1.48117
Q14156	Protein EFR3 homolog A OS=Homo sapiens (Human) OX=9606 GN=EFR3A PE=1 SV=2	9	5	5	821	92.9	94.8	90.6	89.4	103.9	113.1	95.4	112.7	0.861915	0.03305	-0.214383	1.48083
P30049	ATP synthase subunit delta, mitochondrial OS=Homo sapiens (Human) OX=9606 GN=ATP5F1D PE=1 SV=2	41	4	28	168	17.5	93.6	81.2	90.7	106	123.4	96	108.9	0.815105	0.0330974	-0.294943	1.48021
P05141	ADP/ATP translocase 2 OS=Homo sapiens (Human) OX=9606 GN=SLC25A5 PE=1 SV=7	60	26	198	298	32.8	92.5	82.1	88.3	116.4	121.8	93.6	105.3	0.801952	0.0331557	-0.318412	1.47944
P34931	Heat shock 70 kDa protein 1-like OS=Homo sapiens (Human) OX=9606 GN=HSPA1L PE=1 SV=2	34	21	123	641	70.3	105	112.6	111.8	89.1	88.1	107.4	86	1.18511	0.0332349	0.245015	1.47841
P53621	Coatomer subunit alpha OS=Homo sapiens (Human) OX=9606 GN=COPA PE=1 SV=2	66	77	207	1224	138.3	108.6	115.8	107.9	100.8	79.6	101.4	86	1.20464	0.0333479	0.268602	1.47693
Q08426	Peroxisomal bifunctional enzyme OS=Homo sapiens (Human) OX=9606 GN=EHHADH PE=1 SV=3	10	5	5	723	79.4	92.8	80.3	95.2	105.1	115.8	112.4	98.4	0.828662	0.0333493	-0.271145	1.47691
Q9NX62	Golgi-resident adenosine 3',5'-bisphosphate 3'-phosphatase OS=Homo sapiens (Human) OX=9606 GN=BPNT2 PE=1 SV=1	40	11	22	359	38.7	103.9	107.2	107.5	102.4	91.5	98.6	89	1.1135	0.0334137	0.155101	1.47608
P53350	Serine/threonine-protein kinase PLK1 OS=Homo sapiens (Human) OX=9606 GN=PLK1 PE=1 SV=1	4	2	2	603	68.2	94	93.3	94.1	102.9	112.8	98.9	104.1	0.896107	0.0334148	-0.158257	1.47606
Q3KQZ1	Solute carrier family 25 member 35 OS=Homo sapiens (Human) OX=9606 GN=SLC25A35 PE=1 SV=1	10	2	3	300	32.4	96.4	94	98.1	106.7	105.3	98.2	101.4	0.934564	0.0335008	-0.0976342	1.47494
P28827	Receptor-type tyrosine-protein phosphatase mu OS=Homo sapiens (Human) OX=9606 GN=PTPRM PE=1 SV=2	5	7	7	1452	163.6	98.2	87.1	90.2	97.1	114.2	108.9	104.4	0.865128	0.033522	-0.209015	1.47467
Q96JM3	Chromosome alignment-maintaining phosphoprotein 1 OS=Homo sapiens (Human) OX=9606 GN=CHAMP1 PE=1 SV=2	40	33	60	812	89	96	92.9	90.2	100.2	115.7	102.2	102.8	0.884137	0.0335681	-0.177658	1.47407
Q9GZR7	ATP-dependent RNA helicase DDX24 OS=Homo sapiens (Human) OX=9606 GN=DDX24 PE=1 SV=1	48	37	55	859	96.3	91.8	89	99	108.6	108.8	100.7	102.1	0.887831	0.0336549	-0.171643	1.47295
O14579	Coatomer subunit epsilon OS=Homo sapiens (Human) OX=9606 GN=COPE PE=1 SV=3	53	14	39	308	34.5	108.2	112.8	103.7	102.7	87	98.9	86.6	1.15387	0.0336574	0.206485	1.47292
P51805	Plexin-A3 OS=Homo sapiens (Human) OX=9606 GN=PLXNA3 PE=1 SV=2	11	22	27	1871	207.6	103.6	111.2	107.8	92.7	85.9	104.3	94.6	1.13943	0.0337352	0.188307	1.47192
Q3KRA9	Alpha-ketoglutarate-dependent dioxygenase alkB homolog 6 OS=Homo sapiens (Human) OX=9606 GN=ALKBH6 PE=1 SV=2	4	1	1	238	26.5	105.3	108.6	116.5	95.6	93.2	102.3	78.4	1.19224	0.0337439	0.253677	1.4718
Q08289	Voltage-dependent L-type calcium channel subunit beta-2 OS=Homo sapiens (Human) OX=9606 GN=CACNB2 PE=1 SV=3	22	12	15	660	73.5	88.3	83.9	73.4	100.5	122.2	96.3	135.4	0.720657	0.0337503	-0.472615	1.47172
Q96HC4	PDZ and LIM domain protein 5 OS=Homo sapiens (Human) OX=9606 GN=PDLIM5 PE=1 SV=5	60	39	183	596	63.9	92.6	92.4	93.8	109.6	97.8	101.6	112.2	0.882558	0.0337796	-0.180237	1.47134
Q15031	Probable leucine--tRNA ligase, mitochondrial OS=Homo sapiens (Human) OX=9606 GN=LARS2 PE=1 SV=2	49	34	46	903	101.9	87.9	85.4	95.8	100.6	121.3	98.7	110.3	0.832676	0.0338869	-0.264173	1.46997
Q9BZE2	tRNA pseudouridine(38/39) synthase OS=Homo sapiens (Human) OX=9606 GN=PUS3 PE=1 SV=3	8	4	4	481	55.6	105.9	114.4	106.3	100.8	84.2	101.2	87.2	1.16622	0.0340859	0.22184	1.46742
Q66K79	Carboxypeptidase Z OS=Homo sapiens (Human) OX=9606 GN=CPZ PE=1 SV=2	5	3	3	652	73.6	114.6	105.6	131.1	70.2	100.4	84.2	94	1.34289	0.0341752	0.425341	1.46629
P48444	Coatomer subunit delta OS=Homo sapiens (Human) OX=9606 GN=ARCN1 PE=1 SV=1	55	36	95	511	57.2	109.2	114.4	105.5	101.1	81.1	100.8	87.8	1.18339	0.0341773	0.242922	1.46626
Q9Y2E5	Epididymis-specific alpha-mannosidase OS=Homo sapiens (Human) OX=9606 GN=MAN2B2 PE=1 SV=4	13	10	14	1009	113.9	106.8	101.1	103.4	100.2	93.4	97.2	97.9	1.06783	0.0341872	0.094686	1.46614
Q9Y6A1	Protein O-mannosyl-transferase 1 OS=Homo sapiens (Human) OX=9606 GN=POMT1 PE=1 SV=3	8	6	7	747	84.8	89.4	87	98.6	100	116.1	103.5	105.3	0.862948	0.0342656	-0.212654	1.46514
Q9UPT8	Zinc finger CCCH domain-containing protein 4 OS=Homo sapiens (Human) OX=9606 GN=ZC3H4 PE=1 SV=3	28	23	36	1303	140.2	103	108.8	104.9	95	101.2	98.8	88.3	1.10166	0.0343339	0.13968	1.46428
O43861	Probable phospholipid-transporting ATPase IIB OS=Homo sapiens (Human) OX=9606 GN=ATP9B PE=2 SV=4	4	4	4	1147	129.2	102.8	116.8	110.9	89.2	89	106	85.3	1.1926	0.0343839	0.254113	1.46365
P23743	Diacylglycerol kinase alpha OS=Homo sapiens (Human) OX=9606 GN=DGKA PE=1 SV=3	22	16	20	735	82.6	102.3	113.3	121.1	94.6	82.8	99.8	86.1	1.23571	0.034443	0.30534	1.4629
Q9NVH1	DnaJ homolog subfamily C member 11 OS=Homo sapiens (Human) OX=9606 GN=DNAJC11 PE=1 SV=2	40	25	48	559	63.2	95.1	90.2	98.2	106.2	108.1	97.6	104.4	0.907999	0.034452	-0.139237	1.46279
Q9HCG7	Non-lysosomal glucosylceramidase OS=Homo sapiens (Human) OX=9606 GN=GBA2 PE=1 SV=2	26	20	23	927	104.6	95.1	91.8	90.8	105.5	100.6	100	116.2	0.876786	0.0344895	-0.189704	1.46231
O94979	Protein transport protein Sec31A OS=Homo sapiens (Human) OX=9606 GN=SEC31A PE=1 SV=3	40	53	153	1220	132.9	108.9	115.1	109.2	98.2	80.6	104	84	1.2112	0.0345008	0.276432	1.46217
Q9C0C2	182 kDa tankyrase-1-binding protein OS=Homo sapiens (Human) OX=9606 GN=TNKS1BP1 PE=1 SV=4	55	74	129	1729	181.7	113.5	126.3	106.5	95.2	71.8	105.2	81.4	1.30581	0.0345889	0.384942	1.46106
Q9Y5J7	Mitochondrial import inner membrane translocase subunit Tim9 OS=Homo sapiens (Human) OX=9606 GN=TIMM9 PE=1 SV=1	75	7	15	89	10.4	92.7	79.6	87.3	105.4	129.7	97.6	107.7	0.785952	0.0346222	-0.347487	1.46065
P41162	ETS translocation variant 3 OS=Homo sapiens (Human) OX=9606 GN=ETV3 PE=1 SV=2	2	1	1	512	57	102.6	106.3	104.6	91.4	94.5	102	98.5	1.08178	0.0346369	0.113408	1.46046
Q9H8E8	Cysteine-rich protein 2-binding protein OS=Homo sapiens (Human) OX=9606 GN=KAT14 PE=1 SV=3	6	5	5	782	88.8	95.8	98.1	93.7	100.2	109.1	102.7	100.3	0.930067	0.0347609	-0.104593	1.45891
P82909	28S ribosomal protein S36, mitochondrial OS=Homo sapiens (Human) OX=9606 GN=MRPS36 PE=1 SV=2	54	5	23	103	11.5	89.4	80.1	96.3	107.8	121.8	97.1	107.5	0.816214	0.0349093	-0.292981	1.45706
Q96BW9	Phosphatidate cytidylyltransferase, mitochondrial OS=Homo sapiens (Human) OX=9606 GN=TAMM41 PE=1 SV=2	27	8	16	452	51	90.8	92.4	92.8	97.7	106.4	103.6	116.3	0.867925	0.0349495	-0.204358	1.45656
O60313	Dynamin-like 120 kDa protein, mitochondrial OS=Homo sapiens (Human) OX=9606 GN=OPA1 PE=1 SV=3	61	62	135	960	111.6	91.7	83.1	84.7	107	124.6	92.5	116.4	0.785471	0.0349952	-0.34837	1.45599
P27144	Adenylate kinase 4, mitochondrial OS=Homo sapiens (Human) OX=9606 GN=AK4 PE=1 SV=1	66	13	38	223	25.3	77.9	72.2	81	124.5	133.7	83.7	127	0.657141	0.0350784	-0.605726	1.45496
Q9ULK6	RING finger protein 150 OS=Homo sapiens (Human) OX=9606 GN=RNF150 PE=1 SV=2	3	1	1	438	48	97.4	84.7	78.8	94.5	120.3	108.6	115.6	0.792407	0.0350884	-0.335686	1.45484
Q6PK18	2-oxoglutarate and iron-dependent oxygenase domain-containing protein 3 OS=Homo sapiens (Human) OX=9606 GN=OGFOD3 PE=1 SV=2	26	8	10	319	35.6	94.6	99.5	94.7	101.5	107.1	102.6	100	0.936446	0.0351139	-0.094732	1.45452
P21912	Succinate dehydrogenase [ubiquinone] iron-sulfur subunit, mitochondrial OS=Homo sapiens (Human) OX=9606 GN=SDHB PE=1 SV=3	64	22	55	280	31.6	92	83.1	94.5	111.7	119.9	98.4	100.3	0.835386	0.0351591	-0.259485	1.45396
Q9H1B5	Xylosyltransferase 2 OS=Homo sapiens (Human) OX=9606 GN=XYLT2 PE=1 SV=2	6	5	5	865	96.7	94.3	95.2	96.3	103.3	103.4	98	109.5	0.920006	0.03516	-0.120284	1.45395
Q8N6G5	Chondroitin sulfate N-acetylgalactosaminyltransferase 2 OS=Homo sapiens (Human) OX=9606 GN=CSGALNACT2 PE=1 SV=1	6	3	3	542	62.5	108.6	112.5	106.7	94.9	87	105.6	84.7	1.17428	0.0351667	0.231775	1.45387
O75306	NADH dehydrogenase [ubiquinone] iron-sulfur protein 2, mitochondrial OS=Homo sapiens (Human) OX=9606 GN=NDUFS2 PE=1 SV=2	66	25	91	463	52.5	90.4	82.3	87.2	106.7	129.6	98.2	105.5	0.787576	0.0354199	-0.344509	1.45075
Q9P270	SLAIN motif-containing protein 2 OS=Homo sapiens (Human) OX=9606 GN=SLAIN2 PE=1 SV=2	35	15	22	581	62.5	103.3	113.4	106.3	100.6	85.3	99.6	91.5	1.14235	0.0354473	0.192007	1.45042
Q9Y266	Nuclear migration protein nudC OS=Homo sapiens (Human) OX=9606 GN=NUDC PE=1 SV=1	56	23	62	331	38.2	111.3	114.2	108.9	100.7	77	100.6	87.3	1.21955	0.0354481	0.286346	1.45041
Q9NY27	Serine/threonine-protein phosphatase 4 regulatory subunit 2 OS=Homo sapiens (Human) OX=9606 GN=PPP4R2 PE=1 SV=3	51	14	19	417	46.9	101	104.8	106.6	94.6	102.3	96.9	93.8	1.07465	0.0355169	0.103863	1.44957
P63316	Troponin C, slow skeletal and cardiac muscles OS=Homo sapiens (Human) OX=9606 GN=TNNC1 PE=1 SV=1	67	14	190	161	18.4	92.9	79	57.8	98.3	111	117.2	143.8	0.651216	0.0355268	-0.618793	1.44944
P68104	Elongation factor 1-alpha 1 OS=Homo sapiens (Human) OX=9606 GN=EEF1A1 PE=1 SV=1	80	38	493	462	50.1	110.1	107.1	100.9	97.5	95.6	99.2	89.7	1.1103	0.0355268	0.150945	1.44944
Q9Y5P6	Mannose-1-phosphate guanyltransferase beta OS=Homo sapiens (Human) OX=9606 GN=GMPPB PE=1 SV=2	46	12	22	360	39.8	109.9	106	102.6	101.6	87.4	98.6	93.8	1.11344	0.0355296	0.155026	1.44941
O75521	Enoyl-CoA delta isomerase 2 OS=Homo sapiens (Human) OX=9606 GN=ECI2 PE=1 SV=4	67	21	60	394	43.6	88.3	79	84.4	92.1	126.9	105.4	123.9	0.748606	0.0355618	-0.417722	1.44902
Q13310	Polyadenylate-binding protein 4 OS=Homo sapiens (Human) OX=9606 GN=PABPC4 PE=1 SV=1	51	41	132	644	70.7	108	106.1	107.9	95.2	92.5	103.8	86.5	1.1358	0.0355644	0.183712	1.44898
Q9NSK0	Kinesin light chain 4 OS=Homo sapiens (Human) OX=9606 GN=KLC4 PE=1 SV=3	43	25	35	619	68.6	109.4	116.9	105.8	102.5	76.6	95.4	93.4	1.20359	0.035671	0.267342	1.44768
Q9ULQ0	Striatin-interacting protein 2 OS=Homo sapiens (Human) OX=9606 GN=STRIP2 PE=1 SV=2	16	11	12	834	95.3	96.7	85.8	74.1	103.9	109.6	105.6	124.3	0.771613	0.0356813	-0.37405	1.44756
O75431	Metaxin-2 OS=Homo sapiens (Human) OX=9606 GN=MTX2 PE=1 SV=1	58	15	42	263	29.7	91.7	87.8	89.3	106.5	122.4	98.3	104	0.831169	0.0356892	-0.266787	1.44746
Q68D91	Metallo-beta-lactamase domain-containing protein 2 OS=Homo sapiens (Human) OX=9606 GN=MBLAC2 PE=1 SV=3	35	8	11	279	31.4	97.4	86.2	92.9	102.2	116.2	104.1	101	0.870523	0.0357455	-0.200045	1.44678
P46063	ATP-dependent DNA helicase Q1 OS=Homo sapiens (Human) OX=9606 GN=RECQL PE=1 SV=3	61	38	75	649	73.4	108.3	117	104.1	93.8	80.2	102.9	93.6	1.18543	0.0357766	0.245405	1.4464
P56277	Cx9C motif-containing protein 4 OS=Homo sapiens (Human) OX=9606 GN=CMC4 PE=1 SV=1	51	4	6	68	7.7	88.6	83.3	74.8	112.3	119.9	88.7	132.4	0.725642	0.0358556	-0.462671	1.44544
P07954	Fumarate hydratase, mitochondrial OS=Homo sapiens (Human) OX=9606 GN=FH PE=1 SV=3	69	32	198	510	54.6	90.1	80.5	81.6	109	133.9	94.3	110.6	0.75093	0.0359068	-0.413249	1.44482
Q8IWB7	WD repeat and FYVE domain-containing protein 1 OS=Homo sapiens (Human) OX=9606 GN=WDFY1 PE=1 SV=1	29	13	19	410	46.3	109.2	112.4	107.7	100.6	81.7	101.4	87	1.18443	0.0359424	0.244188	1.44439
Q9HBF4	Zinc finger FYVE domain-containing protein 1 OS=Homo sapiens (Human) OX=9606 GN=ZFYVE1 PE=1 SV=1	17	14	16	777	87.1	102.1	111.7	111.9	96.2	88.8	104	85.3	1.16021	0.0359635	0.214386	1.44414
Q9UK76	Jupiter microtubule associated homolog 1 OS=Homo sapiens (Human) OX=9606 GN=JPT1 PE=1 SV=3	77	9	20	154	16	111.9	120	107.6	99.7	73.4	102.7	84.6	1.25601	0.0360091	0.32885	1.44359
P31937	3-hydroxyisobutyrate dehydrogenase, mitochondrial OS=Homo sapiens (Human) OX=9606 GN=HIBADH PE=1 SV=2	51	15	36	336	35.3	96.8	88.8	91	104.8	109.9	95.1	113.6	0.871044	0.0360431	-0.199183	1.44318
A6NED2	RCC1 domain-containing protein 1 OS=Homo sapiens (Human) OX=9606 GN=RCCD1 PE=1 SV=1	8	3	3	376	40.1	94.2	87.3	81.8	92.7	112.9	108.1	123.1	0.803724	0.036047	-0.315228	1.44313
Q15650	Activating signal cointegrator 1 OS=Homo sapiens (Human) OX=9606 GN=TRIP4 PE=1 SV=4	38	17	22	581	66.1	102.3	109.4	106.4	101.7	91.8	99.5	89	1.1103	0.0360484	0.150945	1.44311
Q32MK0	Myosin light chain kinase 3 OS=Homo sapiens (Human) OX=9606 GN=MYLK3 PE=1 SV=3	36	24	38	819	88.3	90.5	90.1	88	115.4	112.4	92.7	111	0.829973	0.0360638	-0.268864	1.44293
Q96IU2	Zinc finger BED domain-containing protein 3 OS=Homo sapiens (Human) OX=9606 GN=ZBED3 PE=1 SV=1	7	2	2	234	25.1	103.9	112.5	109.3	98.2	81.9	102.2	92.2	1.15959	0.0361973	0.213616	1.44132
Q9BQ61	Telomerase RNA component interacting RNase OS=Homo sapiens (Human) OX=9606 GN=TRIR PE=1 SV=1	50	12	20	176	18.4	106.3	113.3	109.1	93.3	81.7	105.7	90.6	1.18036	0.0362247	0.239224	1.44099
Q9BWW4	Single-stranded DNA-binding protein 3 OS=Homo sapiens (Human) OX=9606 GN=SSBP3 PE=1 SV=1	9	4	6	388	40.4	109.1	111.7	106.8	103.2	83.9	86.5	98.8	1.17293	0.0362273	0.23012	1.44096
Q15029	116 kDa U5 small nuclear ribonucleoprotein component OS=Homo sapiens (Human) OX=9606 GN=EFTUD2 PE=1 SV=1	61	50	141	972	109.4	97	95.4	98.1	100.5	106.4	103.6	99	0.945869	0.0363065	-0.0802878	1.44002
Q9BXS0	Collagen alpha-1(XXV) chain OS=Homo sapiens (Human) OX=9606 GN=COL25A1 PE=1 SV=2	4	2	2	654	64.7	128.5	121.5	128.5	68	73.2	118.6	61.7	1.56973	0.0363784	0.650512	1.43916
Q9P2P1	Protein NYNRIN OS=Homo sapiens (Human) OX=9606 GN=NYNRIN PE=2 SV=3	7	10	10	1898	208.2	113.8	113.2	108	95	73.9	95.3	100.9	1.22341	0.0364572	0.290907	1.43822
Q92544	Transmembrane 9 superfamily member 4 OS=Homo sapiens (Human) OX=9606 GN=TM9SF4 PE=1 SV=2	21	13	20	642	74.5	111.3	101.6	107.3	95.7	97.8	93.9	92.3	1.1244	0.0365091	0.169151	1.4376
O95139	NADH dehydrogenase [ubiquinone] 1 beta subcomplex subunit 6 OS=Homo sapiens (Human) OX=9606 GN=NDUFB6 PE=1 SV=3	44	8	23	128	15.5	94.1	88.6	91.9	104.8	118.2	97.1	105.3	0.86068	0.0365749	-0.216451	1.43682
Q9UNH7	Sorting nexin-6 OS=Homo sapiens (Human) OX=9606 GN=SNX6 PE=1 SV=1	51	27	61	406	46.6	108.1	108.9	103.4	103.1	87.5	98.3	90.7	1.1254	0.0366125	0.170432	1.43637
O00217	NADH dehydrogenase [ubiquinone] iron-sulfur protein 8, mitochondrial OS=Homo sapiens (Human) OX=9606 GN=NDUFS8 PE=1 SV=1	41	10	27	210	23.7	88.5	79.1	88.3	108.4	131.8	95	108.8	0.768468	0.0367279	-0.379942	1.435
Q93062	RNA-binding protein with multiple splicing OS=Homo sapiens (Human) OX=9606 GN=RBPMS PE=1 SV=1	57	10	38	196	21.8	93.4	88.6	96.8	114.5	107.3	98.2	101.2	0.882558	0.0368334	-0.180237	1.43376
Q49A26	Putative oxidoreductase GLYR1 OS=Homo sapiens (Human) OX=9606 GN=GLYR1 PE=1 SV=4	41	18	33	553	60.5	97.4	88.7	92.7	98.4	112.6	100.1	110.2	0.882348	0.0368437	-0.18058	1.43364
P04920	Anion exchange protein 2 OS=Homo sapiens (Human) OX=9606 GN=SLC4A2 PE=1 SV=4	5	5	5	1241	136.9	105.1	106.4	107.7	96	94.3	103.1	87.4	1.11765	0.0368676	0.160465	1.43336
P40616	ADP-ribosylation factor-like protein 1 OS=Homo sapiens (Human) OX=9606 GN=ARL1 PE=1 SV=1	51	8	15	181	20.4	108.8	110.7	109.8	105.5	83.3	94	87.9	1.18443	0.0369578	0.244188	1.43229
Q9Y5A7	NEDD8 ultimate buster 1 OS=Homo sapiens (Human) OX=9606 GN=NUB1 PE=1 SV=2	21	13	13	615	70.5	105.7	116.4	104.6	102	83.6	97.1	90.5	1.1672	0.0370679	0.223055	1.431
P13984	General transcription factor IIF subunit 2 OS=Homo sapiens (Human) OX=9606 GN=GTF2F2 PE=1 SV=2	68	18	31	249	28.4	107.5	104.3	119.5	100.8	81.4	96.8	89.8	1.19776	0.0371589	0.260337	1.42994
Q9NVI1	Fanconi anemia group I protein OS=Homo sapiens (Human) OX=9606 GN=FANCI PE=1 SV=4	3	3	3	1328	149.2	98.7	96.1	92.8	103.5	104.7	101.6	102.6	0.929842	0.0373254	-0.104943	1.428
Q6PL18	ATPase family AAA domain-containing protein 2 OS=Homo sapiens (Human) OX=9606 GN=ATAD2 PE=1 SV=1	12	14	15	1390	158.5	93.2	92.5	91.8	97.5	115.3	103.6	106	0.875947	0.0373772	-0.191085	1.42739
Q9P273	Teneurin-3 OS=Homo sapiens (Human) OX=9606 GN=TENM3 PE=1 SV=3	8	15	15	2699	300.8	99.2	86.4	88.1	102.1	103.2	105.9	115	0.856249	0.0374497	-0.223898	1.42655
Q70UQ0	Inhibitor of nuclear factor kappa-B kinase-interacting protein OS=Homo sapiens (Human) OX=9606 GN=IKBIP PE=1 SV=1	61	24	46	350	39.3	106.7	123.4	131.2	89.4	74.2	111.4	63.7	1.4223	0.0374853	0.508227	1.42614
Q9BTE7	DCN1-like protein 5 OS=Homo sapiens (Human) OX=9606 GN=DCUN1D5 PE=1 SV=1	19	5	7	237	27.5	105.1	101.2	105.3	96.7	102.8	94.3	94.5	1.06996	0.0375907	0.097561	1.42492
Q96E17	Ras-related protein Rab-3C OS=Homo sapiens (Human) OX=9606 GN=RAB3C PE=1 SV=1	29	6	23	227	25.9	87	95.5	87.3	105.3	95.3	108.7	121	0.836006	0.0376457	-0.258415	1.42428
Q96HH6	Transmembrane protein 19 OS=Homo sapiens (Human) OX=9606 GN=TMEM19 PE=1 SV=1	4	2	2	336	36.4	92.5	92.4	97.4	110.2	102.6	96.5	108.5	0.90091	0.0376814	-0.150546	1.42387
Q86VX2	COMM domain-containing protein 7 OS=Homo sapiens (Human) OX=9606 GN=COMMD7 PE=1 SV=2	18	3	5	200	22.5	107.2	110.6	102.3	102.1	86.4	98.2	93.1	1.12375	0.0376972	0.16832	1.42369
Q15084	Protein disulfide-isomerase A6 OS=Homo sapiens (Human) OX=9606 GN=PDIA6 PE=1 SV=1	59	26	128	440	48.1	100.7	110.9	112.2	95.3	88.8	101.6	90.5	1.14762	0.0378066	0.198641	1.42243
P14923	Junction plakoglobin OS=Homo sapiens (Human) OX=9606 GN=JUP PE=1 SV=3	76	45	175	745	81.7	90.3	80.7	86.7	105.4	105.6	99	132.2	0.777024	0.0378528	-0.363969	1.4219
O75147	Obscurin-like protein 1 OS=Homo sapiens (Human) OX=9606 GN=OBSL1 PE=1 SV=4	39	58	76	1896	206.8	93.3	90.9	73.9	103.6	117.7	112.1	108.4	0.778935	0.0378732	-0.360426	1.42167
O14639	Actin-binding LIM protein 1 OS=Homo sapiens (Human) OX=9606 GN=ABLIM1 PE=1 SV=3	67	53	134	778	87.6	89.8	81.4	76.9	95.4	133.3	100	123.2	0.73202	0.0379227	-0.450044	1.4211
P24723	Protein kinase C eta type OS=Homo sapiens (Human) OX=9606 GN=PRKCH PE=1 SV=4	6	5	7	683	77.8	107.5	111.9	112.8	90	82.1	107.8	88	1.20395	0.0379565	0.267776	1.42071
Q8TCY9	Up-regulator of cell proliferation OS=Homo sapiens (Human) OX=9606 GN=URGCP PE=1 SV=2	1	1	1	931	104.9	112	115.5	101.1	98.9	90.3	98.7	83.4	1.18	0.0380602	0.238785	1.41953
Q16891	MICOS complex subunit MIC60 OS=Homo sapiens (Human) OX=9606 GN=IMMT PE=1 SV=1	80	69	267	758	83.6	91.8	83.7	91.6	108	122.9	94.5	107.5	0.822669	0.0382392	-0.281616	1.41749
Q9Y4D1	Disheveled-associated activator of morphogenesis 1 OS=Homo sapiens (Human) OX=9606 GN=DAAM1 PE=1 SV=2	38	41	51	1078	123.4	92.3	93.1	76.1	99.1	125.1	103.4	110.8	0.795316	0.0382943	-0.330399	1.41687
O14683	Tumor protein p53-inducible protein 11 OS=Homo sapiens (Human) OX=9606 GN=TP53I11 PE=1 SV=2	24	7	23	189	21	93.6	79.4	90.1	121.9	108.6	114.2	92.1	0.803114	0.0384467	-0.316324	1.41514
Q8N584	Tetratricopeptide repeat protein 39C OS=Homo sapiens (Human) OX=9606 GN=TTC39C PE=2 SV=2	8	5	5	583	65.8	102.4	137.6	138.5	89.2	60.4	89.3	82.5	1.57021	0.0384588	0.650961	1.415
P53618	Coatomer subunit beta OS=Homo sapiens (Human) OX=9606 GN=COPB1 PE=1 SV=3	56	55	155	953	107.1	109.1	115	108.6	101.6	79.1	101.4	85.2	1.20773	0.0384641	0.2723	1.41494
P60981	Destrin OS=Homo sapiens (Human) OX=9606 GN=DSTN PE=1 SV=3	84	20	119	165	18.5	105.5	127.8	111.9	96	83.8	92	82.9	1.29762	0.0385899	0.375871	1.41353
O95372	Acyl-protein thioesterase 2 OS=Homo sapiens (Human) OX=9606 GN=LYPLA2 PE=1 SV=1	55	9	32	231	24.7	101.6	104.6	110.2	95.5	94.2	92.3	101.6	1.09976	0.0386058	0.137184	1.41335
O95218	Zinc finger Ran-binding domain-containing protein 2 OS=Homo sapiens (Human) OX=9606 GN=ZRANB2 PE=1 SV=2	27	9	22	330	37.4	112.2	110.1	116.9	101.3	70.4	94.6	94.5	1.25351	0.0386061	0.325974	1.41334
P43378	Tyrosine-protein phosphatase non-receptor type 9 OS=Homo sapiens (Human) OX=9606 GN=PTPN9 PE=1 SV=1	16	10	13	593	68	102.9	106	110.5	102.2	87	98.7	92.6	1.11923	0.0386433	0.162505	1.41293
Q14249	Endonuclease G, mitochondrial OS=Homo sapiens (Human) OX=9606 GN=ENDOG PE=1 SV=4	54	14	32	297	32.6	91.8	78.7	85.2	100.5	133.9	101	108.9	0.767349	0.0386815	-0.382044	1.4125
Q5ST30	Valine--tRNA ligase, mitochondrial OS=Homo sapiens (Human) OX=9606 GN=VARS2 PE=1 SV=2	14	12	14	1063	118.4	101.3	105.6	108.5	93.4	94.1	93.7	103.5	1.09315	0.0388226	0.128486	1.41092
Q9C0G0	Zinc finger protein 407 OS=Homo sapiens (Human) OX=9606 GN=ZNF407 PE=1 SV=2	1	3	4	2248	247.2	93.3	96.7	85.8	94.6	108.2	109	112.4	0.866887	0.0388489	-0.206085	1.41062
O75947	ATP synthase subunit d, mitochondrial OS=Homo sapiens (Human) OX=9606 GN=ATP5PD PE=1 SV=3	86	20	107	161	18.5	89.8	76.7	84.6	107	135.1	93.5	113.3	0.745823	0.0389373	-0.423095	1.40963
Q00688	Peptidyl-prolyl cis-trans isomerase FKBP3 OS=Homo sapiens (Human) OX=9606 GN=FKBP3 PE=1 SV=1	77	24	67	224	25.2	114.2	111	101.6	102.7	83.4	96.6	90.5	1.16756	0.0389713	0.223496	1.40926
Q9ULP0	Protein NDRG4 OS=Homo sapiens (Human) OX=9606 GN=NDRG4 PE=1 SV=2	18	5	8	352	38.4	98.2	87.1	87.3	104.4	108.7	105.4	108.8	0.850612	0.0390225	-0.233426	1.40869
P05114	Non-histone chromosomal protein HMG-14 OS=Homo sapiens (Human) OX=9606 GN=HMGN1 PE=1 SV=3	68	17	57	100	10.7	109	121.1	107.6	86.7	76.8	90.7	108.1	1.2428	0.0390345	0.313595	1.40855
P56270	Myc-associated zinc finger protein OS=Homo sapiens (Human) OX=9606 GN=MAZ PE=1 SV=1	20	9	17	477	48.6	95.6	98.7	91.7	101.5	100.8	109.6	101.9	0.92154	0.0390819	-0.117881	1.40802
P61129	Zinc finger CCCH domain-containing protein 6 OS=Homo sapiens (Human) OX=9606 GN=ZC3H6 PE=1 SV=2	1	2	2	1189	131.6	98	97.5	91.9	105.7	101.1	105.5	100.3	0.928745	0.0391654	-0.106646	1.4071
Q8IWE2	Protein NOXP20 OS=Homo sapiens (Human) OX=9606 GN=FAM114A1 PE=1 SV=2	43	21	37	563	60.7	115.6	122.6	106.8	96.8	74.3	107.2	76.7	1.29577	0.0393083	0.373815	1.40552
Q9P0U1	Mitochondrial import receptor subunit TOM7 homolog OS=Homo sapiens (Human) OX=9606 GN=TOMM7 PE=1 SV=1	44	3	8	55	6.2	96.3	93.8	98.1	108.1	104.4	100.8	98.6	0.932913	0.0393184	-0.100186	1.4054
O60507	Protein-tyrosine sulfotransferase 1 OS=Homo sapiens (Human) OX=9606 GN=TPST1 PE=1 SV=1	12	4	4	370	42.2	110.3	114.9	134.5	82.7	83.8	85.5	88.4	1.40893	0.0393351	0.494601	1.40522
P50747	Biotin--protein ligase OS=Homo sapiens (Human) OX=9606 GN=HLCS PE=1 SV=1	13	8	9	726	80.7	98.2	98	97.1	102.8	102.5	98.2	103.2	0.961561	0.0393772	-0.0565504	1.40476
P21453	Sphingosine 1-phosphate receptor 1 OS=Homo sapiens (Human) OX=9606 GN=S1PR1 PE=1 SV=2	4	2	2	382	42.8	96.3	72.7	64.7	112.8	112.8	112.4	128.3	0.668239	0.03948	-0.581563	1.40362
Q02078	Myocyte-specific enhancer factor 2A OS=Homo sapiens (Human) OX=9606 GN=MEF2A PE=1 SV=1	10	3	4	507	54.8	95.7	81.2	65.7	105.5	130.4	96.5	125.1	0.707031	0.0395929	-0.500155	1.40238
P01706	Immunoglobulin lambda variable 2-11 OS=Homo sapiens (Human) OX=9606 GN=IGLV2-11 PE=1 SV=2	11	2	3	119	12.6	80.1	78.4	90.4	89.9	134.2	111.3	115.7	0.735683	0.0396256	-0.442844	1.40202
Q9NZA1	Chloride intracellular channel protein 5 OS=Homo sapiens (Human) OX=9606 GN=CLIC5 PE=1 SV=3	24	8	18	410	46.5	95.9	90	76.6	102	124	109	102.6	0.799817	0.0396871	-0.322258	1.40135
O94829	Importin-13 OS=Homo sapiens (Human) OX=9606 GN=IPO13 PE=1 SV=3	11	8	8	963	108.1	101.8	108.1	105.1	101.5	90.6	99.6	93.4	1.09063	0.0398384	0.125156	1.3997
Q9UQM7	Calcium/calmodulin-dependent protein kinase type II subunit alpha OS=Homo sapiens (Human) OX=9606 GN=CAMK2A PE=1 SV=2	26	12	36	478	54.1	98.6	78.5	74.6	100.8	109.7	117.4	120.4	0.748606	0.0398941	-0.417722	1.39909
Q5TC12	ATP synthase mitochondrial F1 complex assembly factor 1 OS=Homo sapiens (Human) OX=9606 GN=ATPAF1 PE=1 SV=1	34	12	19	328	36.4	93.1	86.5	79.7	108.4	126.4	91.5	114.3	0.784688	0.0399051	-0.34981	1.39897
P13804	Electron transfer flavoprotein subunit alpha, mitochondrial OS=Homo sapiens (Human) OX=9606 GN=ETFA PE=1 SV=1	77	21	90	333	35.1	95.1	84.4	93.4	107.2	115.9	94	109.8	0.852346	0.0399342	-0.230488	1.39866
P49643	DNA primase large subunit OS=Homo sapiens (Human) OX=9606 GN=PRIM2 PE=1 SV=2	4	2	2	509	58.8	96.3	90	85.9	95	113.6	116.2	103	0.848372	0.0399838	-0.237232	1.39812
Q9Y4R8	Telomere length regulation protein TEL2 homolog OS=Homo sapiens (Human) OX=9606 GN=TELO2 PE=1 SV=2	18	13	14	837	91.7	97.5	94.5	92.6	107.9	108.7	101.8	97	0.913497	0.0399976	-0.130528	1.39797
Q16853	Membrane primary amine oxidase OS=Homo sapiens (Human) OX=9606 GN=AOC3 PE=1 SV=3	1	1	1	763	84.6	93.1	80.8	66.7	92.7	123.8	105.1	137.9	0.69815	0.0400503	-0.518391	1.39739
P03915	NADH-ubiquinone oxidoreductase chain 5 OS=Homo sapiens (Human) OX=9606 GN=MT-ND5 PE=1 SV=2	6	4	7	603	67	90.4	86.6	85.6	104.2	128.7	102.4	102.1	0.800488	0.0400605	-0.321049	1.39728
Q14444	Caprin-1 OS=Homo sapiens (Human) OX=9606 GN=CAPRIN1 PE=1 SV=2	22	17	41	709	78.3	109.1	104.3	110.4	96.4	88.8	105	86	1.14762	0.0400633	0.198641	1.39725
Q01433	AMP deaminase 2 OS=Homo sapiens (Human) OX=9606 GN=AMPD2 PE=1 SV=2	29	28	51	879	100.6	115.1	109.3	102.9	97.3	79.9	100.3	95.4	1.17029	0.0401014	0.226862	1.39684
Q9H7S9	Zinc finger protein 703 OS=Homo sapiens (Human) OX=9606 GN=ZNF703 PE=1 SV=1	14	6	6	590	58.2	127.4	134.7	101.9	89.5	66.3	94.4	85.8	1.44444	0.0402243	0.530515	1.39551
Q8WVM8	Sec1 family domain-containing protein 1 OS=Homo sapiens (Human) OX=9606 GN=SCFD1 PE=1 SV=4	50	27	65	642	72.3	102	104.7	102.4	101.8	96.6	98.5	94.1	1.05405	0.0402301	0.0759425	1.39545
Q9H300	Presenilins-associated rhomboid-like protein, mitochondrial OS=Homo sapiens (Human) OX=9606 GN=PARL PE=1 SV=2	17	6	9	379	42.2	92.4	91.8	90.3	104.9	117.8	96.7	106.1	0.860165	0.0402534	-0.217315	1.3952
P04083	Annexin A1 OS=Homo sapiens (Human) OX=9606 GN=ANXA1 PE=1 SV=2	76	30	136	346	38.7	107.9	121.9	149.5	91.4	71.6	102.6	55.2	1.57648	0.0403291	0.656703	1.39438
O14976	Cyclin-G-associated kinase OS=Homo sapiens (Human) OX=9606 GN=GAK PE=1 SV=2	27	30	35	1311	143.1	101.8	106	103.1	99.4	92.2	100.9	96.6	1.06536	0.0403759	0.0913471	1.39388
Q13185	Chromobox protein homolog 3 OS=Homo sapiens (Human) OX=9606 GN=CBX3 PE=1 SV=4	70	15	64	183	20.8	102.7	104.8	103.6	100.7	91.6	98.1	98.5	1.0666	0.0404261	0.0930167	1.39334
Q9UNE7	E3 ubiquitin-protein ligase CHIP OS=Homo sapiens (Human) OX=9606 GN=STUB1 PE=1 SV=2	48	17	28	303	34.8	100.5	104	104.7	97.2	99	96.8	97.8	1.05493	0.0404475	0.0771474	1.39311
Q9BW30	Tubulin polymerization-promoting protein family member 3 OS=Homo sapiens (Human) OX=9606 GN=TPPP3 PE=1 SV=1	15	3	3	176	19	113.7	108.3	126.2	108.6	72.1	95.1	76	1.31969	0.040512	0.400198	1.39242
P35613	Basigin OS=Homo sapiens (Human) OX=9606 GN=BSG PE=1 SV=2	37	13	52	385	42.2	93.4	79.2	80.7	114.1	105.6	93.6	133.4	0.756063	0.0405145	-0.403422	1.39239
P49840	Glycogen synthase kinase-3 alpha OS=Homo sapiens (Human) OX=9606 GN=GSK3A PE=1 SV=2	27	11	15	483	50.9	106.6	114.3	113.2	104.2	77.9	99	84.8	1.21745	0.0405256	0.283868	1.39227
Q04323	UBX domain-containing protein 1 OS=Homo sapiens (Human) OX=9606 GN=UBXN1 PE=1 SV=2	57	16	32	297	33.3	110.9	109.2	107.5	99.3	79.2	99.4	94.5	1.17293	0.0405363	0.23012	1.39216
P54136	Arginine--tRNA ligase, cytoplasmic OS=Homo sapiens (Human) OX=9606 GN=RARS1 PE=1 SV=2	67	51	158	660	75.3	108.5	104.2	103.3	101.9	93	99.6	89.6	1.09694	0.0405473	0.13348	1.39204
Q53ET0	CREB-regulated transcription coactivator 2 OS=Homo sapiens (Human) OX=9606 GN=CRTC2 PE=1 SV=2	4	4	4	693	73.3	111.6	112	115.6	102.7	72.2	98.1	87.7	1.25386	0.0405818	0.326374	1.39167
P43694	Transcription factor GATA-4 OS=Homo sapiens (Human) OX=9606 GN=GATA4 PE=1 SV=2	36	11	25	442	44.5	98.1	82	90.1	102.2	109	101.1	117.5	0.838219	0.040654	-0.2546	1.3909
Q96ST2	Protein IWS1 homolog OS=Homo sapiens (Human) OX=9606 GN=IWS1 PE=1 SV=2	19	20	32	819	91.9	102.5	103.7	102.1	95.9	100.6	100.3	94.9	1.04944	0.0406735	0.0696233	1.39069
P38432	Coilin OS=Homo sapiens (Human) OX=9606 GN=COIL PE=1 SV=1	34	18	26	576	62.6	97.3	85.5	92.8	108.3	115	96.4	104.7	0.86585	0.0407074	-0.207811	1.39033
Q9Y3Y2	Chromatin target of PRMT1 protein OS=Homo sapiens (Human) OX=9606 GN=CHTOP PE=1 SV=2	36	9	30	248	26.4	91.2	88	86.7	101.9	126	100.6	105.5	0.816897	0.0407264	-0.291774	1.39012
Q7Z4V5	Hepatoma-derived growth factor-related protein 2 OS=Homo sapiens (Human) OX=9606 GN=HDGFL2 PE=1 SV=1	36	33	79	671	74.3	107	112.6	103.1	100.1	83.2	99.7	94.2	1.14069	0.0407307	0.189901	1.39008
Q5BJH7	Protein YIF1B OS=Homo sapiens (Human) OX=9606 GN=YIF1B PE=1 SV=1	18	4	7	314	34.4	104	104.7	108.9	100.1	89.8	102	90.5	1.10739	0.0408206	0.147166	1.38912
O75064	DENN domain-containing protein 4B OS=Homo sapiens (Human) OX=9606 GN=DENND4B PE=1 SV=4	2	2	2	1496	163.7	98.6	88.9	94.6	99.2	103.4	109.2	106.1	0.900056	0.0408376	-0.151914	1.38894
P31040	Succinate dehydrogenase [ubiquinone] flavoprotein subunit, mitochondrial OS=Homo sapiens (Human) OX=9606 GN=SDHA PE=1 SV=2	64	30	115	664	72.6	94.1	81.7	88	108.9	127	96.7	103.5	0.806543	0.0408467	-0.310177	1.38884
Q16718	NADH dehydrogenase [ubiquinone] 1 alpha subcomplex subunit 5 OS=Homo sapiens (Human) OX=9606 GN=NDUFA5 PE=1 SV=3	70	8	27	116	13.5	87.7	76.4	87.4	106.8	137.8	98.7	105.2	0.747677	0.0408833	-0.419512	1.38845
P48729	Casein kinase I isoform alpha OS=Homo sapiens (Human) OX=9606 GN=CSNK1A1 PE=1 SV=2	51	15	29	337	38.9	98.3	94.4	91	106.3	98	101.4	110.5	0.908858	0.0408992	-0.137873	1.38829
Q01484	Ankyrin-2 OS=Homo sapiens (Human) OX=9606 GN=ANK2 PE=1 SV=4	18	60	99	3957	433.4	90.3	84.8	71.5	98	140.6	102.5	112.4	0.725028	0.0410126	-0.463892	1.38708
Q5JTD0	Tight junction-associated protein 1 OS=Homo sapiens (Human) OX=9606 GN=TJAP1 PE=1 SV=1	16	9	10	557	61.8	102.8	115.5	113.7	101.8	81.2	101.2	83.7	1.20323	0.0410369	0.266907	1.38683
Q6Y2X3	DnaJ homolog subfamily C member 14 OS=Homo sapiens (Human) OX=9606 GN=DNAJC14 PE=2 SV=2	2	2	2	702	78.5	102.1	108.1	109.4	98.5	84.8	99.5	97.6	1.12022	0.0410747	0.163788	1.38643
P08574	Cytochrome c1, heme protein, mitochondrial OS=Homo sapiens (Human) OX=9606 GN=CYC1 PE=1 SV=3	54	12	46	325	35.4	90.9	83.4	96.6	115.1	115.8	96.2	101.9	0.841958	0.0410855	-0.24818	1.38631
P12235	ADP/ATP translocase 1 OS=Homo sapiens (Human) OX=9606 GN=SLC25A4 PE=1 SV=4	74	29	242	298	33	81.7	76.9	74.1	107.7	140.4	88.5	130.6	0.664098	0.0411505	-0.590532	1.38562
Q06413	Myocyte-specific enhancer factor 2C OS=Homo sapiens (Human) OX=9606 GN=MEF2C PE=1 SV=1	4	2	3	473	51.2	94.8	86.7	83.9	92.9	119.2	104.3	118	0.81461	0.0411914	-0.295818	1.38519
Q9Y6V0	Protein piccolo OS=Homo sapiens (Human) OX=9606 GN=PCLO PE=1 SV=5	1	2	5	5142	560.4	105.1	124.9	110.1	92.5	72.7	100.4	94.4	1.25963	0.041214	0.333	1.38495
Q8N3F8	MICAL-like protein 1 OS=Homo sapiens (Human) OX=9606 GN=MICALL1 PE=1 SV=2	20	15	19	863	93.4	105.9	126.6	108.8	96.9	79.9	100.6	81.2	1.26901	0.0412682	0.343702	1.38438
Q9H8M5	Metal transporter CNNM2 OS=Homo sapiens (Human) OX=9606 GN=CNNM2 PE=1 SV=2	12	8	11	875	96.6	101.2	106.9	112.5	100.1	89.5	97.9	91.7	1.12729	0.0413425	0.172853	1.3836
O15078	Centrosomal protein of 290 kDa OS=Homo sapiens (Human) OX=9606 GN=CEP290 PE=1 SV=2	1	3	5	2479	290.2	89.3	60.3	36.9	98.2	142.3	97.3	175.7	0.484258	0.0413739	-1.04615	1.38327
Q9Y2W2	WW domain-binding protein 11 OS=Homo sapiens (Human) OX=9606 GN=WBP11 PE=1 SV=1	39	24	41	641	70	101	102	101	100.9	98.2	99.3	97.6	1.02357	0.0413911	0.0336084	1.38309
P05023	Sodium/potassium-transporting ATPase subunit alpha-1 OS=Homo sapiens (Human) OX=9606 GN=ATP1A1 PE=1 SV=1	55	63	333	1023	112.8	85.7	74.3	79.5	114.8	110	91.9	143.9	0.693299	0.0414306	-0.528451	1.38268
P51648	Aldehyde dehydrogenase family 3 member A2 OS=Homo sapiens (Human) OX=9606 GN=ALDH3A2 PE=1 SV=1	48	26	71	485	54.8	89.9	79.2	96.5	108.5	103.2	99.3	123.4	0.815224	0.0414363	-0.294731	1.38262
O95714	E3 ubiquitin-protein ligase HERC2 OS=Homo sapiens (Human) OX=9606 GN=HERC2 PE=1 SV=2	4	19	20	4834	526.9	96.3	94.3	99.6	103.7	104.8	100.7	100.5	0.944431	0.0415609	-0.0824829	1.38132
Q9NZ45	CDGSH iron-sulfur domain-containing protein 1 OS=Homo sapiens (Human) OX=9606 GN=CISD1 PE=1 SV=1	60	9	40	108	12.2	89.8	75.2	81.9	116.2	131.6	86.2	119	0.726711	0.041576	-0.460547	1.38116
Q9NY47	Voltage-dependent calcium channel subunit alpha-2/delta-2 OS=Homo sapiens (Human) OX=9606 GN=CACNA2D2 PE=1 SV=2	10	10	14	1150	129.7	95.6	90.3	76.2	101	110.4	114.4	112.1	0.798051	0.0416563	-0.325447	1.38032
P20839	Inosine-5'-monophosphate dehydrogenase 1 OS=Homo sapiens (Human) OX=9606 GN=IMPDH1 PE=1 SV=2	15	5	9	514	55.4	108.7	104.6	116.2	104.5	81.4	97.8	86.7	1.18611	0.0416944	0.246232	1.37992
Q5XKP0	MICOS complex subunit MIC13 OS=Homo sapiens (Human) OX=9606 GN=MICOS13 PE=1 SV=1	75	5	14	118	13.1	94	91.7	96.3	111.1	107.4	95.8	103.8	0.899306	0.0417374	-0.153115	1.37947
Q92540	Protein SMG7 OS=Homo sapiens (Human) OX=9606 GN=SMG7 PE=1 SV=2	7	7	7	1137	127.2	100.9	107.5	103.7	95.3	94.1	98.6	100	1.07251	0.0417438	0.100989	1.37941
O94855	Protein transport protein Sec24D OS=Homo sapiens (Human) OX=9606 GN=SEC24D PE=1 SV=2	39	37	76	1032	112.9	112.8	124.9	104.7	98	72.8	103.3	83.6	1.2763	0.0417992	0.35197	1.37883
O14949	Cytochrome b-c1 complex subunit 8 OS=Homo sapiens (Human) OX=9606 GN=UQCRQ PE=1 SV=4	57	7	24	82	9.9	90.5	80.2	90	113.9	125.9	91.6	107.8	0.791439	0.0418327	-0.33745	1.37848
P38159	RNA-binding motif protein, X chromosome OS=Homo sapiens (Human) OX=9606 GN=RBMX PE=1 SV=3	73	45	184	391	42.3	92.1	89.9	96.1	106.1	116	102.6	97.1	0.87909	0.0418797	-0.185918	1.378
Q6DKK2	Tetratricopeptide repeat protein 19, mitochondrial OS=Homo sapiens (Human) OX=9606 GN=TTC19 PE=1 SV=4	21	8	9	380	42.4	93.3	83.4	96.7	105.7	117.9	99.6	103.3	0.854709	0.041984	-0.226495	1.37692
Q9H5Z1	Probable ATP-dependent RNA helicase DHX35 OS=Homo sapiens (Human) OX=9606 GN=DHX35 PE=1 SV=2	12	6	6	703	78.9	95.2	89.7	89.5	92.8	112.9	108.1	111.7	0.859851	0.0420326	-0.217841	1.37641
P50454	Serpin H1 OS=Homo sapiens (Human) OX=9606 GN=SERPINH1 PE=1 SV=2	73	38	371	418	46.4	104	123.9	113.8	89	84.9	108.5	75.9	1.27156	0.0420556	0.3466	1.37618
Q13574	Diacylglycerol kinase zeta OS=Homo sapiens (Human) OX=9606 GN=DGKZ PE=1 SV=4	9	7	7	928	103.9	96.2	98	91.7	104.4	100.3	109.9	99.5	0.920551	0.0420781	-0.119431	1.37594
Q7LG56	Ribonucleoside-diphosphate reductase subunit M2 B OS=Homo sapiens (Human) OX=9606 GN=RRM2B PE=1 SV=1	28	9	12	351	40.7	110.4	111.2	126.4	112	78	88.7	73.3	1.31818	0.0420791	0.398549	1.37593
Q8N8R7	ARL14 effector protein OS=Homo sapiens (Human) OX=9606 GN=ARL14EP PE=1 SV=1	18	4	4	260	29.3	94	93.1	90.9	96	113.9	109.2	102.9	0.878357	0.0421586	-0.187121	1.37511
P20908	Collagen alpha-1(V) chain OS=Homo sapiens (Human) OX=9606 GN=COL5A1 PE=1 SV=3	27	44	90	1838	183.4	138.7	155.1	105.7	64.8	66.8	89.2	79.7	1.7726	0.0422615	0.825868	1.37405
Q9Y3F4	Serine-threonine kinase receptor-associated protein OS=Homo sapiens (Human) OX=9606 GN=STRAP PE=1 SV=1	72	21	66	350	38.4	108.1	108.4	109.6	102.2	88.4	99.9	83.5	1.16257	0.0423294	0.217314	1.37336
Q5W111	SPRY domain-containing protein 7 OS=Homo sapiens (Human) OX=9606 GN=SPRYD7 PE=1 SV=2	52	7	8	196	21.7	102.5	113.3	107.4	96.2	93.3	94.6	92.7	1.14367	0.0423402	0.193666	1.37325
Q9H987	Synaptopodin 2-like protein OS=Homo sapiens (Human) OX=9606 GN=SYNPO2L PE=1 SV=3	52	35	137	977	102.4	97.3	82.5	71.4	109.8	105.8	123.3	109.8	0.746453	0.0423539	-0.421877	1.37311
Q56UQ5	TPT1-like protein (Fragment) OS=Homo sapiens (Human) OX=9606 GN=- PE=2 SV=2	19	3	19	140	15.7	97.7	83.4	72.6	112.2	117.1	94.1	123	0.757766	0.0424551	-0.400176	1.37207
Q14790	Caspase-8 OS=Homo sapiens (Human) OX=9606 GN=CASP8 PE=1 SV=1	5	2	2	479	55.4	102.5	105.2	109.4	97.8	90.8	103.4	90.9	1.1042	0.0424927	0.143008	1.37169
O95182	NADH dehydrogenase [ubiquinone] 1 alpha subcomplex subunit 7 OS=Homo sapiens (Human) OX=9606 GN=NDUFA7 PE=1 SV=3	73	13	36	113	12.5	90	80.6	85.3	103.4	134.6	99.6	106.6	0.768122	0.0425156	-0.380592	1.37145
Q9Y4W6	AFG3-like protein 2 OS=Homo sapiens (Human) OX=9606 GN=AFG3L2 PE=1 SV=2	59	58	123	797	88.5	88.7	78.6	93.5	110.3	127.1	92.7	109	0.791923	0.0425582	-0.336568	1.37102
P62873	Guanine nucleotide-binding protein G(I)/G(S)/G(T) subunit beta-1 OS=Homo sapiens (Human) OX=9606 GN=GNB1 PE=1 SV=3	57	15	79	340	37.4	95.4	97.8	97.1	107.2	101.5	98.7	102.3	0.944756	0.0426117	-0.0819858	1.37047
Q7KZN9	Cytochrome c oxidase assembly protein COX15 homolog OS=Homo sapiens (Human) OX=9606 GN=COX15 PE=1 SV=1	23	8	9	410	46	94.9	90.2	86.1	118.2	113.5	95	102.2	0.843087	0.042715	-0.246247	1.36942
P48553	Trafficking protein particle complex subunit 10 OS=Homo sapiens (Human) OX=9606 GN=TRAPPC10 PE=1 SV=2	6	7	7	1259	142.1	100.6	118.5	117.5	93.1	83.1	99.4	87.7	1.23534	0.0427633	0.304911	1.36893
Q6ZPD9	Probable C-mannosyltransferase DPY19L3 OS=Homo sapiens (Human) OX=9606 GN=DPY19L3 PE=2 SV=1	16	8	11	716	83.1	100.3	104.1	103.1	97.7	97.5	99.7	97.6	1.04459	0.0427752	0.0629313	1.36881
Q9NZW5	MAGUK p55 subfamily member 6 OS=Homo sapiens (Human) OX=9606 GN=MPP6 PE=1 SV=2	45	24	31	540	61.1	97.3	90.3	79.7	102.1	115.6	106.7	108.3	0.823665	0.0428389	-0.27987	1.36816
Q6GQQ9	OTU domain-containing protein 7B OS=Homo sapiens (Human) OX=9606 GN=OTUD7B PE=1 SV=1	12	9	9	843	92.5	101.3	108	103.5	101.2	94.1	98.5	93.4	1.07713	0.0429021	0.107199	1.36752
Q5ZPR3	CD276 antigen OS=Homo sapiens (Human) OX=9606 GN=CD276 PE=1 SV=1	36	9	18	534	57.2	101.8	111	119.5	99.5	80.8	97.7	89.7	1.20497	0.0430199	0.268995	1.36633
O75251	NADH dehydrogenase [ubiquinone] iron-sulfur protein 7, mitochondrial OS=Homo sapiens (Human) OX=9606 GN=NDUFS7 PE=1 SV=3	39	8	21	213	23.5	92.1	83.3	83.1	102.4	131.6	97.1	110.4	0.780672	0.0430247	-0.357212	1.36628
P35610	Sterol O-acyltransferase 1 OS=Homo sapiens (Human) OX=9606 GN=SOAT1 PE=1 SV=3	20	11	18	550	64.7	103.8	119.4	136.1	83.1	77.7	100.5	79.5	1.40571	0.0431236	0.491301	1.36528
Q9NZJ6	Ubiquinone biosynthesis O-methyltransferase, mitochondrial OS=Homo sapiens (Human) OX=9606 GN=COQ3 PE=1 SV=3	13	4	5	369	41	89.7	75	86.7	111.3	136.4	93.6	107.3	0.747214	0.0432596	-0.420407	1.36392
Q7Z589	BRCA2-interacting transcriptional repressor EMSY OS=Homo sapiens (Human) OX=9606 GN=EMSY PE=1 SV=2	11	12	12	1322	141.4	99	89.2	87.1	95.9	114.2	105.7	108.9	0.864296	0.0432943	-0.210402	1.36357
Q9BXC9	Bardet-Biedl syndrome 2 protein OS=Homo sapiens (Human) OX=9606 GN=BBS2 PE=1 SV=1	4	3	3	721	79.8	106.9	111	108.5	101.4	79.8	94.6	97.7	1.16519	0.0433088	0.22057	1.36342
Q96RU2	Ubiquitin carboxyl-terminal hydrolase 28 OS=Homo sapiens (Human) OX=9606 GN=USP28 PE=1 SV=1	35	32	46	1077	122.4	97.3	88	79.1	104.6	114.1	106.7	110.1	0.809491	0.0434233	-0.304913	1.36228
Q9NSB8	Homer protein homolog 2 OS=Homo sapiens (Human) OX=9606 GN=HOMER2 PE=1 SV=1	17	6	6	354	40.6	89.8	74.6	94.3	109.6	93	125.3	113.4	0.78163	0.0435157	-0.355442	1.36135
Q9Y613	FH1/FH2 domain-containing protein 1 OS=Homo sapiens (Human) OX=9606 GN=FHOD1 PE=1 SV=3	10	10	10	1164	126.5	98.1	93.8	87.8	104.3	102.8	108.2	105.1	0.887092	0.0435327	-0.172845	1.36118
P55081	Microfibrillar-associated protein 1 OS=Homo sapiens (Human) OX=9606 GN=MFAP1 PE=1 SV=2	33	16	25	439	51.9	99.4	92.1	95.4	101.6	107.5	102.9	101.1	0.926007	0.0436665	-0.110906	1.35985
A6NMZ7	Collagen alpha-6(VI) chain OS=Homo sapiens (Human) OX=9606 GN=COL6A6 PE=1 SV=2	2	4	4	2263	247	91.4	86.7	87.7	96.9	111.4	101.4	124.5	0.816214	0.0436909	-0.292981	1.35961
Q7L4S7	Protein ARMCX6 OS=Homo sapiens (Human) OX=9606 GN=ARMCX6 PE=2 SV=1	3	1	1	300	33	95.7	72.4	87.8	112.1	115	101.2	115.9	0.768122	0.0437498	-0.380592	1.35902
O00571	ATP-dependent RNA helicase DDX3X OS=Homo sapiens (Human) OX=9606 GN=DDX3X PE=1 SV=3	69	41	137	662	73.2	104.7	106.9	121.2	99.3	84.6	100	83.3	1.20842	0.0437843	0.273127	1.35868
Q13522	Protein phosphatase 1 regulatory subunit 1A OS=Homo sapiens (Human) OX=9606 GN=PPP1R1A PE=1 SV=2	13	1	2	171	19	98.9	79.6	73.4	101	103	116	128	0.749702	0.0438559	-0.41561	1.35797
O43678	NADH dehydrogenase [ubiquinone] 1 alpha subcomplex subunit 2 OS=Homo sapiens (Human) OX=9606 GN=NDUFA2 PE=1 SV=3	57	7	28	99	10.9	88.2	82.1	86.4	102.5	133.2	98.5	109.2	0.771914	0.0439268	-0.373488	1.35727
P60660	Myosin light polypeptide 6 OS=Homo sapiens (Human) OX=9606 GN=MYL6 PE=1 SV=2	85	12	142	151	16.9	102.5	141.4	126.2	84.2	65.4	104.4	75.9	1.49581	0.0439767	0.580924	1.35678
Q13227	G protein pathway suppressor 2 OS=Homo sapiens (Human) OX=9606 GN=GPS2 PE=1 SV=3	9	4	5	327	36.7	94.5	99.5	94	101	107.8	104.2	99	0.932039	0.0440307	-0.101538	1.35624
O14964	Hepatocyte growth factor-regulated tyrosine kinase substrate OS=Homo sapiens (Human) OX=9606 GN=HGS PE=1 SV=1	25	23	47	777	86.1	104.5	106.3	108.7	104.2	86.9	95.8	93.7	1.11929	0.0441204	0.162578	1.35536
P31323	cAMP-dependent protein kinase type II-beta regulatory subunit OS=Homo sapiens (Human) OX=9606 GN=PRKAR2B PE=1 SV=3	46	17	32	418	46.3	94.7	90.3	79.1	109.8	103.9	96.3	125.9	0.807831	0.0441867	-0.307875	1.35471
P23588	Eukaryotic translation initiation factor 4B OS=Homo sapiens (Human) OX=9606 GN=EIF4B PE=1 SV=2	62	46	103	611	69.1	110.5	117.5	114.2	105.7	70.5	96.8	84.8	1.2752	0.0441876	0.350724	1.3547
Q13418	Integrin-linked protein kinase OS=Homo sapiens (Human) OX=9606 GN=ILK PE=1 SV=2	49	24	63	452	51.4	104	120.4	111.2	100.1	77.3	102.7	84.5	1.22728	0.0442059	0.295466	1.35452
Q9P2T1	GMP reductase 2 OS=Homo sapiens (Human) OX=9606 GN=GMPR2 PE=1 SV=1	25	9	14	348	37.9	102.3	110.2	121	100.7	93	91.3	81.5	1.21328	0.0442242	0.278911	1.35434
O96028	Histone-lysine N-methyltransferase NSD2 OS=Homo sapiens (Human) OX=9606 GN=NSD2 PE=1 SV=1	18	23	24	1365	152.2	91.7	90.7	83.8	98.7	125.5	99.5	110.2	0.818007	0.0442765	-0.289815	1.35383
Q53SF7	Cordon-bleu protein-like 1 OS=Homo sapiens (Human) OX=9606 GN=COBLL1 PE=1 SV=3	2	3	3	1128	123.8	118.7	104	106.6	92.2	86.8	95.4	96.3	1.18443	0.0443292	0.244188	1.35331
P42345	Serine/threonine-protein kinase mTOR OS=Homo sapiens (Human) OX=9606 GN=MTOR PE=1 SV=1	27	55	62	2549	288.7	99.4	96.5	93.5	103.6	101.1	100.8	105.1	0.939763	0.0443899	-0.0896312	1.35272
Q9BZG1	Ras-related protein Rab-34 OS=Homo sapiens (Human) OX=9606 GN=RAB34 PE=1 SV=1	45	14	31	259	29	102.5	108.8	118.9	91	87.4	99.5	91.8	1.19088	0.0443915	0.252023	1.3527
Q99633	Pre-mRNA-splicing factor 18 OS=Homo sapiens (Human) OX=9606 GN=PRPF18 PE=1 SV=1	17	6	8	342	39.8	104.4	108.5	101	100.9	93	99	93.3	1.08372	0.0443947	0.115994	1.35267
Q8IWB1	Inositol 1,4,5-trisphosphate receptor-interacting protein OS=Homo sapiens (Human) OX=9606 GN=ITPRIP PE=1 SV=1	27	15	16	547	62	86.5	89.7	87.6	93.4	122.4	116	104.4	0.806358	0.044412	-0.310508	1.3525
P57081	tRNA (guanine-N(7)-)-methyltransferase non-catalytic subunit WDR4 OS=Homo sapiens (Human) OX=9606 GN=WDR4 PE=1 SV=2	14	4	6	412	45.5	100.4	106.7	106.7	101.5	93.5	98.6	92.7	1.0831	0.044475	0.115161	1.35188
Q96N11	Uncharacterized protein C7orf26 OS=Homo sapiens (Human) OX=9606 GN=C7orf26 PE=2 SV=1	11	5	6	449	50	95.7	92.5	97	101.7	111.9	100.7	100.5	0.916747	0.044485	-0.125404	1.35179
P23381	Tryptophan--tRNA ligase, cytoplasmic OS=Homo sapiens (Human) OX=9606 GN=WARS1 PE=1 SV=2	75	36	115	471	53.1	114.9	123.9	115.4	86.9	73.8	114.2	70.8	1.36612	0.0445585	0.450081	1.35107
Q9BUZ4	TNF receptor-associated factor 4 OS=Homo sapiens (Human) OX=9606 GN=TRAF4 PE=1 SV=1	12	5	5	470	53.5	97.6	85.4	94.4	100.1	113.2	105.6	103.6	0.875424	0.0445634	-0.191946	1.35102
P46940	Ras GTPase-activating-like protein IQGAP1 OS=Homo sapiens (Human) OX=9606 GN=IQGAP1 PE=1 SV=1	57	88	197	1657	189.1	109.7	118.3	105.2	94.8	77.9	106.5	87.7	1.21087	0.0446455	0.276039	1.35022
Q13243	Serine/arginine-rich splicing factor 5 OS=Homo sapiens (Human) OX=9606 GN=SRSF5 PE=1 SV=1	35	15	36	272	31.2	105	102.2	107.1	101.8	96.3	98.4	89.3	1.08623	0.0446611	0.119327	1.35007
O75382	Tripartite motif-containing protein 3 OS=Homo sapiens (Human) OX=9606 GN=TRIM3 PE=1 SV=2	18	12	13	744	80.8	104.4	110.5	107	103.8	86.5	98.8	89.2	1.13455	0.0446725	0.182119	1.34996
O43609	Protein sprouty homolog 1 OS=Homo sapiens (Human) OX=9606 GN=SPRY1 PE=1 SV=2	11	3	3	319	35.1	95.2	90.9	94.9	99.4	98	111.7	109.8	0.894406	0.044674	-0.160998	1.34994
Q99593	T-box transcription factor TBX5 OS=Homo sapiens (Human) OX=9606 GN=TBX5 PE=1 SV=2	14	6	6	518	57.7	96.8	83.7	73.3	90.3	123.4	119.8	112.6	0.758574	0.0446771	-0.398638	1.34992
Q08357	Sodium-dependent phosphate transporter 2 OS=Homo sapiens (Human) OX=9606 GN=SLC20A2 PE=1 SV=1	16	9	13	652	70.3	92.6	88.6	92.8	95.5	102.1	111.7	116.6	0.857791	0.0447663	-0.221301	1.34905
Q6DKJ4	Nucleoredoxin OS=Homo sapiens (Human) OX=9606 GN=NXN PE=1 SV=2	51	21	39	435	48.4	106.7	110.4	102.5	95.4	85.1	98.7	101.3	1.11993	0.0448543	0.163408	1.3482
Q9Y5T5	Ubiquitin carboxyl-terminal hydrolase 16 OS=Homo sapiens (Human) OX=9606 GN=USP16 PE=1 SV=1	3	2	2	823	93.5	102.4	117	113.7	96.4	89.2	104.2	77.2	1.21017	0.0448747	0.275213	1.348
P60880	Synaptosomal-associated protein 25 OS=Homo sapiens (Human) OX=9606 GN=SNAP25 PE=1 SV=1	9	2	2	206	23.3	162.9	189.2	105.5	52.2	43.4	97.1	49.7	2.51705	0.0448835	1.33173	1.34791
O75351	Vacuolar protein sorting-associated protein 4B OS=Homo sapiens (Human) OX=9606 GN=VPS4B PE=1 SV=2	44	21	34	444	49.3	106.1	116.7	103	95	87.1	98.7	93.4	1.16088	0.0449371	0.215215	1.34739
Q6UW63	Protein O-glucosyltransferase 2 OS=Homo sapiens (Human) OX=9606 GN=POGLUT2 PE=1 SV=1	50	22	29	502	58	102.6	111.3	106.7	89.9	87.5	103.3	98.7	1.12669	0.0449489	0.172092	1.34728
A5PLN9	Trafficking protein particle complex subunit 13 OS=Homo sapiens (Human) OX=9606 GN=TRAPPC13 PE=1 SV=2	6	3	3	417	46.5	107.2	131.2	110.5	106.6	71.8	91.6	81	1.32536	0.0450047	0.40638	1.34674
Q9UBV7	Beta-1,4-galactosyltransferase 7 OS=Homo sapiens (Human) OX=9606 GN=B4GALT7 PE=1 SV=1	24	7	10	327	37.4	102.8	112.9	126.5	102.3	79	92.4	84.1	1.2752	0.0450544	0.350724	1.34626
Q9Y3B3	Transmembrane emp24 domain-containing protein 7 OS=Homo sapiens (Human) OX=9606 GN=TMED7 PE=1 SV=2	39	9	28	224	25.2	102.4	113.3	120.1	103.7	78.5	98.2	83.9	1.22902	0.0451501	0.297513	1.34534
P50502	Hsc70-interacting protein OS=Homo sapiens (Human) OX=9606 GN=ST13 PE=1 SV=2	44	21	76	369	41.3	106.6	114.3	106	103.2	79.4	96	94.5	1.16823	0.0451695	0.224325	1.34515
P12004	Proliferating cell nuclear antigen OS=Homo sapiens (Human) OX=9606 GN=PCNA PE=1 SV=1	64	16	57	261	28.8	107.6	112.1	100.8	92.7	103	93.7	90.1	1.12604	0.0452401	0.171262	1.34448
Q70HW3	S-adenosylmethionine mitochondrial carrier protein OS=Homo sapiens (Human) OX=9606 GN=SLC25A26 PE=1 SV=2	15	4	4	274	29.3	88.6	90.4	95.3	117.8	110.2	95.6	102.3	0.858731	0.045398	-0.219723	1.34296
Q8TBB5	Kelch domain-containing protein 4 OS=Homo sapiens (Human) OX=9606 GN=KLHDC4 PE=1 SV=1	7	3	3	520	57.9	104.5	107.4	103.6	102.6	93.7	98.8	89.4	1.09406	0.0454589	0.129694	1.34238
Q9BZX2	Uridine-cytidine kinase 2 OS=Homo sapiens (Human) OX=9606 GN=UCK2 PE=1 SV=1	30	5	6	261	29.3	97.4	86.5	94.6	101	115.4	102.8	102.3	0.880981	0.0454873	-0.182818	1.34211
Q86XP3	ATP-dependent RNA helicase DDX42 OS=Homo sapiens (Human) OX=9606 GN=DDX42 PE=1 SV=1	47	37	55	938	102.9	105.3	107	105.1	97.4	90.8	103.8	90.7	1.10583	0.0455178	0.145126	1.34182
P52758	2-iminobutanoate/2-iminopropanoate deaminase OS=Homo sapiens (Human) OX=9606 GN=RIDA PE=1 SV=1	50	6	15	137	14.5	88.2	82.1	97.3	108.9	123.6	99.8	100	0.825353	0.045551	-0.276917	1.3415
O76094	Signal recognition particle subunit SRP72 OS=Homo sapiens (Human) OX=9606 GN=SRP72 PE=1 SV=3	51	36	80	671	74.6	104	116.2	106.8	105.1	88.3	95.8	83.7	1.16921	0.0456061	0.225539	1.34098
Q9NXF8	Palmitoyltransferase ZDHHC7 OS=Homo sapiens (Human) OX=9606 GN=ZDHHC7 PE=1 SV=2	5	1	2	308	35.1	103.3	101	107.6	98.9	97.4	98	93.7	1.07182	0.0456443	0.100064	1.34061
P49748	Very long-chain specific acyl-CoA dehydrogenase, mitochondrial OS=Homo sapiens (Human) OX=9606 GN=ACADVL PE=1 SV=1	65	40	105	655	70.3	94.3	87.7	94.2	98.9	118.5	100.4	106	0.868963	0.0456465	-0.202633	1.34059
Q6GMV3	Putative peptidyl-tRNA hydrolase PTRHD1 OS=Homo sapiens (Human) OX=9606 GN=PTRHD1 PE=1 SV=1	71	8	17	140	15.8	107.4	105.7	108.8	104.7	93.4	94.7	85.3	1.13515	0.0456642	0.182882	1.34042
Q15911	Zinc finger homeobox protein 3 OS=Homo sapiens (Human) OX=9606 GN=ZFHX3 PE=1 SV=2	2	6	6	3703	404.2	101.2	109.6	115.3	88.8	91.7	97.1	96.2	1.16319	0.0456972	0.218085	1.34011
Q9NRX2	39S ribosomal protein L17, mitochondrial OS=Homo sapiens (Human) OX=9606 GN=MRPL17 PE=1 SV=1	59	13	19	175	20	92.4	79.6	93.4	109.2	125.9	101.2	98.4	0.814048	0.0458251	-0.296814	1.3389
O60220	Mitochondrial import inner membrane translocase subunit Tim8 A OS=Homo sapiens (Human) OX=9606 GN=TIMM8A PE=1 SV=1	94	8	22	97	11	93.3	83.9	89.4	110.6	120.3	90.7	112	0.819803	0.0458581	-0.28665	1.33858
Q96SB3	Neurabin-2 OS=Homo sapiens (Human) OX=9606 GN=PPP1R9B PE=1 SV=3	31	21	33	817	89.3	101.7	109.1	111.2	93.2	84.7	103.3	96.9	1.1355	0.0458608	0.18333	1.33856
Q12959	Disks large homolog 1 OS=Homo sapiens (Human) OX=9606 GN=DLG1 PE=1 SV=2	33	29	42	904	100.4	98.6	93.4	87.9	107.5	106.4	96	110.2	0.88836	0.0458842	-0.170784	1.33834
P53701	Cytochrome c-type heme lyase OS=Homo sapiens (Human) OX=9606 GN=HCCS PE=1 SV=1	54	15	45	268	30.6	92	88.3	92.6	109.5	119.7	99.2	98.7	0.851947	0.0458918	-0.231164	1.33827
Q12772	Sterol regulatory element-binding protein 2 OS=Homo sapiens (Human) OX=9606 GN=SREBF2 PE=1 SV=2	9	10	11	1141	123.6	96.2	91.4	98.5	104.3	104.9	101.3	103.5	0.921417	0.0459299	-0.118074	1.3379
P26196	Probable ATP-dependent RNA helicase DDX6 OS=Homo sapiens (Human) OX=9606 GN=DDX6 PE=1 SV=2	80	33	103	483	54.4	107.2	114.1	110	104.1	79.6	99.8	85.2	1.19808	0.046023	0.260728	1.33702
Q86W74	Ankyrin repeat domain-containing protein 46 OS=Homo sapiens (Human) OX=9606 GN=ANKRD46 PE=1 SV=2	14	3	5	228	25.3	96.7	94.3	98.6	104	105.5	104	97	0.940641	0.0460519	-0.0882831	1.33675
Q9BUE0	Mediator of RNA polymerase II transcription subunit 18 OS=Homo sapiens (Human) OX=9606 GN=MED18 PE=1 SV=1	15	3	3	208	23.6	104.7	112.5	107.8	92.6	88.8	107.3	86.4	1.15525	0.0460622	0.208202	1.33666
Q9GZM5	Protein YIPF3 OS=Homo sapiens (Human) OX=9606 GN=YIPF3 PE=1 SV=1	11	3	3	350	38.2	110.4	104.3	126.5	91.6	87.4	98.4	81.4	1.26793	0.0461635	0.342475	1.3357
Q9UQR1	Zinc finger protein 148 OS=Homo sapiens (Human) OX=9606 GN=ZNF148 PE=1 SV=2	21	14	16	794	88.9	98.2	95.8	93.5	97.1	102	107.6	105.8	0.929293	0.0461658	-0.105795	1.33568
Q14687	Genetic suppressor element 1 OS=Homo sapiens (Human) OX=9606 GN=GSE1 PE=1 SV=3	1	1	2	1217	136.1	96.8	93.3	83.1	96.7	116	103.6	110.5	0.853483	0.0461953	-0.228565	1.3354
Q9H6K4	Optic atrophy 3 protein OS=Homo sapiens (Human) OX=9606 GN=OPA3 PE=1 SV=1	19	5	9	179	20	87.4	81.7	93.7	108.6	125.1	91.2	112.4	0.801281	0.0462076	-0.319621	1.33529
Q01658	Protein Dr1 OS=Homo sapiens (Human) OX=9606 GN=DR1 PE=1 SV=1	22	3	7	176	19.4	110.5	108.5	107.8	102.6	79.9	93.5	97.2	1.16756	0.0463147	0.223496	1.33428
P04921	Glycophorin-C OS=Homo sapiens (Human) OX=9606 GN=GYPC PE=1 SV=1	21	2	3	128	13.8	110.1	104.3	101.5	99.3	98.1	97.5	89.2	1.09659	0.0463529	0.133023	1.33392
P46778	60S ribosomal protein L21 OS=Homo sapiens (Human) OX=9606 GN=RPL21 PE=1 SV=2	61	15	88	160	18.6	106.1	102.8	110.6	101	91.9	101.1	86.5	1.11958	0.0464071	0.162957	1.33342
Q07812	Apoptosis regulator BAX OS=Homo sapiens (Human) OX=9606 GN=BAX PE=1 SV=1	40	9	22	192	21.2	106.8	110.5	101.3	95.7	94.1	103.4	88.1	1.11408	0.0464521	0.155857	1.33299
Q14168	MAGUK p55 subfamily member 2 OS=Homo sapiens (Human) OX=9606 GN=MPP2 PE=1 SV=3	27	14	17	576	64.5	94	86.7	86.5	97.9	106.9	102.1	125.8	0.823357	0.0464701	-0.28041	1.33283
Q96B36	Proline-rich AKT1 substrate 1 OS=Homo sapiens (Human) OX=9606 GN=AKT1S1 PE=1 SV=1	20	6	9	256	27.4	113.5	111.6	108.9	105.3	79.8	98.6	82.3	1.21676	0.0465051	0.283042	1.3325
Q6P4A7	Sideroflexin-4 OS=Homo sapiens (Human) OX=9606 GN=SFXN4 PE=1 SV=1	25	7	8	337	38	85.4	77.8	97.4	125.8	115.3	100.9	97.3	0.790955	0.0465138	-0.338332	1.33242
Q96BP3	Peptidylprolyl isomerase domain and WD repeat-containing protein 1 OS=Homo sapiens (Human) OX=9606 GN=PPWD1 PE=1 SV=1	34	24	29	646	73.5	103.1	106.9	104.8	102.7	90.1	98.8	93.5	1.08993	0.0466329	0.12424	1.33131
P21333	Filamin-A OS=Homo sapiens (Human) OX=9606 GN=FLNA PE=1 SV=4	74	188	962	2647	280.6	109.4	134.8	112.6	86.7	67.2	112.5	76.9	1.38577	0.0466368	0.470683	1.33127
P10176	Cytochrome c oxidase subunit 8A, mitochondrial OS=Homo sapiens (Human) OX=9606 GN=COX8A PE=1 SV=2	13	1	11	69	7.6	93.7	89.5	81.2	107	127.9	97	103.6	0.809491	0.0467854	-0.304913	1.32989
A5YKK6	CCR4-NOT transcription complex subunit 1 OS=Homo sapiens (Human) OX=9606 GN=CNOT1 PE=1 SV=2	29	65	88	2376	266.8	105	108.8	101	99.7	89.8	99.9	95.8	1.08965	0.0468064	0.123865	1.32969
Q711Q0	Cardiac-enriched FHL2-interacting protein OS=Homo sapiens (Human) OX=9606 GN=CEFIP PE=1 SV=2	3	4	4	1435	156.4	94.6	72.5	44.9	102	136.6	147.5	102	0.579116	0.0468164	-0.788075	1.3296
Q6ZRP7	Sulfhydryl oxidase 2 OS=Homo sapiens (Human) OX=9606 GN=QSOX2 PE=1 SV=3	22	13	14	698	77.5	101.3	103.8	104.3	94.8	96.9	102.8	96.1	1.05615	0.0468601	0.0788187	1.3292
Q9GZY4	Cytochrome c oxidase assembly factor 1 homolog OS=Homo sapiens (Human) OX=9606 GN=COA1 PE=1 SV=1	42	4	7	146	16.7	87.8	79.9	82.8	105.1	138.2	95.8	110.3	0.743213	0.0468836	-0.428152	1.32898
Q86WI1	Fibrocystin-L OS=Homo sapiens (Human) OX=9606 GN=PKHD1L1 PE=2 SV=2	0	2	2	4243	465.4	95.5	98.3	94	100.7	100.3	101.3	109.9	0.93094	0.0469612	-0.10324	1.32826
Q8N0Z8	tRNA pseudouridine synthase-like 1 OS=Homo sapiens (Human) OX=9606 GN=PUSL1 PE=1 SV=1	19	5	5	303	33.2	98.6	85.8	89.5	96.1	115.8	102.9	111.4	0.856875	0.0469979	-0.222844	1.32792
Q8WV99	AN1-type zinc finger protein 2B OS=Homo sapiens (Human) OX=9606 GN=ZFAND2B PE=1 SV=1	14	4	5	257	28	101.6	102.4	101	100.5	98.5	99.8	96.2	1.02954	0.0470906	0.0419941	1.32707
Q969E4	Transcription elongation factor A protein-like 3 OS=Homo sapiens (Human) OX=9606 GN=TCEAL3 PE=1 SV=1	52	9	16	200	22.5	140.2	115.6	112	106.7	50.8	78.9	95.7	1.47666	0.0471243	0.562341	1.32675
P55198	Protein AF-17 OS=Homo sapiens (Human) OX=9606 GN=MLLT6 PE=1 SV=3	2	2	2	1093	112	93.7	93.3	74.9	96	113.2	107.9	121	0.797078	0.0471312	-0.327207	1.32669
Q9NRX4	14 kDa phosphohistidine phosphatase OS=Homo sapiens (Human) OX=9606 GN=PHPT1 PE=1 SV=1	71	10	34	125	13.8	116.7	122.2	101.3	104.8	74.4	91.9	88.7	1.2607	0.0471593	0.334225	1.32643
Q86U90	YrdC domain-containing protein, mitochondrial OS=Homo sapiens (Human) OX=9606 GN=YRDC PE=1 SV=1	15	3	3	279	29.3	102.1	107.4	109.7	96.7	91.8	104.4	87.9	1.11765	0.047254	0.160465	1.32556
O95822	Malonyl-CoA decarboxylase, mitochondrial OS=Homo sapiens (Human) OX=9606 GN=MLYCD PE=1 SV=3	41	16	27	493	55	94.4	85.4	90.4	106.1	120.7	93.3	109.7	0.838219	0.0472801	-0.2546	1.32532
Q5U5Q3	RNA-binding E3 ubiquitin-protein ligase MEX3C OS=Homo sapiens (Human) OX=9606 GN=MEX3C PE=1 SV=3	9	5	5	659	69.3	103.7	120.5	112.1	94	75.8	106.7	87.3	1.23255	0.0474371	0.301641	1.32388
P07305	Histone H1.0 OS=Homo sapiens (Human) OX=9606 GN=H1-0 PE=1 SV=3	35	10	43	194	20.9	88.8	75.7	93.6	132.1	109.4	97.5	102.9	0.778758	0.0475518	-0.360752	1.32283
Q96FL8	Multidrug and toxin extrusion protein 1 OS=Homo sapiens (Human) OX=9606 GN=SLC47A1 PE=1 SV=1	6	3	4	570	61.9	84.9	73.4	74.7	108.9	88.7	120.8	148.6	0.665239	0.0475767	-0.588055	1.32261
Q15800	Methylsterol monooxygenase 1 OS=Homo sapiens (Human) OX=9606 GN=MSMO1 PE=1 SV=1	17	5	9	293	35.2	87.3	94.1	82.1	129.8	104.6	101.3	100.9	0.804703	0.0476343	-0.313472	1.32208
Q9Y463	Dual specificity tyrosine-phosphorylation-regulated kinase 1B OS=Homo sapiens (Human) OX=9606 GN=DYRK1B PE=1 SV=1	7	5	5	629	69.2	108.4	112	105.4	94.3	100.5	99.9	79.5	1.16088	0.0476372	0.215215	1.32205
Q14677	Clathrin interactor 1 OS=Homo sapiens (Human) OX=9606 GN=CLINT1 PE=1 SV=1	32	23	35	625	68.2	107.3	109.5	119	105	75.7	99.5	84.1	1.22902	0.0476877	0.297513	1.32159
Q8WYQ3	Coiled-coil-helix-coiled-coil-helix domain-containing protein 10, mitochondrial OS=Homo sapiens (Human) OX=9606 GN=CHCHD10 PE=1 SV=1	16	1	2	142	14.1	72.9	62.1	70.8	119.9	167.7	83.2	123.5	0.555128	0.0476992	-0.849106	1.32149
Q9H910	Jupiter microtubule associated homolog 2 OS=Homo sapiens (Human) OX=9606 GN=JPT2 PE=1 SV=1	80	13	29	190	20.1	106.1	116.8	114.8	99.2	71.1	103.2	88.8	1.2428	0.0477011	0.313595	1.32147
Q9H9S4	Calcium-binding protein 39-like OS=Homo sapiens (Human) OX=9606 GN=CAB39L PE=1 SV=3	20	8	10	337	39.1	97.5	90.3	82.1	109.2	110.5	106	104.5	0.83651	0.0477302	-0.257545	1.32121
Q13439	Golgin subfamily A member 4 OS=Homo sapiens (Human) OX=9606 GN=GOLGA4 PE=1 SV=1	18	41	47	2230	261	105	105.1	100.5	101.5	92.8	96.6	98.5	1.06352	0.0477678	0.0888424	1.32087
A5D6W6	Fat storage-inducing transmembrane protein 1 OS=Homo sapiens (Human) OX=9606 GN=FITM1 PE=2 SV=1	11	3	3	292	32.2	95.1	85.5	68.4	110.2	120.1	106.2	114.5	0.736142	0.0478108	-0.441944	1.32047
Q9BWJ5	Splicing factor 3B subunit 5 OS=Homo sapiens (Human) OX=9606 GN=SF3B5 PE=1 SV=1	63	6	16	86	10.1	96.3	91.4	98.7	105.7	105.4	105.2	97.2	0.923499	0.0478214	-0.114818	1.32038
Q96SK2	Transmembrane protein 209 OS=Homo sapiens (Human) OX=9606 GN=TMEM209 PE=1 SV=2	23	9	12	561	62.9	91.7	92.4	99.9	103.1	109.1	105.2	98.6	0.910256	0.0478441	-0.135655	1.32017
Q8N4N8	Kinesin-like protein KIF2B OS=Homo sapiens (Human) OX=9606 GN=KIF2B PE=1 SV=3	4	3	5	673	76.2	101.9	125.6	129.6	89.1	65.1	109.5	79.2	1.38855	0.0478998	0.473578	1.31967
Q15633	RISC-loading complex subunit TARBP2 OS=Homo sapiens (Human) OX=9606 GN=TARBP2 PE=1 SV=3	21	9	9	366	39	107.1	109.8	107.7	100.8	85.7	102.5	86.4	1.1529	0.0480195	0.205272	1.31858
P52952	Homeobox protein Nkx-2.5 OS=Homo sapiens (Human) OX=9606 GN=NKX2-5 PE=1 SV=1	40	13	16	324	34.9	85.6	80	85.3	111.6	132.4	88.6	116.5	0.744897	0.0480558	-0.424887	1.31825
Q9UBU6	Protein FAM8A1 OS=Homo sapiens (Human) OX=9606 GN=FAM8A1 PE=1 SV=1	16	4	4	413	44.1	101.6	109.6	113.1	101.9	83.2	99.4	91.3	1.15061	0.048062	0.202401	1.3182
Q9NZT2	Opioid growth factor receptor OS=Homo sapiens (Human) OX=9606 GN=OGFR PE=1 SV=3	29	19	27	677	73.3	107.7	113.6	103.7	100.3	80.2	99.8	94.6	1.15586	0.0481418	0.208971	1.31748
O00762	Ubiquitin-conjugating enzyme E2 C OS=Homo sapiens (Human) OX=9606 GN=UBE2C PE=1 SV=1	9	1	1	179	19.6	97.2	87.7	95.5	99.1	114.1	104.3	102	0.89122	0.0482346	-0.166147	1.31664
A6NI79	Coiled-coil domain-containing protein 69 OS=Homo sapiens (Human) OX=9606 GN=CCDC69 PE=1 SV=1	32	8	10	296	34.8	89.8	86.1	86.9	106	114.2	92.3	124.6	0.801647	0.048248	-0.318961	1.31652
P50542	Peroxisomal targeting signal 1 receptor OS=Homo sapiens (Human) OX=9606 GN=PEX5 PE=1 SV=3	30	12	12	639	70.8	98.6	90.8	90.2	99.9	112.7	97.8	110	0.886775	0.0482691	-0.173361	1.31633
Q0VDG4	Secernin-3 OS=Homo sapiens (Human) OX=9606 GN=SCRN3 PE=1 SV=1	19	6	6	424	48.5	95.9	89.4	76.1	106.5	114.3	106	111.7	0.794831	0.0482829	-0.33128	1.31621
Q96S19	Methyltransferase-like 26 OS=Homo sapiens (Human) OX=9606 GN=METTL26 PE=1 SV=2	34	6	7	204	22.6	98.9	98.3	95.5	102.8	99.5	100.1	105	0.957945	0.0482875	-0.0619857	1.31617
Q8WVY7	Ubiquitin-like domain-containing CTD phosphatase 1 OS=Homo sapiens (Human) OX=9606 GN=UBLCP1 PE=1 SV=2	51	19	28	318	36.8	119.9	114.8	100.4	92.9	78.2	97.9	95.9	1.22445	0.0482913	0.292128	1.31613
O43670	BUB3-interacting and GLEBS motif-containing protein ZNF207 OS=Homo sapiens (Human) OX=9606 GN=ZNF207 PE=1 SV=1	15	9	25	478	50.7	104.2	107.5	109.7	99.2	85.4	103.4	90.7	1.13159	0.0483054	0.178352	1.316
Q7Z7H8	39S ribosomal protein L10, mitochondrial OS=Homo sapiens (Human) OX=9606 GN=MRPL10 PE=1 SV=3	44	9	18	261	29.3	71.7	74.5	96.1	112.7	144.3	100.2	100.5	0.705848	0.0483968	-0.50257	1.31518
P47985	Cytochrome b-c1 complex subunit Rieske, mitochondrial OS=Homo sapiens (Human) OX=9606 GN=UQCRFS1 PE=1 SV=2	53	15	48	274	29.6	89	76.7	89.8	110.4	134.4	94	105.7	0.766404	0.0484094	-0.383823	1.31507
Q9ULV4	Coronin-1C OS=Homo sapiens (Human) OX=9606 GN=CORO1C PE=1 SV=1	54	34	124	474	53.2	104.3	120.1	111.6	100.2	74.5	103	86.3	1.23077	0.0484289	0.29956	1.3149
Q02878	60S ribosomal protein L6 OS=Homo sapiens (Human) OX=9606 GN=RPL6 PE=1 SV=3	65	30	137	288	32.7	110.2	104	106.4	103	87.1	100.1	89.2	1.12669	0.0484503	0.172092	1.3147
P52789	Hexokinase-2 OS=Homo sapiens (Human) OX=9606 GN=HK2 PE=1 SV=2	54	45	94	917	102.3	98.5	91.6	89.2	110.6	94.4	106.2	109.5	0.885191	0.0484603	-0.175939	1.31461
Q9UN66	Protocadherin beta-8 OS=Homo sapiens (Human) OX=9606 GN=PCDHB8 PE=2 SV=4	8	4	6	801	87.5	98.9	91.1	85.6	100.3	99.4	115.1	109.7	0.865646	0.0484622	-0.208151	1.3146
P83731	60S ribosomal protein L24 OS=Homo sapiens (Human) OX=9606 GN=RPL24 PE=1 SV=1	54	16	82	157	17.8	102.3	112.5	105.7	102.5	88.6	99.1	89.3	1.12604	0.0485096	0.171262	1.31417
Q96K49	Transmembrane protein 87B OS=Homo sapiens (Human) OX=9606 GN=TMEM87B PE=1 SV=1	10	5	7	555	63.5	102	130.1	144.5	91	60.8	107.1	64.5	1.55267	0.048575	0.634751	1.31359
Q99959	Plakophilin-2 OS=Homo sapiens (Human) OX=9606 GN=PKP2 PE=1 SV=2	65	57	260	881	97.4	86.2	78.1	74.4	107.9	111.1	94.1	148.2	0.689934	0.0486059	-0.535469	1.31331
Q5VWP3	Muscular LMNA-interacting protein OS=Homo sapiens (Human) OX=9606 GN=MLIP PE=1 SV=3	48	19	44	458	50.4	88.4	78.3	56.8	87.7	155.3	109.1	124.5	0.625262	0.0486137	-0.677467	1.31324
Q96MH6	Transmembrane protein 68 OS=Homo sapiens (Human) OX=9606 GN=TMEM68 PE=2 SV=2	15	3	3	324	37.4	91.3	72.6	89.5	114.6	129.7	88.5	113.8	0.756531	0.0486326	-0.402529	1.31307
Q86YH6	All trans-polyprenyl-diphosphate synthase PDSS2 OS=Homo sapiens (Human) OX=9606 GN=PDSS2 PE=1 SV=2	19	7	9	399	44.1	85.7	85.9	93.9	111.8	125.4	94.7	102.6	0.81473	0.048657	-0.295607	1.31285
P40429	60S ribosomal protein L13a OS=Homo sapiens (Human) OX=9606 GN=RPL13A PE=1 SV=2	59	21	93	203	23.6	107.5	103.6	108.9	103.5	87.3	99.3	90.1	1.12222	0.0486873	0.166351	1.31258
Q9H9B4	Sideroflexin-1 OS=Homo sapiens (Human) OX=9606 GN=SFXN1 PE=1 SV=4	64	19	97	322	35.6	92.2	86.6	98.8	105.7	115.2	98.7	102.8	0.876263	0.0486921	-0.190565	1.31254
Q9HBL7	Plasminogen receptor (KT) OS=Homo sapiens (Human) OX=9606 GN=PLGRKT PE=1 SV=1	37	6	9	147	17.2	92.8	92.1	87.3	118.4	107.3	92.9	109.2	0.848372	0.0488109	-0.237232	1.31148
P78310	Coxsackievirus and adenovirus receptor OS=Homo sapiens (Human) OX=9606 GN=CXADR PE=1 SV=1	49	16	31	365	40	88.7	77.9	92	112.8	109	90.6	129.1	0.780974	0.0488704	-0.356654	1.31095
Q9NPJ6	Mediator of RNA polymerase II transcription subunit 4 OS=Homo sapiens (Human) OX=9606 GN=MED4 PE=1 SV=1	39	9	12	270	29.7	95.7	88.1	91.1	98.4	118.5	98.8	109.2	0.862634	0.0488822	-0.213179	1.31085
O43716	Glutamyl-tRNA(Gln) amidotransferase subunit C, mitochondrial OS=Homo sapiens (Human) OX=9606 GN=GATC PE=1 SV=1	67	7	8	136	15.1	90.7	89.5	96.5	107.8	117.7	98.4	99.5	0.871359	0.0489016	-0.198661	1.31068
Q6P9B6	MTOR-associated protein MEAK7 OS=Homo sapiens (Human) OX=9606 GN=MEAK7 PE=1 SV=2	23	7	9	456	51	102.7	112.4	107.6	106.1	86.2	93.4	91.6	1.14038	0.048903	0.189519	1.31066
Q14978	Nucleolar and coiled-body phosphoprotein 1 OS=Homo sapiens (Human) OX=9606 GN=NOLC1 PE=1 SV=2	42	43	126	699	73.6	98.4	87	92.8	103.9	113.5	108.1	96.3	0.879406	0.0489875	-0.185399	1.30991
Q8N573	Oxidation resistance protein 1 OS=Homo sapiens (Human) OX=9606 GN=OXR1 PE=1 SV=2	13	10	10	874	97.9	108	105.2	105.5	101.5	89	101.3	89.5	1.11443	0.0490354	0.15631	1.30949
Q969T3	Sorting nexin-21 OS=Homo sapiens (Human) OX=9606 GN=SNX21 PE=1 SV=1	15	4	4	373	41.3	104	111.7	103.2	98	89.5	103.3	90.3	1.11572	0.0490543	0.157972	1.30932
P36578	60S ribosomal protein L4 OS=Homo sapiens (Human) OX=9606 GN=RPL4 PE=1 SV=5	63	39	201	427	47.7	106.5	101.4	107.1	98.8	95.3	102	88.9	1.09091	0.0492138	0.125531	1.30791
P33176	Kinesin-1 heavy chain OS=Homo sapiens (Human) OX=9606 GN=KIF5B PE=1 SV=1	72	82	224	963	109.6	106.5	115.6	109.6	102.8	76.9	101	87.7	1.20051	0.0492549	0.263643	1.30755
Q9H6E4	Coiled-coil domain-containing protein 134 OS=Homo sapiens (Human) OX=9606 GN=CCDC134 PE=1 SV=1	33	6	7	229	26.5	94.8	92.7	96.2	110.7	105.6	95.7	104.4	0.908421	0.0494912	-0.138566	1.30547
Q9UGJ0	5'-AMP-activated protein kinase subunit gamma-2 OS=Homo sapiens (Human) OX=9606 GN=PRKAG2 PE=1 SV=1	25	12	17	569	63	95.1	92.6	89.7	118.5	103	99.8	101.3	0.875217	0.0496868	-0.192287	1.30376
P30038	Delta-1-pyrroline-5-carboxylate dehydrogenase, mitochondrial OS=Homo sapiens (Human) OX=9606 GN=ALDH4A1 PE=1 SV=3	59	29	101	563	61.7	93.9	79.1	78.8	103.7	138.1	95.4	111	0.74907	0.0498006	-0.416827	1.30277
Q6UWL2	Sushi domain-containing protein 1 OS=Homo sapiens (Human) OX=9606 GN=SUSD1 PE=1 SV=1	3	2	2	747	82.7	95.6	91	95	98.5	114.6	100.9	104.4	0.897387	0.0498618	-0.156198	1.30223
Q9UJ14	Glutathione hydrolase 7 OS=Homo sapiens (Human) OX=9606 GN=GGT7 PE=1 SV=2	15	8	10	662	70.4	95.1	87.6	89.2	111.4	113.4	90.8	112.5	0.846843	0.0499607	-0.239834	1.30137
Q9UKV3	Apoptotic chromatin condensation inducer in the nucleus OS=Homo sapiens (Human) OX=9606 GN=ACIN1 PE=1 SV=2	41	53	118	1341	151.8	97.2	93.9	88.1	100.7	115.9	98.6	105.6	0.884664	0.0500069	-0.176798	1.30097
Q92541	RNA polymerase-associated protein RTF1 homolog OS=Homo sapiens (Human) OX=9606 GN=RTF1 PE=1 SV=4	29	21	38	710	80.3	108.9	109.2	101	96.3	85.5	101.3	97.8	1.117	0.050169	0.159634	1.29956
Q9H330	Transmembrane protein 245 OS=Homo sapiens (Human) OX=9606 GN=TMEM245 PE=1 SV=3	14	12	18	879	97.3	91.5	88.1	94.1	111	104.6	93.5	117.1	0.856249	0.0501903	-0.223898	1.29938
Q15654	Thyroid receptor-interacting protein 6 OS=Homo sapiens (Human) OX=9606 GN=TRIP6 PE=1 SV=3	34	11	16	476	50.3	103.5	113.2	106.4	99.3	85.7	103.7	88.3	1.14271	0.0502259	0.192454	1.29907
O14925	Mitochondrial import inner membrane translocase subunit Tim23 OS=Homo sapiens (Human) OX=9606 GN=TIMM23 PE=1 SV=1	28	4	7	209	21.9	97.8	89.1	96.7	106.7	106.7	97.3	105.7	0.908101	0.0502474	-0.139075	1.29889
Q9BV38	WD repeat-containing protein 18 OS=Homo sapiens (Human) OX=9606 GN=WDR18 PE=1 SV=2	36	13	30	432	47.4	94	86	96.5	104.9	118.2	100.7	99.6	0.870729	0.0502478	-0.199704	1.29888
O75746	Calcium-binding mitochondrial carrier protein Aralar1 OS=Homo sapiens (Human) OX=9606 GN=SLC25A12 PE=1 SV=2	67	43	118	678	74.7	93.8	90.7	84.2	103.7	123.3	94.4	110	0.830474	0.0502546	-0.267992	1.29882
Q9H9P8	L-2-hydroxyglutarate dehydrogenase, mitochondrial OS=Homo sapiens (Human) OX=9606 GN=L2HGDH PE=1 SV=3	45	17	24	463	50.3	93.4	85.5	86.5	105.3	126.6	94.5	108.2	0.814235	0.0502615	-0.296482	1.29876
Q8NCN5	Pyruvate dehydrogenase phosphatase regulatory subunit, mitochondrial OS=Homo sapiens (Human) OX=9606 GN=PDPR PE=1 SV=2	30	24	40	879	99.3	95.5	93.2	87.4	99.5	114.3	96.6	113.4	0.868649	0.0503413	-0.203155	1.29808
Q92820	Gamma-glutamyl hydrolase OS=Homo sapiens (Human) OX=9606 GN=GGH PE=1 SV=2	45	18	35	318	35.9	105.2	107.6	126	86.3	81.6	90.2	103.2	1.2503	0.0503824	0.322274	1.29772
P40425	Pre-B-cell leukemia transcription factor 2 OS=Homo sapiens (Human) OX=9606 GN=PBX2 PE=1 SV=2	38	12	27	430	45.9	103.1	120.2	110.7	94.7	89.2	90.7	91.5	1.21643	0.0504504	0.282648	1.29714
Q9Y2Z2	Protein MTO1 homolog, mitochondrial OS=Homo sapiens (Human) OX=9606 GN=MTO1 PE=1 SV=2	8	6	6	717	79.9	94.2	86	95.7	113.1	114.2	101.4	95.6	0.866997	0.0505276	-0.205902	1.29647
Q16543	Hsp90 co-chaperone Cdc37 OS=Homo sapiens (Human) OX=9606 GN=CDC37 PE=1 SV=1	47	25	56	378	44.4	108.3	114.7	106.7	103.4	76.9	98.4	91.6	1.18715	0.0505518	0.247497	1.29626
Q96SI1	BTB/POZ domain-containing protein KCTD15 OS=Homo sapiens (Human) OX=9606 GN=KCTD15 PE=1 SV=1	27	7	7	283	31.9	101.8	108	108.9	94.8	90.7	105.5	90.2	1.11473	0.0505526	0.156688	1.29626
Q12955	Ankyrin-3 OS=Homo sapiens (Human) OX=9606 GN=ANK3 PE=1 SV=3	19	72	134	4377	480.1	89	76.9	91.8	118.1	124.2	87.2	112.8	0.776848	0.0505813	-0.364295	1.29601
P24539	ATP synthase F(0) complex subunit B1, mitochondrial OS=Homo sapiens (Human) OX=9606 GN=ATP5PB PE=1 SV=2	45	17	78	256	28.9	93.3	79.8	87.8	105.9	129.2	92.7	111.3	0.792227	0.0506203	-0.336015	1.29568
P49815	Tuberin OS=Homo sapiens (Human) OX=9606 GN=TSC2 PE=1 SV=2	16	24	26	1807	200.5	104.8	104.2	101.5	99.3	91.3	100.4	98.3	1.06345	0.0507897	0.0887484	1.29422
P98196	Probable phospholipid-transporting ATPase IH OS=Homo sapiens (Human) OX=9606 GN=ATP11A PE=1 SV=3	16	17	19	1134	129.7	89.5	85.7	97.9	110.6	96.3	101.4	118.6	0.852971	0.0508614	-0.229431	1.29361
Q8WWI1	LIM domain only protein 7 OS=Homo sapiens (Human) OX=9606 GN=LMO7 PE=1 SV=3	48	86	172	1683	192.6	85.6	82	75.9	96.9	143.8	99.6	116.2	0.711208	0.050888	-0.491656	1.29338
P41250	Glycine--tRNA ligase OS=Homo sapiens (Human) OX=9606 GN=GARS1 PE=1 SV=3	72	58	169	739	83.1	113.4	123.3	104.2	92	80.6	110	76.4	1.26611	0.0509504	0.340402	1.29285
Q8NFZ4	Neuroligin-2 OS=Homo sapiens (Human) OX=9606 GN=NLGN2 PE=1 SV=1	5	3	3	835	90.8	105.7	104.6	108.5	92.4	92.8	90	106	1.11508	0.0509641	0.157141	1.29274
Q96D05	Protein FAM241B OS=Homo sapiens (Human) OX=9606 GN=FAM241B PE=1 SV=1	32	3	8	121	13.2	93.2	89.4	98.8	110.1	103.1	96.1	109.2	0.896535	0.0509805	-0.157568	1.2926
P06753	Tropomyosin alpha-3 chain OS=Homo sapiens (Human) OX=9606 GN=TPM3 PE=1 SV=2	75	50	345	285	32.9	101.1	127.8	140.7	84.9	61.1	107.8	76.6	1.49153	0.0509915	0.576789	1.2925
Q9NXU5	ADP-ribosylation factor-like protein 15 OS=Homo sapiens (Human) OX=9606 GN=ARL15 PE=1 SV=1	20	3	3	204	22.9	97.3	85.2	88.4	98.6	112.8	97.7	120.1	0.841566	0.0510007	-0.248852	1.29242
P49768	Presenilin-1 OS=Homo sapiens (Human) OX=9606 GN=PSEN1 PE=1 SV=1	25	8	10	467	52.6	111.6	138.6	107.6	88.6	73.5	80.7	99.3	1.39452	0.0510404	0.479773	1.29209
Q9UL18	Protein argonaute-1 OS=Homo sapiens (Human) OX=9606 GN=AGO1 PE=1 SV=3	33	23	35	857	97.2	104.1	117.4	104.3	96.6	84.1	97.2	96.2	1.16119	0.0510618	0.2156	1.2919
Q5T6F2	Ubiquitin-associated protein 2 OS=Homo sapiens (Human) OX=9606 GN=UBAP2 PE=1 SV=1	9	8	11	1119	117	100	113.6	114.5	98.3	85.2	101.4	86.9	1.17662	0.0511649	0.234646	1.29103
Q9HD26	Golgi-associated PDZ and coiled-coil motif-containing protein OS=Homo sapiens (Human) OX=9606 GN=GOPC PE=1 SV=1	42	16	21	462	50.5	104	105	118	100.2	88.9	99.3	84.6	1.1689	0.0512018	0.225153	1.29071
Q9NVS2	39S ribosomal protein S18a, mitochondrial OS=Homo sapiens (Human) OX=9606 GN=MRPS18A PE=1 SV=1	53	12	22	196	22.2	89.3	81.7	94.1	106.1	128.4	102	98.3	0.812941	0.05123	-0.298778	1.29048
Q15637	Splicing factor 1 OS=Homo sapiens (Human) OX=9606 GN=SF1 PE=1 SV=4	31	16	52	639	68.3	104.5	103.6	100.2	94.1	99.2	100.3	98.1	1.04944	0.0512561	0.0696233	1.29025
Q9HCY8	Protein S100-A14 OS=Homo sapiens (Human) OX=9606 GN=S100A14 PE=1 SV=1	14	1	1	104	11.7	111.3	101.2	114.4	89.1	82.1	102.3	99.6	1.16823	0.0513302	0.224325	1.28963
Q93084	Sarcoplasmic/endoplasmic reticulum calcium ATPase 3 OS=Homo sapiens (Human) OX=9606 GN=ATP2A3 PE=1 SV=3	13	14	88	999	109.2	97.2	92.6	81	100.7	107.4	109.7	111.4	0.841255	0.0513601	-0.249385	1.28937
Q9BUL5	PHD finger protein 23 OS=Homo sapiens (Human) OX=9606 GN=PHF23 PE=1 SV=1	15	7	11	403	43.8	103.5	103.6	110.8	94.7	89.3	104.8	93.3	1.10931	0.0514883	0.14966	1.28829
P19404	NADH dehydrogenase [ubiquinone] flavoprotein 2, mitochondrial OS=Homo sapiens (Human) OX=9606 GN=NDUFV2 PE=1 SV=2	65	17	47	249	27.4	86.9	80.3	84.5	102.7	138.9	98.3	108.5	0.748439	0.0514916	-0.418044	1.28826
Q8IWL3	Iron-sulfur cluster co-chaperone protein HscB OS=Homo sapiens (Human) OX=9606 GN=HSCB PE=1 SV=3	33	9	11	235	27.4	97.2	77.2	84.1	101.1	131.5	98.6	110.3	0.780672	0.0515035	-0.357212	1.28816
Q96S59	Ran-binding protein 9 OS=Homo sapiens (Human) OX=9606 GN=RANBP9 PE=1 SV=1	25	15	23	729	77.8	97	96.9	93.7	103.3	108.6	103.7	96.8	0.929842	0.0515315	-0.104943	1.28793
Q96EK9	Protein KTI12 homolog OS=Homo sapiens (Human) OX=9606 GN=KTI12 PE=1 SV=1	18	4	4	354	38.6	101.1	107.5	114	102	85.6	96.5	93.2	1.14003	0.0515596	0.189072	1.28769
Q86Y13	E3 ubiquitin-protein ligase DZIP3 OS=Homo sapiens (Human) OX=9606 GN=DZIP3 PE=1 SV=2	3	5	6	1208	138.5	99.7	91.6	87.2	102.7	110.8	100.9	107.1	0.880981	0.0516785	-0.182818	1.28669
Q6NTF9	Rhomboid domain-containing protein 2 OS=Homo sapiens (Human) OX=9606 GN=RHBDD2 PE=1 SV=2	11	4	7	364	39.2	98.1	88.9	95.9	104.6	109.5	106.3	96.8	0.904123	0.0517094	-0.145409	1.28643
Q9BPU6	Dihydropyrimidinase-related protein 5 OS=Homo sapiens (Human) OX=9606 GN=DPYSL5 PE=1 SV=1	23	10	13	564	61.4	100.8	114.7	124.2	89.3	81	103.6	86.4	1.2571	0.0517658	0.3301	1.28596
Q14554	Protein disulfide-isomerase A5 OS=Homo sapiens (Human) OX=9606 GN=PDIA5 PE=1 SV=1	39	21	29	519	59.6	101.3	116.4	118.9	99.8	83.6	103.2	76.8	1.235	0.0518186	0.304514	1.28551
P62888	60S ribosomal protein L30 OS=Homo sapiens (Human) OX=9606 GN=RPL30 PE=1 SV=2	72	10	64	115	12.8	106.6	104.8	105.9	102.1	98.9	94.7	87	1.10548	0.0518445	0.144671	1.2853
O75030	Microphthalmia-associated transcription factor OS=Homo sapiens (Human) OX=9606 GN=MITF PE=1 SV=2	11	7	7	526	58.8	98.7	92.6	84.3	113.9	102.4	101.3	106.7	0.866054	0.0518481	-0.207471	1.28527
Q5VZF2	Muscleblind-like protein 2 OS=Homo sapiens (Human) OX=9606 GN=MBNL2 PE=1 SV=2	18	8	18	373	40.5	121.6	124.5	99.9	82.2	80.4	97.8	93.6	1.3032	0.0519223	0.38206	1.28465
Q15046	Lysine--tRNA ligase OS=Homo sapiens (Human) OX=9606 GN=KARS1 PE=1 SV=3	52	38	87	597	68	105.7	104.2	105.3	104.4	93	95.8	91.6	1.09217	0.0519792	0.127196	1.28417
O00506	Serine/threonine-protein kinase 25 OS=Homo sapiens (Human) OX=9606 GN=STK25 PE=1 SV=1	19	8	20	426	48.1	100	117.2	113.1	84.4	90.3	100	95.1	1.19091	0.0521391	0.252069	1.28284
Q13057	Bifunctional coenzyme A synthase OS=Homo sapiens (Human) OX=9606 GN=COASY PE=1 SV=4	22	9	15	564	62.3	95.9	93.3	95.4	107.7	99.4	98.2	110.1	0.913497	0.0521426	-0.130528	1.28281
Q8WVC6	Dephospho-CoA kinase domain-containing protein OS=Homo sapiens (Human) OX=9606 GN=DCAKD PE=1 SV=1	51	12	26	231	26.5	96.6	92.1	98.6	102.7	102.1	104.6	103.3	0.928196	0.0521871	-0.107498	1.28244
Q9C0F1	Centrosomal protein of 44 kDa OS=Homo sapiens (Human) OX=9606 GN=CEP44 PE=1 SV=2	5	2	2	390	44.1	96.7	91.6	87	107.9	118.9	97.1	100.9	0.864093	0.0522172	-0.210742	1.28219
O43617	Trafficking protein particle complex subunit 3 OS=Homo sapiens (Human) OX=9606 GN=TRAPPC3 PE=1 SV=1	30	6	9	180	20.3	110	114.4	103.1	106	80.5	95.2	90.7	1.17257	0.0522529	0.229679	1.28189
Q13936	Voltage-dependent L-type calcium channel subunit alpha-1C OS=Homo sapiens (Human) OX=9606 GN=CACNA1C PE=1 SV=4	7	14	16	2221	248.8	88.9	91.8	65.6	98.9	113.3	102.3	139.1	0.723986	0.0523263	-0.465967	1.28128
O75112	LIM domain-binding protein 3 OS=Homo sapiens (Human) OX=9606 GN=LDB3 PE=1 SV=2	60	38	185	727	77.1	95.3	79.6	65.5	102	120.9	94.4	142.3	0.697418	0.052407	-0.519904	1.28061
P40424	Pre-B-cell leukemia transcription factor 1 OS=Homo sapiens (Human) OX=9606 GN=PBX1 PE=1 SV=1	39	12	33	430	46.6	103.4	122.7	108.1	94.9	93.1	81.8	96	1.21815	0.0524192	0.284694	1.28051
Q9HCJ6	Synaptic vesicle membrane protein VAT-1 homolog-like OS=Homo sapiens (Human) OX=9606 GN=VAT1L PE=1 SV=2	27	9	12	419	45.9	106.2	142.3	115.6	85.8	91.9	90.8	67.3	1.4457	0.0524771	0.53177	1.28003
Q6PJ69	Tripartite motif-containing protein 65 OS=Homo sapiens (Human) OX=9606 GN=TRIM65 PE=1 SV=3	9	6	6	517	57.3	91.6	84.8	90.4	96.3	126.7	105.7	104.6	0.820986	0.0524937	-0.28457	1.27989
A0PJW6	Transmembrane protein 223 OS=Homo sapiens (Human) OX=9606 GN=TMEM223 PE=1 SV=1	10	2	2	202	22	88.6	79	74.7	100.4	145.4	95.2	116.7	0.705848	0.0525478	-0.50257	1.27945
O43837	Isocitrate dehydrogenase [NAD] subunit beta, mitochondrial OS=Homo sapiens (Human) OX=9606 GN=IDH3B PE=1 SV=2	51	22	54	385	42.2	91.5	74.8	83.8	115.3	138.2	92.1	104.3	0.741202	0.0525658	-0.432062	1.2793
Q9H410	Kinetochore-associated protein DSN1 homolog OS=Homo sapiens (Human) OX=9606 GN=DSN1 PE=1 SV=2	11	3	3	356	40	97.9	97.4	90.2	99.9	107.3	102.2	105	0.918597	0.0526023	-0.122496	1.279
Q5SNT2	Transmembrane protein 201 OS=Homo sapiens (Human) OX=9606 GN=TMEM201 PE=1 SV=1	14	9	14	666	72.2	93	90.1	90.7	100.2	121	99.6	105.4	0.856562	0.0526951	-0.223371	1.27823
O75937	DnaJ homolog subfamily C member 8 OS=Homo sapiens (Human) OX=9606 GN=DNAJC8 PE=1 SV=2	57	15	34	253	29.8	113.4	109.5	101.9	98.8	80	98	98.4	1.15423	0.0527615	0.206929	1.27768
P50281	Matrix metalloproteinase-14 OS=Homo sapiens (Human) OX=9606 GN=MMP14 PE=1 SV=3	37	20	41	582	65.9	103.3	110.8	127.6	89.6	86.6	101.9	80.1	1.27192	0.0527616	0.347002	1.27768
Q00325	Phosphate carrier protein, mitochondrial OS=Homo sapiens (Human) OX=9606 GN=SLC25A3 PE=1 SV=2	50	21	133	362	40.1	84.2	84.4	97	107.5	121.9	90.9	114.2	0.815036	0.052825	-0.295064	1.27716
Q15185	Prostaglandin E synthase 3 OS=Homo sapiens (Human) OX=9606 GN=PTGES3 PE=1 SV=1	40	8	34	160	18.7	110.9	100.9	106.5	95.2	95.7	92.9	97.9	1.11187	0.0528448	0.152985	1.277
Q96BP2	Coiled-coil-helix-coiled-coil-helix domain-containing protein 1 OS=Homo sapiens (Human) OX=9606 GN=CHCHD1 PE=1 SV=1	38	4	8	118	13.5	98.1	77.4	87.1	107.5	127.1	100.7	102	0.800671	0.0528551	-0.320719	1.27691
Q96EY4	Translation machinery-associated protein 16 OS=Homo sapiens (Human) OX=9606 GN=TMA16 PE=1 SV=2	36	7	9	203	23.8	103.4	103.6	112.7	93	91	105	91.3	1.12087	0.0528641	0.164618	1.27684
Q8WUA7	TBC1 domain family member 22A OS=Homo sapiens (Human) OX=9606 GN=TBC1D22A PE=1 SV=2	14	7	7	517	59.1	98	94.7	96	107.3	105.2	101.5	97.2	0.936122	0.0529279	-0.0952317	1.27632
P82675	28S ribosomal protein S5, mitochondrial OS=Homo sapiens (Human) OX=9606 GN=MRPS5 PE=1 SV=2	48	19	47	430	48	94	80.4	95.3	112.1	119.6	100.9	97.6	0.83589	0.0531218	-0.258615	1.27473
Q9BRK3	Matrix remodeling-associated protein 8 OS=Homo sapiens (Human) OX=9606 GN=MXRA8 PE=1 SV=1	14	7	8	442	49.1	116.2	100.6	123.3	95.1	85.1	96	83.7	1.25998	0.053146	0.3334	1.27453
P09234	U1 small nuclear ribonucleoprotein C OS=Homo sapiens (Human) OX=9606 GN=SNRPC PE=1 SV=1	35	6	14	159	17.4	108.3	101.4	102.6	99.3	98.9	95.6	93.8	1.0743	0.0532061	0.103401	1.27404
Q8WUD1	Ras-related protein Rab-2B OS=Homo sapiens (Human) OX=9606 GN=RAB2B PE=1 SV=1	66	14	44	216	24.2	101.2	103.6	109.5	101.1	92.1	96.7	95.8	1.08651	0.0532878	0.119701	1.27337
O75369	Filamin-B OS=Homo sapiens (Human) OX=9606 GN=FLNB PE=1 SV=2	70	167	580	2602	278	112.9	115	125.1	84.9	70.3	116.7	75.1	1.35639	0.0534257	0.43977	1.27225
Q96JH8	Ras-associating and dilute domain-containing protein OS=Homo sapiens (Human) OX=9606 GN=RADIL PE=1 SV=5	3	3	3	1075	117.4	72.8	66.6	71.7	101.8	124.8	93.5	168.8	0.575714	0.0535017	-0.796575	1.27163
Q8NBN3	Transmembrane protein 87A OS=Homo sapiens (Human) OX=9606 GN=TMEM87A PE=1 SV=3	18	10	14	555	63.4	104.7	103.7	112.8	105.9	87.4	91.7	93.8	1.13059	0.0535266	0.177073	1.27143
Q4L180	Filamin A-interacting protein 1-like OS=Homo sapiens (Human) OX=9606 GN=FILIP1L PE=1 SV=2	33	35	43	1135	130.3	99.8	143.2	132.1	90.3	65.7	101.4	67.5	1.53935	0.0535328	0.622317	1.27138
Q9NP61	ADP-ribosylation factor GTPase-activating protein 3 OS=Homo sapiens (Human) OX=9606 GN=ARFGAP3 PE=1 SV=1	36	17	29	516	56.9	110.4	123.4	106	101.7	72.3	103.4	82.8	1.25782	0.0535434	0.330925	1.27129
Q15526	Surfeit locus protein 1 OS=Homo sapiens (Human) OX=9606 GN=SURF1 PE=1 SV=1	20	5	6	300	33.3	88.4	89.8	94.7	108.8	120.8	101	96.4	0.852147	0.0537294	-0.230826	1.26979
Q9NQ66	1-phosphatidylinositol 4,5-bisphosphate phosphodiesterase beta-1 OS=Homo sapiens (Human) OX=9606 GN=PLCB1 PE=1 SV=1	6	6	6	1216	138.5	107.1	133.1	109.6	99.5	72	102	76.7	1.33181	0.0537458	0.413389	1.26966
P07199	Major centromere autoantigen B OS=Homo sapiens (Human) OX=9606 GN=CENPB PE=1 SV=2	9	5	5	599	65.1	96.3	98.3	94.4	104.6	105.7	96.3	104.3	0.937779	0.0537624	-0.0926803	1.26952
P13639	Elongation factor 2 OS=Homo sapiens (Human) OX=9606 GN=EEF2 PE=1 SV=4	76	70	424	858	95.3	108.9	106	104.6	102.5	89.5	100.9	87.5	1.11987	0.0538798	0.163336	1.26857
Q96AY3	Peptidyl-prolyl cis-trans isomerase FKBP10 OS=Homo sapiens (Human) OX=9606 GN=FKBP10 PE=1 SV=1	55	32	141	582	64.2	111.3	116	109.2	94	79.9	109.8	79.8	1.2343	0.0538892	0.303689	1.2685
Q9H0F6	Sharpin OS=Homo sapiens (Human) OX=9606 GN=SHARPIN PE=1 SV=1	8	2	2	387	39.9	100.9	110.6	105.6	96.9	93.8	98.5	93.8	1.10392	0.0538897	0.142631	1.26849
Q9NUT2	Mitochondrial potassium channel ATP-binding subunit OS=Homo sapiens (Human) OX=9606 GN=ABCB8 PE=1 SV=3	10	8	10	735	79.9	89.8	84.6	94.8	106.1	121.7	92.2	110.8	0.833179	0.0541342	-0.263302	1.26653
Q96CM8	Medium-chain acyl-CoA ligase ACSF2, mitochondrial OS=Homo sapiens (Human) OX=9606 GN=ACSF2 PE=1 SV=2	43	24	64	615	68.1	97	85.6	82.3	108.9	122.3	90.3	113.6	0.811767	0.0543656	-0.300862	1.26468
Q9H0E2	Toll-interacting protein OS=Homo sapiens (Human) OX=9606 GN=TOLLIP PE=1 SV=1	31	9	13	274	30.3	102.4	112.6	106.1	104	88.5	98.4	88.1	1.12964	0.054431	0.175862	1.26415
Q9UKX3	Myosin-13 OS=Homo sapiens (Human) OX=9606 GN=MYH13 PE=2 SV=2	17	52	335	1938	223.5	88.6	86.8	55	110.8	89.9	121.6	147.3	0.654174	0.0544558	-0.612254	1.26396
Q6ICG6	Uncharacterized protein KIAA0930 OS=Homo sapiens (Human) OX=9606 GN=KIAA0930 PE=1 SV=1	7	3	3	404	45.8	104.9	111.2	121.3	92.1	88.3	108.6	73.6	1.24067	0.0544714	0.311119	1.26383
P80303	Nucleobindin-2 OS=Homo sapiens (Human) OX=9606 GN=NUCB2 PE=1 SV=3	63	28	57	420	50.2	102.2	110.1	120.5	103	77.8	97.1	89.2	1.20875	0.054621	0.27352	1.26264
P10301	Ras-related protein R-Ras OS=Homo sapiens (Human) OX=9606 GN=RRAS PE=1 SV=1	47	11	34	218	23.5	101.6	110.4	110.3	102.9	83	93.5	98.3	1.13776	0.0546427	0.186201	1.26247
Q96J84	Kin of IRRE-like protein 1 OS=Homo sapiens (Human) OX=9606 GN=KIRREL1 PE=1 SV=2	36	18	27	757	83.5	94.2	94.9	93.2	101.5	97.3	105.7	113.3	0.90091	0.0546628	-0.150546	1.26231
P14854	Cytochrome c oxidase subunit 6B1 OS=Homo sapiens (Human) OX=9606 GN=COX6B1 PE=1 SV=2	76	9	46	86	10.2	89.7	77.4	87.3	101.2	137.7	97.6	109.1	0.761221	0.0547163	-0.393613	1.26188
Q9NVM6	DnaJ homolog subfamily C member 17 OS=Homo sapiens (Human) OX=9606 GN=DNAJC17 PE=1 SV=1	31	8	9	304	34.7	105.6	114.1	108.1	100.9	79	102.9	89.3	1.17459	0.0547546	0.232163	1.26158
Q9UDX5	Mitochondrial fission process protein 1 OS=Homo sapiens (Human) OX=9606 GN=MTFP1 PE=1 SV=1	28	5	6	166	18	82.9	83.8	82.3	112.1	131.1	86	121.7	0.736305	0.0548646	-0.441624	1.26071
Q9H3P7	Golgi resident protein GCP60 OS=Homo sapiens (Human) OX=9606 GN=ACBD3 PE=1 SV=4	63	26	50	528	60.6	110.8	110.6	105.2	103.2	83.2	101.7	85.2	1.16653	0.0549523	0.222227	1.26001
Q2V2M9	FH1/FH2 domain-containing protein 3 OS=Homo sapiens (Human) OX=9606 GN=FHOD3 PE=1 SV=2	15	18	21	1422	158.5	96.6	85.1	76.5	103.1	106	99.1	133.5	0.779413	0.054985	-0.35954	1.25976
Q7RTP6	[F-actin]-monooxygenase MICAL3 OS=Homo sapiens (Human) OX=9606 GN=MICAL3 PE=1 SV=2	33	59	78	2002	224.2	97	96.2	86.3	102.4	102.7	106	109.2	0.886668	0.0549851	-0.173534	1.25975
P10515	Dihydrolipoyllysine-residue acetyltransferase component of pyruvate dehydrogenase complex, mitochondrial OS=Homo sapiens (Human) OX=9606 GN=DLAT PE=1 SV=3	40	23	96	647	69	86.9	75.3	90.1	106.1	135.1	89.7	116.8	0.751396	0.0550115	-0.412355	1.25955
P50213	Isocitrate dehydrogenase [NAD] subunit alpha, mitochondrial OS=Homo sapiens (Human) OX=9606 GN=IDH3A PE=1 SV=1	58	24	91	366	39.6	88.4	74.9	80.5	113.5	144.9	92.4	105.3	0.712709	0.0550735	-0.488615	1.25906
P17342	Atrial natriuretic peptide receptor 3 OS=Homo sapiens (Human) OX=9606 GN=NPR3 PE=1 SV=2	12	6	6	541	59.8	107	185.3	168.2	66.2	48.3	64.2	60.9	2.5626	0.0551646	1.35761	1.25834
Q9H814	Phosphorylated adapter RNA export protein OS=Homo sapiens (Human) OX=9606 GN=PHAX PE=1 SV=1	18	7	10	394	44.4	110	112.8	105.7	102.7	79.3	101.8	87.6	1.17932	0.0551781	0.237957	1.25823
Q9H4A6	Golgi phosphoprotein 3 OS=Homo sapiens (Human) OX=9606 GN=GOLPH3 PE=1 SV=1	56	15	24	298	33.8	115.3	115.1	99.5	97.9	83.2	98.7	90.4	1.18819	0.0552063	0.248761	1.25801
P62269	40S ribosomal protein S18 OS=Homo sapiens (Human) OX=9606 GN=RPS18 PE=1 SV=3	74	22	122	152	17.7	104.8	107.3	104.4	102.1	93.8	99.9	87.6	1.10068	0.05521	0.138393	1.25798
Q96C19	EF-hand domain-containing protein D2 OS=Homo sapiens (Human) OX=9606 GN=EFHD2 PE=1 SV=1	20	6	8	240	26.7	106.5	110.6	121.1	105.9	70.9	97.7	87.3	1.24636	0.0552354	0.317722	1.25778
P09936	Ubiquitin carboxyl-terminal hydrolase isozyme L1 OS=Homo sapiens (Human) OX=9606 GN=UCHL1 PE=1 SV=2	90	19	95	223	24.8	123.8	115.5	108.3	74.8	78.3	116.2	83.1	1.31517	0.0552442	0.395252	1.25771
O95786	Antiviral innate immune response receptor RIG-I OS=Homo sapiens (Human) OX=9606 GN=DDX58 PE=1 SV=2	2	2	2	925	106.5	81.8	98.9	90.7	101.9	112.6	98.7	115.3	0.844496	0.0552619	-0.243837	1.25757
Q9Y2Z9	Ubiquinone biosynthesis monooxygenase COQ6, mitochondrial OS=Homo sapiens (Human) OX=9606 GN=COQ6 PE=1 SV=2	19	8	13	468	50.8	96.1	85	88.5	107.2	124.8	98.5	99.9	0.835192	0.0552994	-0.25982	1.25728
Q9Y3D9	28S ribosomal protein S23, mitochondrial OS=Homo sapiens (Human) OX=9606 GN=MRPS23 PE=1 SV=2	57	12	24	190	21.8	95.3	83.1	96.7	112.6	111	98	103.2	0.863465	0.0553103	-0.21179	1.25719
Q96NA2	Rab-interacting lysosomal protein OS=Homo sapiens (Human) OX=9606 GN=RILP PE=1 SV=1	9	3	3	401	44.2	92.6	86.8	94.4	105.8	121	96	103.4	0.856562	0.0554127	-0.223371	1.25639
Q9H1P3	Oxysterol-binding protein-related protein 2 OS=Homo sapiens (Human) OX=9606 GN=OSBPL2 PE=1 SV=1	15	6	7	480	55.2	99.9	113.4	114.5	104.9	85.8	93.7	87.8	1.17428	0.0554384	0.231775	1.25619
Q8NB12	Histone-lysine N-methyltransferase SMYD1 OS=Homo sapiens (Human) OX=9606 GN=SMYD1 PE=1 SV=1	55	29	65	490	56.6	99.2	81.4	71.5	114.2	120.1	90.6	123	0.750465	0.0554433	-0.414143	1.25615
P55196	Afadin OS=Homo sapiens (Human) OX=9606 GN=AFDN PE=1 SV=3	47	68	119	1824	206.7	99.6	89.1	91.9	104.5	95.9	110.6	108.3	0.892281	0.0555082	-0.16443	1.25564
Q13825	Methylglutaconyl-CoA hydratase, mitochondrial OS=Homo sapiens (Human) OX=9606 GN=AUH PE=1 SV=1	19	7	7	339	35.6	99.7	84.9	85.2	104.2	117.9	95	113	0.836395	0.0555695	-0.257744	1.25516
Q96HY7	Probable 2-oxoglutarate dehydrogenase E1 component DHKTD1, mitochondrial OS=Homo sapiens (Human) OX=9606 GN=DHTKD1 PE=1 SV=2	31	20	32	919	103	93.3	82.5	83	99.2	134.8	101.9	105.3	0.782109	0.0555761	-0.354558	1.25511
P43304	Glycerol-3-phosphate dehydrogenase, mitochondrial OS=Homo sapiens (Human) OX=9606 GN=GPD2 PE=1 SV=3	59	47	85	727	80.8	97.9	77.8	90.7	106.3	112.7	99.6	115.1	0.818999	0.0556249	-0.288066	1.25473
P19387	DNA-directed RNA polymerase II subunit RPB3 OS=Homo sapiens (Human) OX=9606 GN=POLR2C PE=1 SV=2	55	9	12	275	31.4	97.9	93.5	93	97.1	110.9	107.2	100.5	0.912196	0.0556528	-0.132584	1.25451
P23528	Cofilin-1 OS=Homo sapiens (Human) OX=9606 GN=CFL1 PE=1 SV=3	84	23	237	166	18.5	113.4	125.2	101.4	94.2	75	103	87.8	1.25926	0.0556604	0.332575	1.25445
Q15436	Protein transport protein Sec23A OS=Homo sapiens (Human) OX=9606 GN=SEC23A PE=1 SV=2	54	34	106	765	86.1	108.7	113	103.2	101.6	81.9	102.2	89.3	1.1552	0.0556873	0.208143	1.25424
Q5TAX3	Terminal uridylyltransferase 4 OS=Homo sapiens (Human) OX=9606 GN=TUT4 PE=1 SV=3	6	10	11	1644	185	104.2	111.6	106.8	102.1	82.2	92.6	100.4	1.14003	0.0556957	0.189072	1.25418
Q9Y4D8	Probable E3 ubiquitin-protein ligase HECTD4 OS=Homo sapiens (Human) OX=9606 GN=HECTD4 PE=1 SV=5	2	7	7	3996	439.1	100.2	93.2	93.6	99.3	101.4	107	105.3	0.926554	0.055698	-0.110054	1.25416
Q9BXJ8	Ion channel TACAN OS=Homo sapiens (Human) OX=9606 GN=TMEM120A PE=1 SV=1	13	5	6	343	40.6	96.1	81.1	87.2	95.8	119.1	122.7	98	0.809305	0.0558132	-0.305244	1.25326
Q9H1Z4	WD repeat-containing protein 13 OS=Homo sapiens (Human) OX=9606 GN=WDR13 PE=1 SV=2	20	7	7	485	53.7	107.1	108.9	111.6	103.3	81.3	101.3	86.4	1.17325	0.0558164	0.230507	1.25324
Q9BZ95	Histone-lysine N-methyltransferase NSD3 OS=Homo sapiens (Human) OX=9606 GN=NSD3 PE=1 SV=1	11	14	15	1437	161.5	97.5	97.6	91.7	100.1	110.2	99.7	103.3	0.925236	0.0558651	-0.112107	1.25286
Q05682	Caldesmon OS=Homo sapiens (Human) OX=9606 GN=CALD1 PE=1 SV=3	55	67	331	793	93.2	109.3	172.7	125.9	75.5	50.1	104.8	61.6	1.86256	0.056014	0.897285	1.2517
Q12770	Sterol regulatory element-binding protein cleavage-activating protein OS=Homo sapiens (Human) OX=9606 GN=SCAP PE=1 SV=4	7	7	8	1279	139.6	94.2	96.2	94.8	102.8	109.4	96	106.6	0.916747	0.0560313	-0.125404	1.25157
Q9BYC9	39S ribosomal protein L20, mitochondrial OS=Homo sapiens (Human) OX=9606 GN=MRPL20 PE=1 SV=1	45	8	14	149	17.4	94.2	86.2	93.5	109.2	120.3	98.8	97.9	0.856875	0.0560851	-0.222844	1.25115
O43765	Small glutamine-rich tetratricopeptide repeat-containing protein alpha OS=Homo sapiens (Human) OX=9606 GN=SGTA PE=1 SV=1	35	12	28	313	34	106.8	108	101	101.6	87.6	97.9	97.3	1.09539	0.0561229	0.13144	1.25086
Q5HYJ1	Trans-2,3-enoyl-CoA reductase-like OS=Homo sapiens (Human) OX=9606 GN=TECRL PE=1 SV=1	15	5	6	363	42	97.5	81.3	62.3	110.1	115	129.1	104.8	0.700363	0.0561246	-0.513825	1.25085
O15514	DNA-directed RNA polymerase II subunit RPB4 OS=Homo sapiens (Human) OX=9606 GN=POLR2D PE=1 SV=1	63	6	8	142	16.3	95.6	92.8	99.9	100.9	107.1	103.4	100.4	0.933463	0.0561329	-0.0993355	1.25078
P60953	Cell division control protein 42 homolog OS=Homo sapiens (Human) OX=9606 GN=CDC42 PE=1 SV=2	64	10	46	191	21.2	101.4	106.3	107.9	94	92.3	105.2	92.7	1.09526	0.0561387	0.131277	1.25074
P13010	X-ray repair cross-complementing protein 5 OS=Homo sapiens (Human) OX=9606 GN=XRCC5 PE=1 SV=3	76	55	227	732	82.7	103.5	101.6	101.9	99.5	101.4	94.9	97.2	1.04156	0.0561468	0.0587468	1.25067
Q9NP92	39S ribosomal protein S30, mitochondrial OS=Homo sapiens (Human) OX=9606 GN=MRPS30 PE=1 SV=2	40	13	24	439	50.3	92.2	84.9	93.6	102.7	124.9	101.4	100.2	0.840944	0.0561838	-0.249918	1.25039
Q9Y5B6	PAX3- and PAX7-binding protein 1 OS=Homo sapiens (Human) OX=9606 GN=PAXBP1 PE=1 SV=2	20	17	19	917	104.7	96.8	91.5	98.6	98.4	109	103	102.6	0.926231	0.0562051	-0.110556	1.25022
Q9BW62	Katanin p60 ATPase-containing subunit A-like 1 OS=Homo sapiens (Human) OX=9606 GN=KATNAL1 PE=1 SV=1	19	9	13	490	55.4	101.5	104.8	101.7	101.1	98.4	98.8	93.8	1.04735	0.0562947	0.0667462	1.24953
Q8N568	Serine/threonine-protein kinase DCLK2 OS=Homo sapiens (Human) OX=9606 GN=DCLK2 PE=1 SV=4	34	21	26	766	83.6	100.9	118.9	111.1	94.1	79	102.4	93.7	1.19502	0.0564939	0.25703	1.248
Q14119	Vascular endothelial zinc finger 1 OS=Homo sapiens (Human) OX=9606 GN=VEZF1 PE=1 SV=2	18	9	15	521	56.9	96.1	92.8	97.4	96.8	108.5	101	107.4	0.92273	0.0565766	-0.11602	1.24736
O43674	NADH dehydrogenase [ubiquinone] 1 beta subcomplex subunit 5, mitochondrial OS=Homo sapiens (Human) OX=9606 GN=NDUFB5 PE=1 SV=1	31	8	17	189	21.7	88.4	80.7	81.2	103.7	141.4	97.5	107.1	0.742124	0.0566515	-0.430267	1.24679
P51553	Isocitrate dehydrogenase [NAD] subunit gamma, mitochondrial OS=Homo sapiens (Human) OX=9606 GN=IDH3G PE=1 SV=1	48	16	30	393	42.8	90.1	81.2	81.2	108.8	138.4	93.2	107.1	0.752328	0.0566604	-0.410567	1.24672
Q9NYL9	Tropomodulin-3 OS=Homo sapiens (Human) OX=9606 GN=TMOD3 PE=1 SV=1	68	20	42	352	39.6	104.7	112.7	115.6	99.6	73.9	103.9	89.5	1.21014	0.0567405	0.275173	1.24611
O60763	General vesicular transport factor p115 OS=Homo sapiens (Human) OX=9606 GN=USO1 PE=1 SV=2	54	45	111	962	107.8	110.7	107.7	110.8	104.3	79.9	100.2	86.5	1.18343	0.0568131	0.242972	1.24555
O95178	NADH dehydrogenase [ubiquinone] 1 beta subcomplex subunit 2, mitochondrial OS=Homo sapiens (Human) OX=9606 GN=NDUFB2 PE=1 SV=1	10	1	2	105	12.1	94.6	80.9	87.5	98.5	131.1	101.6	105.8	0.802441	0.0568584	-0.317533	1.24521
Q9NVA1	Ubiquinol-cytochrome-c reductase complex assembly factor 1 OS=Homo sapiens (Human) OX=9606 GN=UQCC1 PE=1 SV=3	16	5	6	299	34.6	95.3	95.3	91.6	113.5	105.2	96.2	102.8	0.900806	0.0569071	-0.150712	1.24483
Q13976	cGMP-dependent protein kinase 1 OS=Homo sapiens (Human) OX=9606 GN=PRKG1 PE=1 SV=3	36	26	34	671	76.3	106	133.3	116.1	110.3	66	96.4	72	1.37472	0.0569419	0.45914	1.24457
O94813	Slit homolog 2 protein OS=Homo sapiens (Human) OX=9606 GN=SLIT2 PE=1 SV=1	25	30	38	1529	169.8	105.8	103.8	120.5	90.9	91.9	103.9	83.2	1.18987	0.0569753	0.250805	1.24431
P17252	Protein kinase C alpha type OS=Homo sapiens (Human) OX=9606 GN=PRKCA PE=1 SV=4	39	24	32	672	76.7	96.7	84	78.8	105.1	95.8	107	132.6	0.785471	0.0570409	-0.34837	1.24381
P07093	Glia-derived nexin OS=Homo sapiens (Human) OX=9606 GN=SERPINE2 PE=1 SV=1	44	19	34	398	44	104.5	125.8	113.9	69.5	94.1	109.2	83.1	1.2895	0.0570456	0.366813	1.24378
Q9Y291	28S ribosomal protein S33, mitochondrial OS=Homo sapiens (Human) OX=9606 GN=MRPS33 PE=1 SV=1	37	5	8	106	12.6	96.7	84.5	93.4	113.6	115.6	98	98.2	0.86068	0.0570966	-0.216451	1.24339
O00186	Syntaxin-binding protein 3 OS=Homo sapiens (Human) OX=9606 GN=STXBP3 PE=1 SV=2	40	25	38	592	67.7	94.4	91.2	97.5	111.6	101.4	96.2	107.6	0.90563	0.057219	-0.143006	1.24246
Q9BXS5	AP-1 complex subunit mu-1 OS=Homo sapiens (Human) OX=9606 GN=AP1M1 PE=1 SV=3	47	20	46	423	48.6	105.1	103.3	109.1	104.6	91.8	97.6	88.4	1.10704	0.057243	0.146712	1.24228
P53677	AP-3 complex subunit mu-2 OS=Homo sapiens (Human) OX=9606 GN=AP3M2 PE=1 SV=1	27	10	14	418	46.9	101.3	115.8	112.6	104.1	79.9	99	87.4	1.18683	0.057272	0.247107	1.24206
Q7LBC6	Lysine-specific demethylase 3B OS=Homo sapiens (Human) OX=9606 GN=KDM3B PE=1 SV=2	30	39	48	1761	191.5	99.8	96.3	95.5	100.5	101.3	100.1	106.5	0.952008	0.0573294	-0.0709546	1.24162
P52907	F-actin-capping protein subunit alpha-1 OS=Homo sapiens (Human) OX=9606 GN=CAPZA1 PE=1 SV=3	78	17	80	286	32.9	104.9	108.1	102	100.2	88.4	101.6	94.7	1.09119	0.0573373	0.125906	1.24156
O95486	Protein transport protein Sec24A OS=Homo sapiens (Human) OX=9606 GN=SEC24A PE=1 SV=2	20	18	29	1093	119.7	108.6	112.7	105.4	99.5	81.8	105.1	86.8	1.1672	0.0573649	0.223055	1.24135
Q6IQ21	Zinc finger protein 770 OS=Homo sapiens (Human) OX=9606 GN=ZNF770 PE=1 SV=1	4	3	3	691	80	87.3	82.2	90.2	97.7	133.7	102.5	106.3	0.786612	0.0574815	-0.346276	1.24047
Q9UNF0	Protein kinase C and casein kinase substrate in neurons protein 2 OS=Homo sapiens (Human) OX=9606 GN=PACSIN2 PE=1 SV=2	51	27	56	486	55.7	103.2	110.3	118	101.1	79.1	103.8	84.5	1.19946	0.0574881	0.262382	1.24042
Q8NE65	Protein ZNF738 OS=Homo sapiens (Human) OX=9606 GN=ZNF738 PE=2 SV=1	7	1	1	137	15.9	86.7	97.4	85.1	109.1	113.3	90.3	118.1	0.833179	0.0575285	-0.263302	1.24012
P68106	Peptidyl-prolyl cis-trans isomerase FKBP1B OS=Homo sapiens (Human) OX=9606 GN=FKBP1B PE=1 SV=2	20	2	3	108	11.8	97	79.5	68.4	89.6	127.5	104.9	133.2	0.71734	0.057601	-0.47927	1.23957
O75925	E3 SUMO-protein ligase PIAS1 OS=Homo sapiens (Human) OX=9606 GN=PIAS1 PE=1 SV=2	7	3	4	651	71.8	94.8	93.6	99.6	98.2	108.3	101	104.5	0.932039	0.0577386	-0.101538	1.23853
P35222	Catenin beta-1 OS=Homo sapiens (Human) OX=9606 GN=CTNNB1 PE=1 SV=1	58	39	153	781	85.4	93.2	92.9	84.7	103.6	97.7	103.3	124.7	0.841059	0.0579322	-0.249721	1.23708
Q15036	Sorting nexin-17 OS=Homo sapiens (Human) OX=9606 GN=SNX17 PE=1 SV=1	32	14	18	470	52.9	102.8	103.1	110.4	99.6	93.9	101.7	88.4	1.09941	0.0579395	0.136728	1.23703
O43252	Bifunctional 3'-phosphoadenosine 5'-phosphosulfate synthase 1 OS=Homo sapiens (Human) OX=9606 GN=PAPSS1 PE=1 SV=2	68	33	72	624	70.8	103.5	124.7	109	95.7	81	105	81.2	1.23891	0.0580287	0.30907	1.23636
Q6YN16	Hydroxysteroid dehydrogenase-like protein 2 OS=Homo sapiens (Human) OX=9606 GN=HSDL2 PE=1 SV=1	64	26	64	418	45.4	90.3	79.9	81.4	102.9	139.9	95	110.6	0.748142	0.0580384	-0.418617	1.23628
P49750	YLP motif-containing protein 1 OS=Homo sapiens (Human) OX=9606 GN=YLPM1 PE=1 SV=4	39	71	123	2146	241.5	97	94.2	91.4	99	114.6	103.5	100.3	0.902731	0.0581196	-0.147632	1.23568
Q96M27	Protein PRRC1 OS=Homo sapiens (Human) OX=9606 GN=PRRC1 PE=1 SV=1	21	11	26	445	46.7	111.6	109.2	104.6	99	86.3	105.5	83.7	1.15852	0.0581197	0.212286	1.23568
O95801	Tetratricopeptide repeat protein 4 OS=Homo sapiens (Human) OX=9606 GN=TTC4 PE=1 SV=3	10	4	4	387	44.7	106.5	102.4	107.1	96.4	100.2	86.6	100.7	1.09751	0.0581308	0.134231	1.23559
Q15404	Ras suppressor protein 1 OS=Homo sapiens (Human) OX=9606 GN=RSU1 PE=1 SV=3	62	16	45	277	31.5	102.1	114.3	108.5	98.5	84	104.7	87.9	1.15489	0.0581495	0.207758	1.23545
Q32P28	Prolyl 3-hydroxylase 1 OS=Homo sapiens (Human) OX=9606 GN=P3H1 PE=1 SV=2	39	25	57	736	83.3	111.4	119.5	107.6	95.2	76.2	110.4	79.7	1.2485	0.0581787	0.320198	1.23524
Q5TA50	Ceramide-1-phosphate transfer protein OS=Homo sapiens (Human) OX=9606 GN=CPTP PE=1 SV=1	7	2	2	214	24.4	101.1	104.8	106.4	100.9	91.6	101.2	93.9	1.0743	0.0582046	0.103401	1.23504
O43493	Trans-Golgi network integral membrane protein 2 OS=Homo sapiens (Human) OX=9606 GN=TGOLN2 PE=1 SV=4	40	15	27	437	45.9	101	122.9	123.2	105.4	69.5	99.4	78.6	1.31142	0.058246	0.391129	1.23473
P56556	NADH dehydrogenase [ubiquinone] 1 alpha subcomplex subunit 6 OS=Homo sapiens (Human) OX=9606 GN=NDUFA6 PE=1 SV=4	64	9	22	128	15.1	84.6	78.7	76.4	102.6	150.6	98.7	108.4	0.69433	0.0583044	-0.526307	1.2343
O15260	Surfeit locus protein 4 OS=Homo sapiens (Human) OX=9606 GN=SURF4 PE=1 SV=3	15	4	24	269	30.4	102.4	105	112.5	99.9	85.4	101.4	93.5	1.12187	0.0583246	0.1659	1.23415
Q9NYJ8	TGF-beta-activated kinase 1 and MAP3K7-binding protein 2 OS=Homo sapiens (Human) OX=9606 GN=TAB2 PE=1 SV=1	12	8	10	693	76.4	103.6	105	104.2	99.1	95.5	102.2	90.4	1.07713	0.0584316	0.107199	1.23335
P82979	SAP domain-containing ribonucleoprotein OS=Homo sapiens (Human) OX=9606 GN=SARNP PE=1 SV=3	49	13	38	210	23.7	105.9	103.9	102.1	99.8	89.8	99.5	99.1	1.07127	0.0584535	0.0993209	1.23319
O00470	Homeobox protein Meis1 OS=Homo sapiens (Human) OX=9606 GN=MEIS1 PE=1 SV=1	30	14	23	390	43	103	129.9	114	96.5	83.4	86	87.3	1.30955	0.0585721	0.389072	1.23231
Q86V15	Zinc finger protein castor homolog 1 OS=Homo sapiens (Human) OX=9606 GN=CASZ1 PE=1 SV=4	20	29	34	1759	189.9	91.2	86.5	73.9	97.6	141	106.9	102.8	0.748308	0.0585858	-0.418295	1.23221
O15355	Protein phosphatase 1G OS=Homo sapiens (Human) OX=9606 GN=PPM1G PE=1 SV=1	49	21	51	546	59.2	107.2	110.7	111.7	104.1	78.2	100.3	87.9	1.18614	0.0586087	0.24628	1.23204
Q99798	Aconitate hydratase, mitochondrial OS=Homo sapiens (Human) OX=9606 GN=ACO2 PE=1 SV=2	62	52	264	780	85.4	92.5	81.7	79.8	105.2	136.8	92	111.9	0.759513	0.0587075	-0.396854	1.23131
Q8N5I4	Dehydrogenase/reductase SDR family member on chromosome X OS=Homo sapiens (Human) OX=9606 GN=DHRSX PE=1 SV=2	14	4	4	330	36.4	107.4	109.2	101.2	98.7	90.8	89	103.8	1.10838	0.0587193	0.148451	1.23122
Q9NY35	Claudin domain-containing protein 1 OS=Homo sapiens (Human) OX=9606 GN=CLDND1 PE=1 SV=1	17	4	4	253	28.6	97.9	98	95.6	103.4	98.3	100.5	106.3	0.951448	0.0588583	-0.0718027	1.23019
Q9P0M6	Core histone macro-H2A.2 OS=Homo sapiens (Human) OX=9606 GN=MACROH2A2 PE=1 SV=3	62	24	156	372	40	90.4	91.8	100.3	101.2	107.2	101.9	107.2	0.902196	0.0588932	-0.148488	1.22993
A2AJT9	BCLAF1 and THRAP3 family member 3 OS=Homo sapiens (Human) OX=9606 GN=BCLAF3 PE=1 SV=1	7	5	5	711	83.8	94.2	96.8	86.8	109.8	112.5	93	106.8	0.877517	0.0589234	-0.188501	1.22971
Q9HAC7	Succinate--hydroxymethylglutarate CoA-transferase OS=Homo sapiens (Human) OX=9606 GN=SUGCT PE=1 SV=2	9	3	3	445	48.4	88.5	100.3	83.6	112.4	104.9	112.3	98	0.849392	0.0589358	-0.235498	1.22962
Q8IWK6	Adhesion G protein-coupled receptor A3 OS=Homo sapiens (Human) OX=9606 GN=ADGRA3 PE=1 SV=2	5	6	6	1321	146.1	92.4	96.2	97.2	95.9	108.1	102.2	108	0.920006	0.0589499	-0.120284	1.22952
Q13554	Calcium/calmodulin-dependent protein kinase type II subunit beta OS=Homo sapiens (Human) OX=9606 GN=CAMK2B PE=1 SV=3	21	15	40	666	72.6	99.5	88	87.1	107.5	108.3	104.5	105	0.860883	0.0589573	-0.216112	1.22946
Q92791	Endoplasmic reticulum protein SC65 OS=Homo sapiens (Human) OX=9606 GN=P3H4 PE=1 SV=1	32	13	24	437	50.3	107	122.5	103.9	96.8	79.9	103.5	86.5	1.21225	0.058967	0.277691	1.22939
Q9UI09	NADH dehydrogenase [ubiquinone] 1 alpha subcomplex subunit 12 OS=Homo sapiens (Human) OX=9606 GN=NDUFA12 PE=1 SV=1	83	16	34	145	17.1	89.8	83.2	82.5	102.8	137.5	97.8	106.3	0.766577	0.0589912	-0.383498	1.22921
Q8WVF1	Protein OSCP1 OS=Homo sapiens (Human) OX=9606 GN=OSCP1 PE=1 SV=4	8	2	2	389	44.6	102.6	102.3	108.9	97.7	89.5	101.5	97.4	1.08366	0.0590043	0.115908	1.22912
O43169	Cytochrome b5 type B OS=Homo sapiens (Human) OX=9606 GN=CYB5B PE=1 SV=3	39	4	10	150	16.7	94.6	91.2	94.5	116.3	99.8	104.6	99	0.890477	0.0590235	-0.167349	1.22898
Q9Y512	Sorting and assembly machinery component 50 homolog OS=Homo sapiens (Human) OX=9606 GN=SAMM50 PE=1 SV=3	65	27	65	469	51.9	94.5	86.2	90.6	107.7	122.6	94.2	104.2	0.843791	0.0591337	-0.245042	1.22817
Q9HAN9	Nicotinamide/nicotinic acid mononucleotide adenylyltransferase 1 OS=Homo sapiens (Human) OX=9606 GN=NMNAT1 PE=1 SV=1	55	16	28	279	31.9	88.2	86.3	74.2	114.6	141.2	92	103.5	0.734766	0.0592	-0.444643	1.22768
Q12830	Nucleosome-remodeling factor subunit BPTF OS=Homo sapiens (Human) OX=9606 GN=BPTF PE=1 SV=3	12	34	39	3046	338.1	97.5	96.2	87.6	95.9	110.8	104.7	107.3	0.895789	0.0592781	-0.15877	1.22711
Q9BUJ0	Protein ABHD14A OS=Homo sapiens (Human) OX=9606 GN=ABHD14A PE=2 SV=2	10	2	2	271	29.7	97.1	90.8	98.5	103.4	106	97.5	106.6	0.923499	0.0593185	-0.114818	1.22681
P23193	Transcription elongation factor A protein 1 OS=Homo sapiens (Human) OX=9606 GN=TCEA1 PE=1 SV=2	71	18	37	301	33.9	108.9	111.3	103.6	94	80.5	102.9	98.9	1.14731	0.0594283	0.198257	1.22601
Q9UBB6	Neurochondrin OS=Homo sapiens (Human) OX=9606 GN=NCDN PE=1 SV=1	21	11	13	729	78.8	99.9	96.8	94.3	100.3	103.4	104.5	100.8	0.948655	0.0594417	-0.0760442	1.22591
Q6P2Q9	Pre-mRNA-processing-splicing factor 8 OS=Homo sapiens (Human) OX=9606 GN=PRPF8 PE=1 SV=2	56	133	299	2335	273.4	97.4	95.7	97.4	100	108.1	100.5	100.8	0.9461	0.0594537	-0.0799354	1.22582
P47755	F-actin-capping protein subunit alpha-2 OS=Homo sapiens (Human) OX=9606 GN=CAPZA2 PE=1 SV=3	69	15	69	286	32.9	96.2	99.5	93	106.8	103.5	103.3	97.6	0.936122	0.0594731	-0.0952317	1.22568
O15231	Zinc finger protein 185 OS=Homo sapiens (Human) OX=9606 GN=ZNF185 PE=1 SV=3	40	20	21	689	73.5	112.5	141.2	106.1	87.8	64.4	96.2	91.7	1.41057	0.0595541	0.496274	1.22509
Q5VZK9	F-actin-uncapping protein LRRC16A OS=Homo sapiens (Human) OX=9606 GN=CARMIL1 PE=1 SV=1	10	11	12	1371	151.5	91.1	86.7	91.3	101.8	107.7	96.3	125.1	0.832676	0.0595663	-0.264173	1.225
Q96CS3	FAS-associated factor 2 OS=Homo sapiens (Human) OX=9606 GN=FAF2 PE=1 SV=2	57	21	48	445	52.6	99.7	113.4	119.9	99.5	81.7	96.1	89.7	1.20981	0.0595996	0.27478	1.22476
Q99643	Succinate dehydrogenase cytochrome b560 subunit, mitochondrial OS=Homo sapiens (Human) OX=9606 GN=SDHC PE=1 SV=1	12	2	3	169	18.6	89.8	74	90.6	120.9	132.4	92.9	99.3	0.761392	0.059622	-0.393289	1.22459
Q6P1Q0	LETM1 domain-containing protein 1 OS=Homo sapiens (Human) OX=9606 GN=LETMD1 PE=1 SV=1	22	8	10	360	41.8	94.6	83.6	93.8	106.8	122.9	99.8	98.5	0.847352	0.0596687	-0.238967	1.22425
O14617	AP-3 complex subunit delta-1 OS=Homo sapiens (Human) OX=9606 GN=AP3D1 PE=1 SV=1	39	40	65	1153	130.1	103	111.7	103.9	102.6	87.2	99.6	92	1.11379	0.0596702	0.155479	1.22424
P50990	T-complex protein 1 subunit theta OS=Homo sapiens (Human) OX=9606 GN=CCT8 PE=1 SV=4	73	45	213	548	59.6	106.1	105.2	103.7	104.8	92.2	96.3	91.7	1.09091	0.0598075	0.125531	1.22324
O75475	PC4 and SFRS1-interacting protein OS=Homo sapiens (Human) OX=9606 GN=PSIP1 PE=1 SV=1	57	33	66	530	60.1	97.5	95.7	86.3	96.2	109.6	103.5	111.2	0.886247	0.0598106	-0.17422	1.22322
P04179	Superoxide dismutase [Mn], mitochondrial OS=Homo sapiens (Human) OX=9606 GN=SOD2 PE=1 SV=3	55	13	48	222	24.7	83.9	70.4	89	99.8	145.1	93	118.8	0.710313	0.059858	-0.493473	1.22288
P52888	Thimet oligopeptidase OS=Homo sapiens (Human) OX=9606 GN=THOP1 PE=1 SV=2	47	32	45	689	78.8	110	115	106.5	108.6	77.6	94.3	88	1.19946	0.0599249	0.262382	1.22239
Q96EL2	28S ribosomal protein S24, mitochondrial OS=Homo sapiens (Human) OX=9606 GN=MRPS24 PE=1 SV=1	57	10	14	167	19	94.9	90.8	99	110.4	106.5	98.6	99.7	0.914258	0.0599641	-0.129326	1.22211
Q15262	Receptor-type tyrosine-protein phosphatase kappa OS=Homo sapiens (Human) OX=9606 GN=PTPRK PE=1 SV=2	20	21	25	1439	162	92	84.4	94.4	102.9	125	98.9	102.2	0.841647	0.0599808	-0.248712	1.22199
Q99720	Sigma non-opioid intracellular receptor 1 OS=Homo sapiens (Human) OX=9606 GN=SIGMAR1 PE=1 SV=1	26	3	8	223	25.1	96.6	89.5	90.9	105.3	114.9	110.1	92.8	0.872922	0.0599853	-0.196075	1.22196
Q9NR56	Muscleblind-like protein 1 OS=Homo sapiens (Human) OX=9606 GN=MBNL1 PE=1 SV=2	27	10	24	388	41.8	104	126.9	108.1	100.7	83.3	96.5	80.5	1.25208	0.0600256	0.324324	1.22166
Q8N0W3	L-fucose kinase OS=Homo sapiens (Human) OX=9606 GN=FCSK PE=1 SV=2	2	2	2	1084	117.5	96.5	95.9	100.1	103.2	98.6	104	101.8	0.95682	0.0600349	-0.0636799	1.2216
Q9NQH7	Xaa-Pro aminopeptidase 3 OS=Homo sapiens (Human) OX=9606 GN=XPNPEP3 PE=1 SV=1	37	14	25	507	57	91.3	77.6	91.9	107.1	132.6	95.9	103.6	0.791743	0.060078	-0.336897	1.22128
P05026	Sodium/potassium-transporting ATPase subunit beta-1 OS=Homo sapiens (Human) OX=9606 GN=ATP1B1 PE=1 SV=1	52	24	104	303	35	79.3	66.2	68.2	117.8	124.2	79.5	164.9	0.5858	0.0601065	-0.771519	1.22108
Q15326	Zinc finger MYND domain-containing protein 11 OS=Homo sapiens (Human) OX=9606 GN=ZMYND11 PE=1 SV=2	17	10	11	602	70.9	96.7	97.8	93	103.4	100	98.9	110.2	0.929293	0.0601415	-0.105795	1.22083
O60281	Zinc finger protein 292 OS=Homo sapiens (Human) OX=9606 GN=ZNF292 PE=1 SV=3	3	8	8	2723	304.6	96.6	97.3	86.6	100.7	108.3	99.3	111.1	0.89175	0.0601851	-0.165289	1.22051
Q9BRT2	Ubiquinol-cytochrome-c reductase complex assembly factor 2 OS=Homo sapiens (Human) OX=9606 GN=UQCC2 PE=1 SV=1	44	6	8	126	14.9	92.4	78.5	94.6	113.9	124.8	97.6	98.1	0.814917	0.060189	-0.295275	1.22048
Q9H7L9	Sin3 histone deacetylase corepressor complex component SDS3 OS=Homo sapiens (Human) OX=9606 GN=SUDS3 PE=1 SV=2	19	6	7	328	38.1	99.7	94.2	91.1	99.2	110	100	105.8	0.915663	0.0602109	-0.127112	1.22033
Q96CP2	FLYWCH family member 2 OS=Homo sapiens (Human) OX=9606 GN=FLYWCH2 PE=1 SV=1	36	5	9	140	14.6	102.4	107.8	119.6	100.7	78.5	98.1	92.8	1.18815	0.0602954	0.248714	1.21972
Q8NBJ4	Golgi membrane protein 1 OS=Homo sapiens (Human) OX=9606 GN=GOLM1 PE=1 SV=1	39	19	25	401	45.3	106.8	104.8	125.3	100.2	80.7	100.6	81.6	1.23712	0.0602966	0.306991	1.21971
Q9NX20	39S ribosomal protein L16, mitochondrial OS=Homo sapiens (Human) OX=9606 GN=MRPL16 PE=1 SV=1	33	8	17	251	28.4	90	85.4	91.4	105.7	128.2	99.9	99.5	0.820986	0.060306	-0.28457	1.21964
Q9UKY4	Protein O-mannosyl-transferase 2 OS=Homo sapiens (Human) OX=9606 GN=POMT2 PE=1 SV=2	7	6	10	750	84.2	92.6	89.7	97.2	112.8	93.3	108.9	105.5	0.886247	0.0603751	-0.17422	1.21914
Q15768	Ephrin-B3 OS=Homo sapiens (Human) OX=9606 GN=EFNB3 PE=1 SV=1	29	7	7	340	35.8	96.7	83.1	70	93.1	121.3	101.5	134.3	0.739819	0.0604241	-0.434755	1.21879
P14415	Sodium/potassium-transporting ATPase subunit beta-2 OS=Homo sapiens (Human) OX=9606 GN=ATP1B2 PE=1 SV=3	27	11	16	290	33.3	100.1	72.2	66.8	98.7	105.7	111.7	144.9	0.69154	0.0604511	-0.532115	1.2186
Q9UNW1	Multiple inositol polyphosphate phosphatase 1 OS=Homo sapiens (Human) OX=9606 GN=MINPP1 PE=1 SV=1	31	14	27	487	55	112.7	122	100.2	91.9	84.3	104	84.9	1.22304	0.0604859	0.290476	1.21835
Q9H3K2	Growth hormone-inducible transmembrane protein OS=Homo sapiens (Human) OX=9606 GN=GHITM PE=1 SV=2	18	8	23	345	37.2	86.9	71.1	93.3	108.5	138.7	92.6	108.8	0.746916	0.0605461	-0.420981	1.21791
Q8WV41	Sorting nexin-33 OS=Homo sapiens (Human) OX=9606 GN=SNX33 PE=1 SV=1	14	6	6	574	65.2	101.9	104.4	113.9	92.6	98.9	98.4	89.9	1.1241	0.0605556	0.168771	1.21785
Q9UBH6	Xenotropic and polytropic retrovirus receptor 1 OS=Homo sapiens (Human) OX=9606 GN=XPR1 PE=1 SV=1	31	19	25	696	81.5	94.6	83.8	97.1	98.1	105.9	102.6	117.8	0.865536	0.0607137	-0.208335	1.21671
P54819	Adenylate kinase 2, mitochondrial OS=Homo sapiens (Human) OX=9606 GN=AK2 PE=1 SV=2	74	20	85	239	26.5	94.2	87.7	97.2	109	115	96.8	100.1	0.884137	0.0607527	-0.177658	1.21643
O60784	Target of Myb protein 1 OS=Homo sapiens (Human) OX=9606 GN=TOM1 PE=1 SV=2	40	13	21	492	53.8	102.7	108.3	101.1	97.5	94.6	101.6	94.1	1.07306	0.0607754	0.101733	1.21627
Q14254	Flotillin-2 OS=Homo sapiens (Human) OX=9606 GN=FLOT2 PE=1 SV=2	72	34	97	428	47	89.8	78.4	98.7	108	122.4	102.7	100	0.821673	0.0608257	-0.283363	1.21591
Q9Y3Z3	Deoxynucleoside triphosphate triphosphohydrolase SAMHD1 OS=Homo sapiens (Human) OX=9606 GN=SAMHD1 PE=1 SV=2	32	15	16	626	72.2	96.6	97.7	89.8	106	109.9	95.9	104.1	0.910796	0.0608606	-0.1348	1.21566
P51148	Ras-related protein Rab-5C OS=Homo sapiens (Human) OX=9606 GN=RAB5C PE=1 SV=2	65	10	51	216	23.5	102.1	109	118.7	103.1	81.1	100.1	85.8	1.18815	0.0608823	0.248714	1.21551
P48059	LIM and senescent cell antigen-like-containing domain protein 1 OS=Homo sapiens (Human) OX=9606 GN=LIMS1 PE=1 SV=4	70	20	53	325	37.2	101.2	112	125.2	98.4	77.3	99.5	86.4	1.24779	0.0609349	0.319372	1.21513
P27348	14-3-3 protein theta OS=Homo sapiens (Human) OX=9606 GN=YWHAQ PE=1 SV=1	78	26	181	245	27.7	112.8	105.3	102.8	100.8	82.8	97.3	98.2	1.12864	0.0610275	0.174583	1.21447
Q6ZUT1	Uncharacterized protein NKAPD1 OS=Homo sapiens (Human) OX=9606 GN=NKAPD1 PE=1 SV=2	6	2	2	292	34.1	100.5	106.7	112.1	91.7	99.4	101.4	88	1.11888	0.0611061	0.162054	1.21392
Q9BYV9	Transcription regulator protein BACH2 OS=Homo sapiens (Human) OX=9606 GN=BACH2 PE=1 SV=1	4	3	3	841	92.5	109.4	108.9	101.2	94.8	86.6	105.4	93.6	1.11987	0.061126	0.163336	1.21377
Q96IY1	Kinetochore-associated protein NSL1 homolog OS=Homo sapiens (Human) OX=9606 GN=NSL1 PE=1 SV=3	16	4	4	281	32.1	98.5	96.1	88.4	97.4	109.3	105.3	105	0.904876	0.0611322	-0.144208	1.21373
Q9UMR3	T-box transcription factor TBX20 OS=Homo sapiens (Human) OX=9606 GN=TBX20 PE=1 SV=4	19	5	6	447	49.2	92.3	88.5	58.4	96.7	127.7	101.6	134.7	0.69228	0.0611323	-0.530573	1.21373
O15440	Multidrug resistance-associated protein 5 OS=Homo sapiens (Human) OX=9606 GN=ABCC5 PE=1 SV=2	2	3	3	1437	160.6	91.6	88.5	86.7	99.4	117.3	94.4	122.3	0.820797	0.0611748	-0.284903	1.21343
Q9Y2S2	Lambda-crystallin homolog OS=Homo sapiens (Human) OX=9606 GN=CRYL1 PE=1 SV=3	18	6	7	319	35.4	95.1	92.9	84.1	106.6	91.1	113.5	116.7	0.847862	0.0613025	-0.238099	1.21252
Q99832	T-complex protein 1 subunit eta OS=Homo sapiens (Human) OX=9606 GN=CCT7 PE=1 SV=2	79	45	156	543	59.3	104.7	102.9	101.9	102.9	96.4	97.7	93.4	1.05704	0.06131	0.0800239	1.21247
P55899	IgG receptor FcRn large subunit p51 OS=Homo sapiens (Human) OX=9606 GN=FCGRT PE=1 SV=1	13	4	6	365	39.7	105.6	106.8	104.5	100.4	90	102.9	89.8	1.10293	0.0613466	0.141344	1.21221
P16403	Histone H1.2 OS=Homo sapiens (Human) OX=9606 GN=H1-2 PE=1 SV=2	46	21	204	213	21.4	91.9	88.8	68	104.8	106.2	98.2	142.1	0.734766	0.0613601	-0.444643	1.21211
P23468	Receptor-type tyrosine-protein phosphatase delta OS=Homo sapiens (Human) OX=9606 GN=PTPRD PE=1 SV=2	15	25	32	1912	214.6	97.1	92.2	82.5	96.4	115.1	99.4	117.2	0.846531	0.0613951	-0.240365	1.21187
O15381	Nuclear valosin-containing protein-like OS=Homo sapiens (Human) OX=9606 GN=NVL PE=1 SV=1	27	18	23	856	95	94.3	87.3	98.2	99.1	115.4	105.5	100.2	0.887831	0.0614181	-0.171643	1.2117
Q15438	Cytohesin-1 OS=Homo sapiens (Human) OX=9606 GN=CYTH1 PE=1 SV=1	7	3	4	398	46.4	97.8	96.1	92.8	99.2	99.3	110.9	104	0.92469	0.0614333	-0.112959	1.2116
Q92995	Ubiquitin carboxyl-terminal hydrolase 13 OS=Homo sapiens (Human) OX=9606 GN=USP13 PE=1 SV=2	21	14	21	863	97.3	98.5	93.2	86.3	106.7	115.7	96.7	102.8	0.878565	0.0614611	-0.186779	1.2114
O15014	Zinc finger protein 609 OS=Homo sapiens (Human) OX=9606 GN=ZNF609 PE=1 SV=2	9	12	13	1411	151.1	99.7	106.9	106.5	93.9	98.8	95.8	98.4	1.079	0.0614676	0.1097	1.21135
Q9ULD0	2-oxoglutarate dehydrogenase-like, mitochondrial OS=Homo sapiens (Human) OX=9606 GN=OGDHL PE=1 SV=3	17	21	43	1010	114.4	80.5	83.7	86.5	114.5	134.6	86	114.2	0.743972	0.0615143	-0.42668	1.21102
P28838	Cytosol aminopeptidase OS=Homo sapiens (Human) OX=9606 GN=LAP3 PE=1 SV=3	74	36	94	519	56.1	95.9	94.8	96.3	108.7	106.9	98.4	99.1	0.926329	0.0615545	-0.110403	1.21074
P42126	Enoyl-CoA delta isomerase 1, mitochondrial OS=Homo sapiens (Human) OX=9606 GN=ECI1 PE=1 SV=1	49	11	51	302	32.8	86.7	83.4	91.7	106.4	127.7	89.9	114.2	0.796592	0.0616207	-0.328087	1.21027
P46777	60S ribosomal protein L5 OS=Homo sapiens (Human) OX=9606 GN=RPL5 PE=1 SV=3	71	27	143	297	34.3	102.6	104.3	108.6	103.1	92.1	99.8	89.5	1.09406	0.0617377	0.129694	1.20945
Q9UDT6	CAP-Gly domain-containing linker protein 2 OS=Homo sapiens (Human) OX=9606 GN=CLIP2 PE=1 SV=1	37	36	45	1046	115.8	103.7	114.5	111.5	95.5	75.8	105.4	93.5	1.18747	0.0617397	0.247886	1.20944
Q9UBS3	DnaJ homolog subfamily B member 9 OS=Homo sapiens (Human) OX=9606 GN=DNAJB9 PE=1 SV=1	15	4	6	223	25.5	95.6	98.9	93.5	99.3	107.8	98.4	106.5	0.932039	0.0617685	-0.101538	1.20923
Q8IUX1	Complex I assembly factor TMEM126B, mitochondrial OS=Homo sapiens (Human) OX=9606 GN=TMEM126B PE=1 SV=2	9	2	3	230	25.9	95.9	91.8	83.4	105.7	124	96.8	102.5	0.84258	0.0619773	-0.247115	1.20777
Q96JY6	PDZ and LIM domain protein 2 OS=Homo sapiens (Human) OX=9606 GN=PDLIM2 PE=1 SV=1	30	9	14	352	37.4	113.9	146	106.4	77.3	71.2	105.8	79.4	1.46359	0.0621557	0.549512	1.20652
Q86US8	Telomerase-binding protein EST1A OS=Homo sapiens (Human) OX=9606 GN=SMG6 PE=1 SV=2	10	13	13	1419	160.4	100.2	106.8	105.8	101	90.7	99.9	95.6	1.07713	0.0621573	0.107199	1.20651
P31946	14-3-3 protein beta/alpha OS=Homo sapiens (Human) OX=9606 GN=YWHAB PE=1 SV=3	71	19	151	246	28.1	112.8	109.5	99.9	98.2	83.7	99.7	96.1	1.13741	0.0621695	0.185753	1.20642
O75323	Protein NipSnap homolog 2 OS=Homo sapiens (Human) OX=9606 GN=NIPSNAP2 PE=1 SV=1	61	16	46	286	33.7	90.5	83.6	83.5	107.3	134.7	92.8	107.6	0.776371	0.0622042	-0.365181	1.20618
Q96DE0	U8 snoRNA-decapping enzyme OS=Homo sapiens (Human) OX=9606 GN=NUDT16 PE=1 SV=2	42	8	9	195	21.3	99.3	95.1	95.2	108.8	101.1	100.9	99.6	0.940871	0.0622074	-0.0879316	1.20616
P27540	Aryl hydrocarbon receptor nuclear translocator OS=Homo sapiens (Human) OX=9606 GN=ARNT PE=1 SV=1	6	4	4	789	86.6	106	115.5	101.8	94.3	90	94.5	98	1.14402	0.0623419	0.194112	1.20522
P16152	Carbonyl reductase [NADPH] 1 OS=Homo sapiens (Human) OX=9606 GN=CBR1 PE=1 SV=3	67	15	32	277	30.4	95.5	77.3	94.1	108.2	123.1	99.7	102.1	0.821673	0.062363	-0.283363	1.20507
P36404	ADP-ribosylation factor-like protein 2 OS=Homo sapiens (Human) OX=9606 GN=ARL2 PE=1 SV=4	41	6	10	184	20.9	95.2	93.8	95	106.3	111.7	96.7	101.2	0.910475	0.0624247	-0.135308	1.20464
Q8N6T7	NAD-dependent protein deacetylase sirtuin-6 OS=Homo sapiens (Human) OX=9606 GN=SIRT6 PE=1 SV=2	15	4	4	355	39.1	103.4	103.5	100.7	101.3	100.2	94.9	96	1.04519	0.0624433	0.063768	1.20451
Q13242	Serine/arginine-rich splicing factor 9 OS=Homo sapiens (Human) OX=9606 GN=SRSF9 PE=1 SV=1	57	14	42	221	25.5	108.1	100.1	112.6	94.3	90.6	97.2	97.1	1.12799	0.0624641	0.173753	1.20437
P14649	Myosin light chain 6B OS=Homo sapiens (Human) OX=9606 GN=MYL6B PE=1 SV=1	40	8	42	208	22.8	108	115	103.5	88.2	87.8	109.6	87.9	1.16555	0.0625092	0.221012	1.20406
Q8IWZ3	Ankyrin repeat and KH domain-containing protein 1 OS=Homo sapiens (Human) OX=9606 GN=ANKHD1 PE=1 SV=1	9	21	24	2542	269.3	109.1	120.5	101.2	96.8	93	96.2	83.3	1.19433	0.062516	0.256203	1.20401
Q9HD42	Charged multivesicular body protein 1a OS=Homo sapiens (Human) OX=9606 GN=CHMP1A PE=1 SV=1	21	7	10	196	21.7	116.5	111.2	111	98.9	67.2	102.4	92.8	1.24993	0.0626336	0.321848	1.20319
Q9BV73	Centrosome-associated protein CEP250 OS=Homo sapiens (Human) OX=9606 GN=CEP250 PE=1 SV=2	1	2	2	2442	281	114.6	110.2	116.3	108.3	69.5	97.6	83.6	1.26685	0.0626892	0.341248	1.20281
P0DP25	Calmodulin-3 OS=Homo sapiens (Human) OX=9606 GN=CALM3 PE=1 SV=1	83	14	98	149	16.8	106.3	111.5	102.2	100.2	83	97.9	98.9	1.12281	0.0627242	0.16711	1.20256
P62633	Cellular nucleic acid-binding protein OS=Homo sapiens (Human) OX=9606 GN=CNBP PE=1 SV=1	67	12	31	177	19.5	107.7	109.6	108.9	102.1	80.1	101.9	89.6	1.16386	0.0627714	0.218914	1.20224
Q9Y2T2	AP-3 complex subunit mu-1 OS=Homo sapiens (Human) OX=9606 GN=AP3M1 PE=1 SV=1	53	17	32	418	46.9	106	106.9	102.7	104.7	89.5	97.2	93	1.09469	0.0629004	0.130526	1.20135
Q13867	Bleomycin hydrolase OS=Homo sapiens (Human) OX=9606 GN=BLMH PE=1 SV=1	54	25	63	455	52.5	108.6	109.7	111.5	102.2	88.5	102.3	77.1	1.18815	0.0629683	0.248714	1.20088
Q9UBX3	Mitochondrial dicarboxylate carrier OS=Homo sapiens (Human) OX=9606 GN=SLC25A10 PE=1 SV=2	46	13	19	287	31.3	93.5	81.9	89.4	100.1	130.8	100.8	103.4	0.811461	0.0630551	-0.301406	1.20028
P12931	Proto-oncogene tyrosine-protein kinase Src OS=Homo sapiens (Human) OX=9606 GN=SRC PE=1 SV=3	46	20	35	536	59.8	110.2	109.5	105.5	102.4	81.2	102.3	88.9	1.15688	0.0630657	0.210244	1.20021
Q8TAE8	Growth arrest and DNA damage-inducible proteins-interacting protein 1 OS=Homo sapiens (Human) OX=9606 GN=GADD45GIP1 PE=1 SV=1	62	14	25	222	25.4	91.9	89.1	97.3	106.4	117.9	98.1	99.4	0.879722	0.0630966	-0.184881	1.19999
Q9NZE8	39S ribosomal protein L35, mitochondrial OS=Homo sapiens (Human) OX=9606 GN=MRPL35 PE=1 SV=3	21	5	7	188	21.5	87.1	84.7	96.6	104.3	127.4	100.4	99.5	0.829163	0.0635674	-0.270273	1.19677
Q9NQ88	Fructose-2,6-bisphosphatase TIGAR OS=Homo sapiens (Human) OX=9606 GN=TIGAR PE=1 SV=1	64	13	28	270	30	103.4	111.3	114.4	101.2	93.5	100.9	75.3	1.18307	0.0635724	0.242533	1.19673
Q9P2K8	eIF-2-alpha kinase GCN2 OS=Homo sapiens (Human) OX=9606 GN=EIF2AK4 PE=1 SV=3	12	19	22	1649	186.8	104.8	108.4	100	96.2	96.4	100.6	93.6	1.07963	0.0635881	0.110534	1.19662
Q7Z739	YTH domain-containing family protein 3 OS=Homo sapiens (Human) OX=9606 GN=YTHDF3 PE=1 SV=1	24	16	32	585	63.8	102.3	107.3	111.8	105.2	85.9	98.3	89.2	1.13189	0.0636139	0.178733	1.19645
P54098	DNA polymerase subunit gamma-1 OS=Homo sapiens (Human) OX=9606 GN=POLG PE=1 SV=1	14	15	15	1239	139.5	94.1	89.2	98.8	103.4	114.4	99.2	100.9	0.900056	0.0637582	-0.151914	1.19546
Q9UI12	V-type proton ATPase subunit H OS=Homo sapiens (Human) OX=9606 GN=ATP6V1H PE=1 SV=1	39	14	20	483	55.8	103.3	104.8	103	103.5	95.5	97.3	92.6	1.0666	0.0637913	0.0930167	1.19524
Q99963	Endophilin-A3 OS=Homo sapiens (Human) OX=9606 GN=SH3GL3 PE=1 SV=1	12	4	4	347	39.3	100.4	80.9	80.2	104.8	108.7	109.2	115.8	0.795135	0.0637949	-0.330728	1.19521
Q8IV32	Coiled-coil domain-containing protein 71 OS=Homo sapiens (Human) OX=9606 GN=CCDC71 PE=1 SV=3	10	4	4	467	49.6	98.2	95.6	98.8	103.1	97.6	104.6	102.1	0.957617	0.0638149	-0.0624787	1.19508
P86790	Vacuolar fusion protein CCZ1 homolog B OS=Homo sapiens (Human) OX=9606 GN=CCZ1B PE=1 SV=1	21	11	12	482	55.8	100.6	112.3	111.7	102.1	84.4	101.8	86.9	1.15352	0.0638576	0.206041	1.19479
P09496	Clathrin light chain A OS=Homo sapiens (Human) OX=9606 GN=CLTA PE=1 SV=1	26	12	42	248	27.1	109.7	108.3	106.8	100.1	78.7	99.6	96.9	1.15392	0.063932	0.206545	1.19428
Q8TDH9	Biogenesis of lysosome-related organelles complex 1 subunit 5 OS=Homo sapiens (Human) OX=9606 GN=BLOC1S5 PE=1 SV=1	26	4	4	187	21.6	98.8	93	97.5	108.3	99.8	102	100.5	0.939438	0.0640257	-0.0901298	1.19365
Q9BZE9	Tether containing UBX domain for GLUT4 OS=Homo sapiens (Human) OX=9606 GN=ASPSCR1 PE=1 SV=1	38	15	17	553	60.1	109.7	114.3	100.6	98.8	80.5	100.1	95.9	1.15321	0.0640965	0.205656	1.19317
P50479	PDZ and LIM domain protein 4 OS=Homo sapiens (Human) OX=9606 GN=PDLIM4 PE=1 SV=2	68	17	28	330	35.4	105.4	126	116.1	92.8	75.7	113.8	70.2	1.31442	0.0642104	0.394427	1.19239
Q01850	Cerebellar degeneration-related protein 2 OS=Homo sapiens (Human) OX=9606 GN=CDR2 PE=1 SV=2	13	6	6	454	51.8	101.7	133.5	119	97.1	66.5	107.6	74.6	1.36572	0.0643096	0.449664	1.19172
Q8TAQ5	Zinc finger protein 420 OS=Homo sapiens (Human) OX=9606 GN=ZNF420 PE=1 SV=1	26	5	7	688	80.2	87.8	92.8	92.7	100.2	119.4	112.3	94.8	0.853996	0.0643358	-0.227699	1.19155
Q9UBI1	COMM domain-containing protein 3 OS=Homo sapiens (Human) OX=9606 GN=COMMD3 PE=1 SV=1	44	7	11	195	22.1	106.8	109.3	104.3	105.1	84.1	96.1	94.2	1.12569	0.0643428	0.170812	1.1915
Q9UGR2	Zinc finger CCCH domain-containing protein 7B OS=Homo sapiens (Human) OX=9606 GN=ZC3H7B PE=1 SV=2	20	19	21	977	109.8	105.6	109	103.4	95.9	88.6	106	91.6	1.10966	0.0643728	0.150114	1.1913
Q9H9B1	Histone-lysine N-methyltransferase EHMT1 OS=Homo sapiens (Human) OX=9606 GN=EHMT1 PE=1 SV=4	18	21	30	1298	141.4	95.9	95.5	94.5	96.6	110.8	103.3	103.4	0.920551	0.0644077	-0.119431	1.19106
Q8IU81	Interferon regulatory factor 2-binding protein 1 OS=Homo sapiens (Human) OX=9606 GN=IRF2BP1 PE=1 SV=1	41	22	30	584	61.6	99.9	105.9	109.9	100.3	91.1	94.6	98.4	1.09504	0.0644377	0.130983	1.19086
P51687	Sulfite oxidase, mitochondrial OS=Homo sapiens (Human) OX=9606 GN=SUOX PE=1 SV=2	50	16	26	545	60.2	92.7	92.3	90.3	103.9	120.1	95.7	105	0.864296	0.064463	-0.210402	1.19069
P03891	NADH-ubiquinone oxidoreductase chain 2 OS=Homo sapiens (Human) OX=9606 GN=MT-ND2 PE=1 SV=2	3	1	2	347	38.9	91	87.9	95.1	102.3	123	100.1	100.7	0.857389	0.0645825	-0.221979	1.18988
Q96Q45	Transmembrane protein 237 OS=Homo sapiens (Human) OX=9606 GN=TMEM237 PE=1 SV=2	7	3	4	408	45.5	99.5	84.9	89.2	101	116.1	113.3	95.9	0.855735	0.0645894	-0.224763	1.18984
Q32NB8	CDP-diacylglycerol--glycerol-3-phosphate 3-phosphatidyltransferase, mitochondrial OS=Homo sapiens (Human) OX=9606 GN=PGS1 PE=2 SV=1	12	6	6	556	62.7	99.7	95.6	98.2	102.8	102.3	99.6	101.7	0.962927	0.0647183	-0.0545024	1.18897
Q9UBT2	SUMO-activating enzyme subunit 2 OS=Homo sapiens (Human) OX=9606 GN=UBA2 PE=1 SV=2	67	38	69	640	71.2	107	112.2	109.9	101.7	75.6	101.1	92.5	1.18307	0.064729	0.242533	1.1889
P10606	Cytochrome c oxidase subunit 5B, mitochondrial OS=Homo sapiens (Human) OX=9606 GN=COX5B PE=1 SV=2	71	12	56	129	13.7	89	77.6	93.6	101.7	134.8	99.9	103.4	0.788843	0.0647543	-0.342189	1.18873
Q8TAD8	Smad nuclear-interacting protein 1 OS=Homo sapiens (Human) OX=9606 GN=SNIP1 PE=1 SV=1	19	7	9	396	45.8	100.5	106.1	113.1	96.2	100.8	95.3	88.2	1.12028	0.0647841	0.16386	1.18853
P14927	Cytochrome b-c1 complex subunit 7 OS=Homo sapiens (Human) OX=9606 GN=UQCRB PE=1 SV=2	80	13	48	111	13.5	89.1	77.6	89.1	108.5	136	90.5	109.2	0.767822	0.0648115	-0.381156	1.18835
O00479	High mobility group nucleosome-binding domain-containing protein 4 OS=Homo sapiens (Human) OX=9606 GN=HMGN4 PE=1 SV=3	58	8	18	90	9.5	78.9	101.5	78.3	104.6	108.7	105.4	122.7	0.781453	0.0648228	-0.355769	1.18827
Q96L92	Sorting nexin-27 OS=Homo sapiens (Human) OX=9606 GN=SNX27 PE=1 SV=2	40	19	28	541	61.2	104.4	102.7	110	104.5	91	98.3	89.2	1.10392	0.064836	0.142631	1.18818
Q9Y3C4	EKC/KEOPS complex subunit TPRKB OS=Homo sapiens (Human) OX=9606 GN=TPRKB PE=1 SV=1	21	3	6	175	19.6	99.6	95.6	97.1	103.7	98.5	105	100.4	0.956166	0.064854	-0.0646667	1.18806
P49821	NADH dehydrogenase [ubiquinone] flavoprotein 1, mitochondrial OS=Homo sapiens (Human) OX=9606 GN=NDUFV1 PE=1 SV=4	72	28	82	464	50.8	87.2	79.3	83.1	100.6	143.3	97.8	108.6	0.739063	0.0649017	-0.436231	1.18774
P32321	Deoxycytidylate deaminase OS=Homo sapiens (Human) OX=9606 GN=DCTD PE=1 SV=2	52	8	14	178	20	110.2	115.4	102.4	99.4	77.9	103.9	90.8	1.17563	0.0649167	0.233431	1.18764
Q9UKM7	Endoplasmic reticulum mannosyl-oligosaccharide 1,2-alpha-mannosidase OS=Homo sapiens (Human) OX=9606 GN=MAN1B1 PE=1 SV=2	20	12	14	699	79.5	105.2	101.7	114.5	101.2	89.5	100.1	87.8	1.13189	0.0650452	0.178733	1.18678
Q9UKU7	Isobutyryl-CoA dehydrogenase, mitochondrial OS=Homo sapiens (Human) OX=9606 GN=ACAD8 PE=1 SV=1	54	21	39	415	45	94.1	83.5	83.4	107.1	133.3	94.6	104	0.792711	0.0651277	-0.335134	1.18623
P35269	General transcription factor IIF subunit 1 OS=Homo sapiens (Human) OX=9606 GN=GTF2F1 PE=1 SV=2	27	14	28	517	58.2	105.9	100.4	110.6	101.8	87.8	96.2	97.2	1.10322	0.0652529	0.141721	1.1854
O95429	BAG family molecular chaperone regulator 4 OS=Homo sapiens (Human) OX=9606 GN=BAG4 PE=1 SV=1	6	3	4	457	49.6	110.6	100.9	105.1	95.4	94.2	97.9	95.8	1.10131	0.0652849	0.139225	1.18519
P11413	Glucose-6-phosphate 1-dehydrogenase OS=Homo sapiens (Human) OX=9606 GN=G6PD PE=1 SV=4	52	27	53	515	59.2	105.7	111.2	100.2	98.4	90.6	96.5	97.3	1.10449	0.0653534	0.143385	1.18473
Q92925	SWI/SNF-related matrix-associated actin-dependent regulator of chromatin subfamily D member 2 OS=Homo sapiens (Human) OX=9606 GN=SMARCD2 PE=1 SV=3	29	12	18	531	58.9	104.4	101.9	113.8	85.6	99.8	97.6	97	1.12316	0.0654158	0.167561	1.18432
Q6P1L8	39S ribosomal protein L14, mitochondrial OS=Homo sapiens (Human) OX=9606 GN=MRPL14 PE=1 SV=1	37	5	11	145	15.9	90.5	81	97.2	105.9	125.8	100.5	99.1	0.830667	0.0654268	-0.267658	1.18424
O75367	Core histone macro-H2A.1 OS=Homo sapiens (Human) OX=9606 GN=MACROH2A1 PE=1 SV=4	67	27	170	372	39.6	93.2	88.7	97.6	106.4	104.1	94.6	115.4	0.886247	0.0655298	-0.17422	1.18356
O75964	ATP synthase subunit g, mitochondrial OS=Homo sapiens (Human) OX=9606 GN=ATP5MG PE=1 SV=3	58	8	45	103	11.4	90.6	77.3	87.9	104.6	133.7	89.2	116.7	0.767822	0.0655733	-0.381156	1.18327
P62266	40S ribosomal protein S23 OS=Homo sapiens (Human) OX=9606 GN=RPS23 PE=1 SV=3	64	12	59	143	15.8	107.1	103.3	103.2	95.2	102.9	99	89.3	1.08213	0.0655933	0.113868	1.18314
Q92620	Pre-mRNA-splicing factor ATP-dependent RNA helicase PRP16 OS=Homo sapiens (Human) OX=9606 GN=DHX38 PE=1 SV=2	20	23	26	1227	140.4	101.5	102.1	103.9	96.4	94.5	101.1	100.5	1.04459	0.0655952	0.0629313	1.18313
Q9Y617	Phosphoserine aminotransferase OS=Homo sapiens (Human) OX=9606 GN=PSAT1 PE=1 SV=2	65	24	87	370	40.4	122.3	130.7	104.7	75.3	73.3	121.2	72.5	1.39332	0.0656003	0.478526	1.18309
P62879	Guanine nucleotide-binding protein G(I)/G(S)/G(T) subunit beta-2 OS=Homo sapiens (Human) OX=9606 GN=GNB2 PE=1 SV=3	49	14	66	340	37.3	95.1	98	94.5	109.1	97.4	100.2	105.5	0.930293	0.065632	-0.104243	1.18288
Q5JU69	Torsin-2A OS=Homo sapiens (Human) OX=9606 GN=TOR2A PE=2 SV=1	5	1	2	321	35.7	94.9	86.8	98.8	96.8	109.5	103.3	109.9	0.891538	0.0656635	-0.165633	1.18268
Q6P5Z2	Serine/threonine-protein kinase N3 OS=Homo sapiens (Human) OX=9606 GN=PKN3 PE=1 SV=1	4	3	4	889	99.4	99.3	81	64.9	91.4	114.4	115.3	133.7	0.718851	0.0656754	-0.476236	1.1826
Q9Y2H2	Phosphatidylinositide phosphatase SAC2 OS=Homo sapiens (Human) OX=9606 GN=INPP5F PE=1 SV=3	3	4	4	1132	128.3	101.4	110.4	108.1	99.8	85.4	103.5	91.3	1.12246	0.0657789	0.166659	1.18191
Q9NVD7	Alpha-parvin OS=Homo sapiens (Human) OX=9606 GN=PARVA PE=1 SV=1	51	20	53	372	42.2	106.9	122.3	114	102.5	66.7	105.8	81.8	1.28251	0.0657795	0.358971	1.18191
P12829	Myosin light chain 4 OS=Homo sapiens (Human) OX=9606 GN=MYL4 PE=1 SV=3	91	19	248	197	21.6	100.3	67.8	48.7	87	121.5	122.8	151.9	0.598234	0.0658706	-0.741218	1.18131
P35568	Insulin receptor substrate 1 OS=Homo sapiens (Human) OX=9606 GN=IRS1 PE=1 SV=1	2	3	3	1242	131.5	107.2	111.7	126.2	103.2	65.7	104.9	81.1	1.29652	0.0658798	0.374639	1.18125
Q14126	Desmoglein-2 OS=Homo sapiens (Human) OX=9606 GN=DSG2 PE=1 SV=2	40	36	86	1118	122.2	83.7	75.3	90.3	106.3	110.7	91.1	142.6	0.737519	0.0659402	-0.439247	1.18085
Q9Y3B8	Oligoribonuclease, mitochondrial OS=Homo sapiens (Human) OX=9606 GN=REXO2 PE=1 SV=3	50	12	20	237	26.8	103.2	111.7	126.5	102.1	86.5	100.9	69.1	1.26938	0.0660656	0.344125	1.18002
Q96E11	Ribosome-recycling factor, mitochondrial OS=Homo sapiens (Human) OX=9606 GN=MRRF PE=1 SV=1	32	7	14	262	29.3	93.2	79.9	97.3	110.2	120.2	99.4	99.7	0.839426	0.0661101	-0.252525	1.17973
P16615	Sarcoplasmic/endoplasmic reticulum calcium ATPase 2 OS=Homo sapiens (Human) OX=9606 GN=ATP2A2 PE=1 SV=1	54	64	479	1042	114.7	98.1	84.9	66.8	93.8	120.7	105.3	130.4	0.739819	0.0662443	-0.434755	1.17885
Q9BUR5	MICOS complex subunit MIC26 OS=Homo sapiens (Human) OX=9606 GN=APOO PE=1 SV=1	49	10	28	198	22.3	86.2	79.2	95.6	132.9	104.6	107	94.4	0.792891	0.06632	-0.334805	1.17836
Q9UI42	Carboxypeptidase A4 OS=Homo sapiens (Human) OX=9606 GN=CPA4 PE=1 SV=2	4	1	1	421	47.3	106.3	131.8	140.3	126.9	59.2	79.1	56.4	1.56882	0.066354	0.649682	1.17813
Q9BV79	Enoyl-[acyl-carrier-protein] reductase, mitochondrial OS=Homo sapiens (Human) OX=9606 GN=MECR PE=1 SV=2	29	10	17	373	40.4	96.5	95.1	88.5	100.1	116.8	98.3	104.6	0.88963	0.0663739	-0.168723	1.178
P07948	Tyrosine-protein kinase Lyn OS=Homo sapiens (Human) OX=9606 GN=LYN PE=1 SV=3	26	13	19	512	58.5	101.1	86.5	84	99.7	104.5	112.4	112	0.844921	0.0664005	-0.243111	1.17783
P06732	Creatine kinase M-type OS=Homo sapiens (Human) OX=9606 GN=CKM PE=1 SV=2	64	23	51	381	43.1	85.9	81.4	63.8	144.5	88.4	95.3	140.6	0.657281	0.0664059	-0.605418	1.17779
O60231	Pre-mRNA-splicing factor ATP-dependent RNA helicase DHX16 OS=Homo sapiens (Human) OX=9606 GN=DHX16 PE=1 SV=2	19	16	20	1041	119.2	99.6	107.5	109.9	103.4	94.6	93.8	91.2	1.10357	0.0664149	0.142176	1.17773
Q9Y4L1	Hypoxia up-regulated protein 1 OS=Homo sapiens (Human) OX=9606 GN=HYOU1 PE=1 SV=1	56	60	176	999	111.3	100.8	109.4	121.1	89	90.4	102.9	86.4	1.19808	0.0664187	0.260728	1.17771
Q9H9S5	Fukutin-related protein OS=Homo sapiens (Human) OX=9606 GN=FKRP PE=1 SV=1	7	3	3	495	54.5	92.2	73.5	93.2	120.8	89.2	106.7	124.5	0.782412	0.0664206	-0.354	1.1777
Q9UKJ3	G patch domain-containing protein 8 OS=Homo sapiens (Human) OX=9606 GN=GPATCH8 PE=1 SV=2	14	16	23	1502	164.1	96.8	97.2	96.4	101	107.6	102.9	98.1	0.945313	0.0664479	-0.0811368	1.17752
Q9BYV2	Tripartite motif-containing protein 54 OS=Homo sapiens (Human) OX=9606 GN=TRIM54 PE=1 SV=3	23	8	12	358	40.3	92.9	81.8	83.9	101.6	135.2	94.6	110	0.781151	0.0664973	-0.356327	1.1772
O75390	Citrate synthase, mitochondrial OS=Homo sapiens (Human) OX=9606 GN=CS PE=1 SV=2	53	22	126	466	51.7	90.5	80.4	89.3	109.2	133	92	105.7	0.788664	0.0665161	-0.342517	1.17707
P32322	Pyrroline-5-carboxylate reductase 1, mitochondrial OS=Homo sapiens (Human) OX=9606 GN=PYCR1 PE=1 SV=2	48	14	46	319	33.3	108.7	102.8	119.9	86.3	97.4	106.1	78.8	1.19877	0.0665481	0.261555	1.17686
Q9NRV9	Heme-binding protein 1 OS=Homo sapiens (Human) OX=9606 GN=HEBP1 PE=1 SV=1	81	12	22	189	21.1	92.2	90.9	87	106.9	114.8	89.9	118.3	0.837714	0.0666723	-0.25547	1.17605
P18615	Negative elongation factor E OS=Homo sapiens (Human) OX=9606 GN=NELFE PE=1 SV=3	58	18	29	380	43.2	102.3	103.8	106.3	98.1	94.5	103.7	91.3	1.07465	0.06672	0.103863	1.17574
Q9UBL3	Set1/Ash2 histone methyltransferase complex subunit ASH2 OS=Homo sapiens (Human) OX=9606 GN=ASH2L PE=1 SV=1	39	22	29	628	68.7	98.3	96.6	90.1	103.6	103.3	102.7	105.3	0.915883	0.0667237	-0.126764	1.17572
P60842	Eukaryotic initiation factor 4A-I OS=Homo sapiens (Human) OX=9606 GN=EIF4A1 PE=1 SV=1	70	29	180	406	46.1	106.6	103.7	106.8	98.9	94.2	103.4	86.4	1.1042	0.0667297	0.143008	1.17568
P54252	Ataxin-3 OS=Homo sapiens (Human) OX=9606 GN=ATXN3 PE=1 SV=5	22	7	8	361	41.2	96.1	94.7	95.9	99.9	110.9	98.5	104	0.924913	0.0667493	-0.11261	1.17555
Q9NRK6	ATP-binding cassette sub-family B member 10, mitochondrial OS=Homo sapiens (Human) OX=9606 GN=ABCB10 PE=1 SV=2	18	12	12	738	79.1	88.7	76.4	86.9	99.8	140.3	94.2	113.7	0.75	0.0667744	-0.415037	1.17539
P55084	Trifunctional enzyme subunit beta, mitochondrial OS=Homo sapiens (Human) OX=9606 GN=HADHB PE=1 SV=3	69	33	156	474	51.3	90.6	80.1	87	103.2	136.5	94.9	107.6	0.777024	0.0668798	-0.363969	1.1747
Q5T4D3	Protein O-mannosyl-transferase TMTC4 OS=Homo sapiens (Human) OX=9606 GN=TMTC4 PE=1 SV=2	11	8	9	741	82.9	98.2	96.1	89.4	108.1	110.6	99.9	97.8	0.908421	0.0669222	-0.138566	1.17443
O00255	Menin OS=Homo sapiens (Human) OX=9606 GN=MEN1 PE=1 SV=4	21	10	12	615	68	97.8	95.5	99.7	100.8	101.5	102.3	102.4	0.959869	0.0670054	-0.0590906	1.17389
P63098	Calcineurin subunit B type 1 OS=Homo sapiens (Human) OX=9606 GN=PPP3R1 PE=1 SV=2	56	7	15	170	19.3	104.9	106.2	105.1	102.1	86.4	98.5	96.9	1.0982	0.0670785	0.135144	1.17342
Q15772	Striated muscle preferentially expressed protein kinase OS=Homo sapiens (Human) OX=9606 GN=SPEG PE=1 SV=4	15	42	48	3267	354.1	91.7	93.1	71.6	99.1	94.9	119	130.7	0.770491	0.0671531	-0.376151	1.17293
Q969Z3	Mitochondrial amidoxime reducing component 2 OS=Homo sapiens (Human) OX=9606 GN=MTARC2 PE=1 SV=1	36	14	20	335	38	84.8	82.3	78.1	105	117.6	88.8	143.3	0.719009	0.0671652	-0.475919	1.17286
Q14151	Scaffold attachment factor B2 OS=Homo sapiens (Human) OX=9606 GN=SAFB2 PE=1 SV=1	43	55	137	953	107.4	92.6	87.8	100	106.4	112.5	103.7	97	0.891007	0.0672382	-0.166491	1.17238
P15056	Serine/threonine-protein kinase B-raf OS=Homo sapiens (Human) OX=9606 GN=BRAF PE=1 SV=4	9	8	8	766	84.4	92.8	87.5	89.9	96.6	119	117.7	96.4	0.838414	0.067253	-0.254265	1.17229
P62987	Ubiquitin-60S ribosomal protein L40 OS=Homo sapiens (Human) OX=9606 GN=UBA52 PE=1 SV=2	61	11	106	128	14.7	107.5	108.7	108.4	102.7	82.2	102.2	88.3	1.1529	0.0673245	0.205272	1.17183
Q9NRA2	Sialin OS=Homo sapiens (Human) OX=9606 GN=SLC17A5 PE=1 SV=2	5	3	3	495	54.6	100.3	117.1	132.2	100.5	78.9	87	84	1.33029	0.0673256	0.41174	1.17182
Q6AI08	HEAT repeat-containing protein 6 OS=Homo sapiens (Human) OX=9606 GN=HEATR6 PE=1 SV=1	11	8	9	1181	128.7	109.8	110.1	107	102.7	81	103.1	86.4	1.16792	0.0673856	0.223938	1.17143
Q9NPH2	Inositol-3-phosphate synthase 1 OS=Homo sapiens (Human) OX=9606 GN=ISYNA1 PE=1 SV=1	43	21	59	558	61	114.2	119.5	99.4	96.9	84.7	93.2	92.2	1.21017	0.0674448	0.275213	1.17105
O14910	Protein lin-7 homolog A OS=Homo sapiens (Human) OX=9606 GN=LIN7A PE=1 SV=2	42	9	20	233	26	88.6	85.1	100.4	96.4	114.6	101.9	113	0.858104	0.067455	-0.220775	1.17099
A0A2R8Y422	40S ribosomal protein S27a OS=Homo sapiens (Human) OX=9606 GN=RPS27AP5 PE=3 SV=1	68	11	98	156	18	98	83.2	92.5	118.3	97.4	99.3	111.3	0.856048	0.0674989	-0.224236	1.1707
P51511	Matrix metalloproteinase-15 OS=Homo sapiens (Human) OX=9606 GN=MMP15 PE=1 SV=1	34	17	25	669	75.8	95.1	84.5	91.1	103.7	115.4	91.2	119	0.840749	0.0675384	-0.250254	1.17045
P62753	40S ribosomal protein S6 OS=Homo sapiens (Human) OX=9606 GN=RPS6 PE=1 SV=1	52	22	115	249	28.7	104.1	104	108	103.7	90.8	99.9	89.4	1.09814	0.0676454	0.135064	1.16976
Q00613	Heat shock factor protein 1 OS=Homo sapiens (Human) OX=9606 GN=HSF1 PE=1 SV=1	9	5	6	529	57.2	106.9	106.4	99.5	93.2	98.3	97.4	98.3	1.07713	0.0676538	0.107199	1.16971
Q9UHR6	Zinc finger HIT domain-containing protein 2 OS=Homo sapiens (Human) OX=9606 GN=ZNHIT2 PE=1 SV=1	8	3	4	403	42.9	101.6	104.6	114.4	100.6	89.1	99.3	90.4	1.12669	0.0676733	0.172092	1.16958
Q14118	Dystroglycan OS=Homo sapiens (Human) OX=9606 GN=DAG1 PE=1 SV=2	20	16	25	895	97.4	93.9	90.4	92.8	119.7	99.4	98.9	104.9	0.87365	0.0677001	-0.194872	1.16941
Q8TEU7	Rap guanine nucleotide exchange factor 6 OS=Homo sapiens (Human) OX=9606 GN=RAPGEF6 PE=1 SV=2	1	3	5	1601	179.3	101.2	120.7	113.3	92.6	90	91.2	91.1	1.22481	0.0677197	0.292558	1.16929
Q86X83	COMM domain-containing protein 2 OS=Homo sapiens (Human) OX=9606 GN=COMMD2 PE=1 SV=2	24	5	7	199	22.7	102.4	105.9	103	98.9	95.1	103	91.7	1.06783	0.0677212	0.094686	1.16928
O75764	Transcription elongation factor A protein 3 OS=Homo sapiens (Human) OX=9606 GN=TCEA3 PE=1 SV=2	24	7	9	348	38.9	87.6	83.7	58.9	103.4	161.4	100.4	104.6	0.653328	0.0677373	-0.614121	1.16917
O75533	Splicing factor 3B subunit 1 OS=Homo sapiens (Human) OX=9606 GN=SF3B1 PE=1 SV=3	67	81	220	1304	145.7	96.8	94.6	95.2	101.4	111.8	101.2	99.1	0.924143	0.0677666	-0.113811	1.16898
Q96EZ8	Microspherule protein 1 OS=Homo sapiens (Human) OX=9606 GN=MCRS1 PE=1 SV=1	9	4	4	462	51.8	88.1	89	88.2	89.7	114.7	123.8	106.6	0.813554	0.0678275	-0.29769	1.16859
P26599	Polypyrimidine tract-binding protein 1 OS=Homo sapiens (Human) OX=9606 GN=PTBP1 PE=1 SV=1	76	27	136	531	57.2	99.5	106.3	107.6	102	94	97.3	93.2	1.08116	0.0678339	0.112574	1.16855
Q8IY57	YY1-associated factor 2 OS=Homo sapiens (Human) OX=9606 GN=YAF2 PE=1 SV=3	38	5	7	180	19.9	102.9	100.1	101.9	99.2	96.1	100.2	99.6	1.02894	0.0678727	0.0411558	1.16831
Q10471	Polypeptide N-acetylgalactosaminyltransferase 2 OS=Homo sapiens (Human) OX=9606 GN=GALNT2 PE=1 SV=1	58	36	71	571	64.7	106.5	106.1	125.2	98.6	77.9	106.4	79.2	1.24386	0.0679454	0.314819	1.16784
Q13405	39S ribosomal protein L49, mitochondrial OS=Homo sapiens (Human) OX=9606 GN=MRPL49 PE=1 SV=1	67	10	25	166	19.2	90.4	79	95.5	106	130	99.4	99.6	0.811954	0.0679764	-0.30053	1.16764
O15258	Protein RER1 OS=Homo sapiens (Human) OX=9606 GN=RER1 PE=1 SV=1	29	5	12	196	22.9	105.2	103.1	112.3	105.6	87.1	97.9	88.8	1.12669	0.0681236	0.172092	1.1667
O75380	NADH dehydrogenase [ubiquinone] iron-sulfur protein 6, mitochondrial OS=Homo sapiens (Human) OX=9606 GN=NDUFS6 PE=1 SV=1	67	11	35	124	13.7	90.4	86.9	91.1	101.3	127.7	98.7	103.8	0.829355	0.0681746	-0.269938	1.16638
Q92785	Zinc finger protein ubi-d4 OS=Homo sapiens (Human) OX=9606 GN=DPF2 PE=1 SV=2	39	13	29	391	44.1	103.8	104.3	106	95.8	93.5	105.1	91.6	1.08497	0.0682536	0.117661	1.16587
Q14011	Cold-inducible RNA-binding protein OS=Homo sapiens (Human) OX=9606 GN=CIRBP PE=1 SV=1	55	10	53	172	18.6	102.9	111.7	101.9	97.1	88.8	98.1	99.4	1.10068	0.0682959	0.138393	1.16561
P15884	Transcription factor 4 OS=Homo sapiens (Human) OX=9606 GN=TCF4 PE=1 SV=3	6	4	4	667	71.3	102.8	129.9	111.5	97.7	67.1	99.1	91.8	1.29023	0.0683803	0.367624	1.16507
Q99608	Necdin OS=Homo sapiens (Human) OX=9606 GN=NDN PE=1 SV=1	6	2	2	321	36.1	151	157.7	95.3	40.1	71.7	95.8	88.5	1.81921	0.0684691	0.863308	1.16451
Q8IVS2	Malonyl-CoA-acyl carrier protein transacylase, mitochondrial OS=Homo sapiens (Human) OX=9606 GN=MCAT PE=1 SV=2	42	12	19	390	42.9	96	88.3	97.3	103.3	114.9	102.8	97.4	0.897387	0.0685369	-0.156198	1.16408
Q8TDZ2	[F-actin]-monooxygenase MICAL1 OS=Homo sapiens (Human) OX=9606 GN=MICAL1 PE=1 SV=2	16	13	17	1067	117.8	101	115.9	127.9	102	78.7	103.1	71.4	1.29429	0.0686529	0.372166	1.16334
P38936	Cyclin-dependent kinase inhibitor 1 OS=Homo sapiens (Human) OX=9606 GN=CDKN1A PE=1 SV=3	29	5	6	164	18.1	106	111.8	143.3	110.1	75.2	76.1	77.5	1.42067	0.0686961	0.506576	1.16307
Q15437	Protein transport protein Sec23B OS=Homo sapiens (Human) OX=9606 GN=SEC23B PE=1 SV=2	22	13	22	767	86.4	102.7	103.7	113.9	99.5	91.9	102	86.3	1.12475	0.0687494	0.169601	1.16273
P0CG39	POTE ankyrin domain family member J OS=Homo sapiens (Human) OX=9606 GN=POTEJ PE=3 SV=1	13	13	226	1038	117.3	100	119.4	120.7	95	73.4	108.4	83.1	1.25998	0.0687498	0.3334	1.16273
Q8IYK4	Procollagen galactosyltransferase 2 OS=Homo sapiens (Human) OX=9606 GN=COLGALT2 PE=1 SV=1	26	16	26	626	72.9	100.4	146.2	125.2	98.4	78	79.9	71.8	1.51092	0.0689825	0.595429	1.16126
Q08378	Golgin subfamily A member 3 OS=Homo sapiens (Human) OX=9606 GN=GOLGA3 PE=1 SV=2	49	66	90	1498	167.3	103.8	103.7	107.3	98.7	89.6	104.1	92.8	1.08965	0.0690121	0.123865	1.16107
O00483	Cytochrome c oxidase subunit NDUFA4 OS=Homo sapiens (Human) OX=9606 GN=NDUFA4 PE=1 SV=1	56	5	34	81	9.4	99	81.3	86.6	102	126	95.9	109.1	0.821863	0.0690621	-0.28303	1.16076
Q9UP83	Conserved oligomeric Golgi complex subunit 5 OS=Homo sapiens (Human) OX=9606 GN=COG5 PE=1 SV=3	22	17	26	839	92.7	103.9	111.3	101.5	103.1	89.3	97.6	93.3	1.10166	0.069134	0.13968	1.16031
A1X283	SH3 and PX domain-containing protein 2B OS=Homo sapiens (Human) OX=9606 GN=SH3PXD2B PE=1 SV=3	45	37	54	911	101.5	102.4	121.4	107.2	99.1	80.7	102.1	87.2	1.1957	0.0691695	0.257857	1.16009
P35573	Glycogen debranching enzyme OS=Homo sapiens (Human) OX=9606 GN=AGL PE=1 SV=3	49	63	96	1532	174.7	91.4	97.3	85.9	117.7	99.5	95.1	113.2	0.860478	0.0692396	-0.21679	1.15965
Q02040	A-kinase anchor protein 17A OS=Homo sapiens (Human) OX=9606 GN=AKAP17A PE=1 SV=2	38	27	38	695	80.7	93.4	91.7	95	105	116.7	96.7	101.5	0.889418	0.0692614	-0.169066	1.15951
P82094	TATA element modulatory factor OS=Homo sapiens (Human) OX=9606 GN=TMF1 PE=1 SV=2	19	21	24	1093	122.8	102.4	106.9	112.3	101.2	83.9	103.1	90.2	1.13319	0.0693598	0.180393	1.15889
Q66PJ3	ADP-ribosylation factor-like protein 6-interacting protein 4 OS=Homo sapiens (Human) OX=9606 GN=ARL6IP4 PE=1 SV=2	23	9	11	421	44.9	110.1	104.1	109.2	104	80.2	93.7	98.6	1.14529	0.069364	0.195707	1.15887
P07737	Profilin-1 OS=Homo sapiens (Human) OX=9606 GN=PFN1 PE=1 SV=2	76	16	201	140	15	111.7	108.8	100.7	92.2	87	106.8	92.8	1.13059	0.0695064	0.177073	1.15797
Q9H1E5	Thioredoxin-related transmembrane protein 4 OS=Homo sapiens (Human) OX=9606 GN=TMX4 PE=1 SV=1	23	8	16	349	38.9	100.4	89.3	83	107.7	112.8	101.8	105	0.850924	0.0695396	-0.232897	1.15777
P29083	General transcription factor IIE subunit 1 OS=Homo sapiens (Human) OX=9606 GN=GTF2E1 PE=1 SV=2	29	11	13	439	49.4	104.1	105	102.4	90.1	101.5	97.1	99.7	1.06934	0.069674	0.0967265	1.15693
Q8N5I9	Uncharacterized protein C12orf45 OS=Homo sapiens (Human) OX=9606 GN=C12orf45 PE=1 SV=2	21	4	4	185	20.1	99.2	114.7	115.7	99.1	87.9	102.8	80.6	1.18647	0.0698335	0.24667	1.15594
P06454	Prothymosin alpha OS=Homo sapiens (Human) OX=9606 GN=PTMA PE=1 SV=2	23	6	50	111	12.2	117.7	138.8	105.1	94.9	49.7	88.4	105.4	1.42474	0.069843	0.510703	1.15588
Q9NUU7	ATP-dependent RNA helicase DDX19A OS=Homo sapiens (Human) OX=9606 GN=DDX19A PE=1 SV=1	66	29	55	478	53.9	104.9	109.3	100.3	99.8	89.7	100.8	95.2	1.08776	0.0699942	0.121367	1.15494
Q13099	Intraflagellar transport protein 88 homolog OS=Homo sapiens (Human) OX=9606 GN=IFT88 PE=1 SV=3	5	4	4	824	93.1	104	100.9	109.6	102.5	89.7	97.4	95.8	1.08805	0.0700028	0.121741	1.15488
Q8N4Q1	Mitochondrial intermembrane space import and assembly protein 40 OS=Homo sapiens (Human) OX=9606 GN=CHCHD4 PE=1 SV=1	46	7	12	142	16	78.8	74.1	89.4	113.6	139.2	80.1	124.7	0.706002	0.0700522	-0.502255	1.15458
Q02790	Peptidyl-prolyl cis-trans isomerase FKBP4 OS=Homo sapiens (Human) OX=9606 GN=FKBP4 PE=1 SV=3	70	31	90	459	51.8	107	107.6	101.9	106	92.2	95.6	89.7	1.10039	0.0700773	0.138016	1.15442
Q02338	D-beta-hydroxybutyrate dehydrogenase, mitochondrial OS=Homo sapiens (Human) OX=9606 GN=BDH1 PE=1 SV=3	11	4	5	343	38.1	79.3	62.6	76.3	102.8	168.7	86.8	123.5	0.603847	0.0701421	-0.727746	1.15402
P20042	Eukaryotic translation initiation factor 2 subunit 2 OS=Homo sapiens (Human) OX=9606 GN=EIF2S2 PE=1 SV=2	64	25	66	333	38.4	113.2	109.6	114.4	107.1	74.8	101.4	79.5	1.23925	0.0701468	0.309468	1.15399
Q5TC82	Roquin-1 OS=Homo sapiens (Human) OX=9606 GN=RC3H1 PE=1 SV=1	5	5	6	1133	125.7	94.6	85.9	90.4	98.7	126.2	101.9	102.3	0.841762	0.0701613	-0.248516	1.1539
Q9Y2Q3	Glutathione S-transferase kappa 1 OS=Homo sapiens (Human) OX=9606 GN=GSTK1 PE=1 SV=3	68	14	52	226	25.5	89.6	84.1	94.4	106.9	123.9	90.1	111	0.827661	0.0702024	-0.272889	1.15365
Q4G148	Glucoside xylosyltransferase 1 OS=Homo sapiens (Human) OX=9606 GN=GXYLT1 PE=1 SV=2	17	8	11	440	50.5	99.9	119.6	122.4	110.5	73.3	91.5	82.9	1.27266	0.0702136	0.347847	1.15358
Q9UPN4	Centrosomal protein of 131 kDa OS=Homo sapiens (Human) OX=9606 GN=CEP131 PE=1 SV=3	8	9	9	1083	122.1	100.1	109.6	110.7	97.3	83.4	101.4	97.5	1.1254	0.0703872	0.170432	1.15251
O75489	NADH dehydrogenase [ubiquinone] iron-sulfur protein 3, mitochondrial OS=Homo sapiens (Human) OX=9606 GN=NDUFS3 PE=1 SV=1	69	23	63	264	30.2	88.5	83	86.5	103.9	136.9	96.5	104.6	0.778457	0.0703994	-0.361311	1.15243
Q96GW9	Methionine--tRNA ligase, mitochondrial OS=Homo sapiens (Human) OX=9606 GN=MARS2 PE=1 SV=2	22	11	13	593	66.5	92.9	92.2	98.7	107.6	112	97.7	98.8	0.909397	0.0704724	-0.137018	1.15198
Q9Y399	28S ribosomal protein S2, mitochondrial OS=Homo sapiens (Human) OX=9606 GN=MRPS2 PE=1 SV=1	53	16	31	296	33.2	93.1	80.6	93.8	108.8	126.9	102.4	94.4	0.824663	0.0704874	-0.278124	1.15189
Q9H5V7	Zinc finger protein Pegasus OS=Homo sapiens (Human) OX=9606 GN=IKZF5 PE=1 SV=1	4	2	3	419	46.5	90.5	92.3	87	95	122.2	114.9	98.2	0.836006	0.0706267	-0.258415	1.15103
Q08209	Serine/threonine-protein phosphatase 2B catalytic subunit alpha isoform OS=Homo sapiens (Human) OX=9606 GN=PPP3CA PE=1 SV=1	30	15	32	521	58.7	112.8	111.6	99.1	99.7	84.8	100.9	91.1	1.14564	0.0706393	0.196153	1.15095
Q96DB5	Regulator of microtubule dynamics protein 1 OS=Homo sapiens (Human) OX=9606 GN=RMDN1 PE=1 SV=1	52	18	38	314	35.8	89.9	85	75.1	113.4	142.3	103.5	90.8	0.740741	0.0706608	-0.432959	1.15082
Q96B54	Zinc finger protein 428 OS=Homo sapiens (Human) OX=9606 GN=ZNF428 PE=1 SV=2	30	4	13	188	20.5	110.4	111.5	104.7	100.5	80.1	105.4	87.4	1.16622	0.0707596	0.22184	1.15021
Q8TAD7	Overexpressed in colon carcinoma 1 protein OS=Homo sapiens (Human) OX=9606 GN=OCC1 PE=1 SV=2	57	4	6	63	6.4	103.4	117.9	103.6	100.2	86.2	90.6	98.1	1.15489	0.0708696	0.207758	1.14954
Q495W5	Alpha-(1,3)-fucosyltransferase 11 OS=Homo sapiens (Human) OX=9606 GN=FUT11 PE=1 SV=1	12	4	4	492	55.8	94.8	93.8	97.3	107.7	94.4	105.2	106.7	0.920773	0.0708808	-0.119083	1.14947
Q96AJ9	Vesicle transport through interaction with t-SNAREs homolog 1A OS=Homo sapiens (Human) OX=9606 GN=VTI1A PE=1 SV=2	42	9	14	217	25.2	99.7	114.5	108.6	103.4	85.9	94.5	93.3	1.14134	0.0709187	0.190731	1.14924
Q96PE7	Methylmalonyl-CoA epimerase, mitochondrial OS=Homo sapiens (Human) OX=9606 GN=MCEE PE=1 SV=1	34	6	10	176	18.7	94.5	78	86.4	107.3	136	94.9	103	0.782412	0.0709322	-0.354	1.14916
Q969M1	Mitochondrial import receptor subunit TOM40B OS=Homo sapiens (Human) OX=9606 GN=TOMM40L PE=1 SV=1	12	3	3	308	33.9	92.1	89.4	91.2	111	120	92.3	104	0.850924	0.0709701	-0.232897	1.14892
Q96BZ9	TBC1 domain family member 20 OS=Homo sapiens (Human) OX=9606 GN=TBC1D20 PE=1 SV=1	23	7	8	403	45.8	99.1	123.8	115.1	95.4	80.6	96.7	89.3	1.24494	0.0710067	0.316071	1.1487
Q8N8S7	Protein enabled homolog OS=Homo sapiens (Human) OX=9606 GN=ENAH PE=1 SV=2	49	31	79	591	66.5	101.9	116	124.2	102.6	71.4	105.4	78.6	1.27412	0.0710419	0.349496	1.14849
Q5R3I4	Tetratricopeptide repeat protein 38 OS=Homo sapiens (Human) OX=9606 GN=TTC38 PE=1 SV=1	30	11	14	469	52.8	106.7	136.7	108.8	98.4	82.2	81.9	85.3	1.3502	0.0713	0.433174	1.14691
Q9BV44	THUMP domain-containing protein 3 OS=Homo sapiens (Human) OX=9606 GN=THUMPD3 PE=1 SV=1	17	8	8	507	57	100.5	106.1	109.2	98.8	94.2	102.9	88.3	1.09596	0.0713584	0.132191	1.14655
Q8WZ42	Titin OS=Homo sapiens (Human) OX=9606 GN=TTN PE=1 SV=4	60	1849	3752	34350	3813.7	98.7	69.6	52.5	81.7	131.5	113.3	152.8	0.614229	0.0713595	-0.703151	1.14655
Q5T0B9	Zinc finger protein 362 OS=Homo sapiens (Human) OX=9606 GN=ZNF362 PE=1 SV=1	30	11	16	420	45.8	99.2	107.8	108.7	95.5	91.2	97.8	99.9	1.09504	0.0713844	0.130983	1.1464
B3KU38	IQCJ-SCHIP1 readthrough transcript protein OS=Homo sapiens (Human) OX=9606 GN=IQCJ-SCHIP1 PE=1 SV=2	5	3	3	563	62.2	104.7	112.7	115.3	98	78.9	109.2	81.1	1.20806	0.0714211	0.272693	1.14617
Q6UWU4	Bombesin receptor-activated protein C6orf89 OS=Homo sapiens (Human) OX=9606 GN=C6orf89 PE=1 SV=1	6	2	2	347	39.8	88.7	75.7	72.7	90.1	154.1	102.8	116	0.682793	0.071454	-0.550479	1.14597
Q9H307	Pinin OS=Homo sapiens (Human) OX=9606 GN=PNN PE=1 SV=5	37	36	80	717	81.6	95.2	94.4	99.6	99.5	109.4	100.6	101.5	0.9382	0.0715136	-0.0920333	1.14561
Q96HR9	Receptor expression-enhancing protein 6 OS=Homo sapiens (Human) OX=9606 GN=REEP6 PE=1 SV=2	15	3	3	211	23.4	96	78.6	95.4	109	108.8	95	117.2	0.837209	0.0715303	-0.25634	1.14551
P49207	60S ribosomal protein L34 OS=Homo sapiens (Human) OX=9606 GN=RPL34 PE=1 SV=3	38	8	49	117	13.3	103.6	102.1	111.3	103	93.8	98.5	87.6	1.10386	0.0715495	0.142553	1.14539
P62508	Estrogen-related receptor gamma OS=Homo sapiens (Human) OX=9606 GN=ESRRG PE=1 SV=1	3	1	1	458	51.3	96.1	91.8	93.4	116.3	97.1	102	103.3	0.895789	0.0716032	-0.15877	1.14507
O15550	Lysine-specific demethylase 6A OS=Homo sapiens (Human) OX=9606 GN=KDM6A PE=1 SV=2	6	9	10	1401	154.1	98.9	88.7	92	95.1	115.6	103.2	106.5	0.886775	0.0716385	-0.173361	1.14485
P67936	Tropomyosin alpha-4 chain OS=Homo sapiens (Human) OX=9606 GN=TPM4 PE=1 SV=3	88	48	342	248	28.5	96.9	136.1	135.6	86.2	59.9	110.9	74.4	1.483	0.0717547	0.56852	1.14415
Q96GK7	Fumarylacetoacetate hydrolase domain-containing protein 2A OS=Homo sapiens (Human) OX=9606 GN=FAHD2A PE=1 SV=1	62	15	41	314	34.6	100	93.2	93.1	106.3	109.4	99.1	98.8	0.922953	0.0717816	-0.115671	1.14399
Q96AC1	Fermitin family homolog 2 OS=Homo sapiens (Human) OX=9606 GN=FERMT2 PE=1 SV=1	59	39	118	680	77.8	106.1	132	107.5	93.9	69.7	106.5	84.2	1.30059	0.0718404	0.379169	1.14363
O95644	Nuclear factor of activated T-cells, cytoplasmic 1 OS=Homo sapiens (Human) OX=9606 GN=NFATC1 PE=1 SV=3	4	5	5	943	101.2	98.1	90.1	87.7	101	98.5	103.3	121.3	0.867405	0.0719282	-0.205222	1.1431
Q86TS9	39S ribosomal protein L52, mitochondrial OS=Homo sapiens (Human) OX=9606 GN=MRPL52 PE=1 SV=2	50	3	3	123	13.7	87.7	74.1	95.6	111.2	135.5	100.2	95.8	0.775243	0.0719703	-0.36728	1.14285
Q86VS8	Protein Hook homolog 3 OS=Homo sapiens (Human) OX=9606 GN=HOOK3 PE=1 SV=2	44	31	46	718	83.1	101.9	119	113	105.1	75.5	101.5	84.1	1.21573	0.0720331	0.281822	1.14247
Q9BT30	Alpha-ketoglutarate-dependent dioxygenase alkB homolog 7, mitochondrial OS=Homo sapiens (Human) OX=9606 GN=ALKBH7 PE=1 SV=1	19	3	4	221	24.5	96.9	91	98.7	107.5	98.1	107.9	100	0.924143	0.0720347	-0.113811	1.14246
Q53H12	Acylglycerol kinase, mitochondrial OS=Homo sapiens (Human) OX=9606 GN=AGK PE=1 SV=2	52	24	42	422	47.1	92.6	90.5	96.6	110.7	114.6	96.1	98.9	0.887303	0.0720363	-0.172502	1.14245
P26373	60S ribosomal protein L13 OS=Homo sapiens (Human) OX=9606 GN=RPL13 PE=1 SV=4	60	20	113	211	24.2	101.7	106.7	119.3	102.8	82.9	97.5	89.1	1.17361	0.0720801	0.230948	1.14218
Q96D31	Calcium release-activated calcium channel protein 1 OS=Homo sapiens (Human) OX=9606 GN=ORAI1 PE=1 SV=2	3	1	3	301	32.6	93.2	79.2	97.9	104.6	99	120.9	105.1	0.83892	0.0722243	-0.253395	1.14132
P08559	Pyruvate dehydrogenase E1 component subunit alpha, somatic form, mitochondrial OS=Homo sapiens (Human) OX=9606 GN=PDHA1 PE=1 SV=3	77	37	156	390	43.3	91.6	79.3	87.7	113.1	134.7	92.7	100.8	0.781328	0.0722937	-0.356	1.1409
Q8NB78	Lysine-specific histone demethylase 1B OS=Homo sapiens (Human) OX=9606 GN=KDM1B PE=1 SV=3	6	5	5	822	92	98.3	96.5	88.5	101.3	105.3	104.7	105.3	0.906705	0.0723077	-0.141295	1.14082
Q53H47	Histone-lysine N-methyltransferase SETMAR OS=Homo sapiens (Human) OX=9606 GN=SETMAR PE=1 SV=2	11	7	7	684	78	99.1	113.1	110.2	97.4	95.9	84.4	100	1.13812	0.0723127	0.186648	1.14079
Q9H116	GDNF-inducible zinc finger protein 1 OS=Homo sapiens (Human) OX=9606 GN=GZF1 PE=1 SV=1	3	2	2	711	80.4	101.3	88.1	87.3	105.1	107.1	112.4	98.8	0.871359	0.0723457	-0.198661	1.14059
Q8N5C1	Calcium homeostasis modulator protein 5 OS=Homo sapiens (Human) OX=9606 GN=CALHM5 PE=2 SV=1	10	3	4	309	35.1	100.9	125.3	155.8	89.1	71.7	98.2	58.8	1.60269	0.0723947	0.680491	1.14029
Q9BUB7	Transmembrane protein 70, mitochondrial OS=Homo sapiens (Human) OX=9606 GN=TMEM70 PE=1 SV=2	12	3	3	260	29	96.1	81.8	94.9	111.1	118.7	94.1	103.3	0.851436	0.0724719	-0.232031	1.13983
Q96EK6	Glucosamine 6-phosphate N-acetyltransferase OS=Homo sapiens (Human) OX=9606 GN=GNPNAT1 PE=1 SV=1	53	9	14	184	20.7	106.7	107.6	104.5	103.1	90.4	101.4	86.4	1.11478	0.0725141	0.156763	1.13958
Q15434	RNA-binding motif, single-stranded-interacting protein 2 OS=Homo sapiens (Human) OX=9606 GN=RBMS2 PE=1 SV=1	17	6	10	407	43.9	106.7	119.1	105	105.2	79.4	101.6	83	1.19466	0.0726513	0.256594	1.13876
Q6P4A8	Phospholipase B-like 1 OS=Homo sapiens (Human) OX=9606 GN=PLBD1 PE=1 SV=2	7	4	4	553	63.2	83.6	89	100.3	102.4	110	107.6	107.1	0.851947	0.0726695	-0.231164	1.13865
P48735	Isocitrate dehydrogenase [NADP], mitochondrial OS=Homo sapiens (Human) OX=9606 GN=IDH2 PE=1 SV=2	69	39	202	452	50.9	87.2	84.8	75.7	99.3	144	92.2	116.8	0.730194	0.0727229	-0.453649	1.13833
P05165	Propionyl-CoA carboxylase alpha chain, mitochondrial OS=Homo sapiens (Human) OX=9606 GN=PCCA PE=1 SV=4	38	24	53	728	80	94.4	86.5	90.1	107.3	124.6	93.9	103.2	0.842269	0.0729773	-0.247647	1.13681
P68036	Ubiquitin-conjugating enzyme E2 L3 OS=Homo sapiens (Human) OX=9606 GN=UBE2L3 PE=1 SV=1	58	11	48	154	17.9	122.1	110.5	101.4	99.1	73.9	102.1	90.9	1.21676	0.0730143	0.283042	1.13659
O60870	DNA/RNA-binding protein KIN17 OS=Homo sapiens (Human) OX=9606 GN=KIN PE=1 SV=2	27	9	10	393	45.3	101.1	103.6	111.3	101.1	94.7	98.5	89.6	1.09751	0.0730847	0.134231	1.13617
Q92736	Ryanodine receptor 2 OS=Homo sapiens (Human) OX=9606 GN=RYR2 PE=1 SV=3	31	128	174	4967	564.2	88.9	84.5	63.1	87.3	127.3	99.9	149.1	0.680184	0.073212	-0.556003	1.13542
Q8WU76	Sec1 family domain-containing protein 2 OS=Homo sapiens (Human) OX=9606 GN=SCFD2 PE=1 SV=2	26	15	19	684	75.1	96.5	97.6	99.4	103.6	104.1	100.6	98.1	0.962927	0.0732722	-0.0545024	1.13506
P49406	39S ribosomal protein L19, mitochondrial OS=Homo sapiens (Human) OX=9606 GN=MRPL19 PE=1 SV=2	40	14	25	292	33.5	91.2	80.6	95	109.6	128.2	98.4	97	0.821176	0.0733045	-0.284237	1.13487
P55809	Succinyl-CoA:3-ketoacid coenzyme A transferase 1, mitochondrial OS=Homo sapiens (Human) OX=9606 GN=OXCT1 PE=1 SV=1	60	25	83	520	56.1	85.1	82.3	80.1	108.8	141.8	86.4	115.7	0.72896	0.0733507	-0.456089	1.1346
Q5JSJ4	Integrator complex subunit 6-like OS=Homo sapiens (Human) OX=9606 GN=INTS6L PE=1 SV=1	15	13	14	861	96.6	89.3	98.1	94.7	115.4	102.2	102.8	97.6	0.899841	0.0734807	-0.152259	1.13383
O15235	28S ribosomal protein S12, mitochondrial OS=Homo sapiens (Human) OX=9606 GN=MRPS12 PE=1 SV=1	29	5	10	138	15.2	90.4	80.1	95.3	110.8	128.3	101	94.1	0.816214	0.0735093	-0.292981	1.13366
P30520	Adenylosuccinate synthetase isozyme 2 OS=Homo sapiens (Human) OX=9606 GN=ADSS2 PE=1 SV=3	43	17	32	456	50.1	109	110.4	106	103.4	84.6	103.2	83.3	1.15852	0.0735331	0.212286	1.13352
Q8N2K1	Ubiquitin-conjugating enzyme E2 J2 OS=Homo sapiens (Human) OX=9606 GN=UBE2J2 PE=1 SV=3	9	2	3	259	28.9	100.6	93	93.2	101.1	106.1	103.4	102.7	0.925236	0.0735785	-0.112107	1.13325
P82912	28S ribosomal protein S11, mitochondrial OS=Homo sapiens (Human) OX=9606 GN=MRPS11 PE=1 SV=2	47	8	21	194	20.6	95.2	81	94.3	107.6	124.4	99	98.4	0.839932	0.0735935	-0.251656	1.13316
P03886	NADH-ubiquinone oxidoreductase chain 1 OS=Homo sapiens (Human) OX=9606 GN=MT-ND1 PE=1 SV=1	6	1	7	318	35.6	88.3	83.9	84.8	104.8	138	95.3	104.9	0.773514	0.073599	-0.370501	1.13313
Q13347	Eukaryotic translation initiation factor 3 subunit I OS=Homo sapiens (Human) OX=9606 GN=EIF3I PE=1 SV=1	74	19	51	325	36.5	102.5	102.8	105.6	102.9	95.9	98.9	91.4	1.06536	0.0736359	0.0913471	1.13291
O75054	Immunoglobulin superfamily member 3 OS=Homo sapiens (Human) OX=9606 GN=IGSF3 PE=2 SV=3	10	12	13	1194	135.1	87.9	85.9	86.6	117.1	96	95.7	130.7	0.789989	0.0737128	-0.340096	1.13246
P36897	TGF-beta receptor type-1 OS=Homo sapiens (Human) OX=9606 GN=TGFBR1 PE=1 SV=1	8	4	4	503	55.9	98.3	115.2	118.9	98.3	84.8	100.5	84	1.20566	0.073727	0.269821	1.13237
Q16643	Drebrin OS=Homo sapiens (Human) OX=9606 GN=DBN1 PE=1 SV=4	58	36	152	649	71.4	99	116.5	129.3	92.1	77.6	102.5	83	1.29429	0.0737754	0.372166	1.13209
Q92499	ATP-dependent RNA helicase DDX1 OS=Homo sapiens (Human) OX=9606 GN=DDX1 PE=1 SV=2	68	54	158	740	82.4	102.9	108.8	103.1	102.8	90	100.8	91.6	1.08965	0.0737935	0.123865	1.13198
Q5T7V8	RAB6-interacting golgin OS=Homo sapiens (Human) OX=9606 GN=GORAB PE=1 SV=1	14	4	4	394	45	104	104.8	122.8	97	85.1	98.1	88.2	1.20014	0.0738721	0.263208	1.13152
Q01518	Adenylyl cyclase-associated protein 1 OS=Homo sapiens (Human) OX=9606 GN=CAP1 PE=1 SV=5	71	39	181	475	51.9	104.3	118.1	109.5	99.9	80.2	107.7	80.3	1.20221	0.0739374	0.265688	1.13114
Q5T440	Putative transferase CAF17, mitochondrial OS=Homo sapiens (Human) OX=9606 GN=IBA57 PE=1 SV=1	55	15	24	356	38.1	90.5	84.6	86.8	114.7	130.4	91.9	101.2	0.796896	0.0739908	-0.327536	1.13082
Q13442	28 kDa heat- and acid-stable phosphoprotein OS=Homo sapiens (Human) OX=9606 GN=PDAP1 PE=1 SV=1	56	14	31	181	20.6	109.4	128.6	103.3	102.9	69	93.8	93	1.26866	0.0740536	0.3433	1.13045
Q9H6Y2	WD repeat-containing protein 55 OS=Homo sapiens (Human) OX=9606 GN=WDR55 PE=1 SV=2	8	3	3	383	42	94.5	92.5	97.6	104.8	112.9	101.2	96.6	0.913277	0.0740576	-0.130875	1.13043
P60709	Actin, cytoplasmic 1 OS=Homo sapiens (Human) OX=9606 GN=ACTB PE=1 SV=1	78	35	1536	375	41.7	98.4	117.3	126.9	94.1	77.9	101.5	83.9	1.27812	0.074219	0.354023	1.12948
Q8WY36	HMG box transcription factor BBX OS=Homo sapiens (Human) OX=9606 GN=BBX PE=1 SV=1	5	5	5	941	105.1	99	90.5	88.4	98.5	114.9	96.5	112.1	0.878041	0.0743288	-0.18764	1.12884
Q15697	Zinc finger protein 174 OS=Homo sapiens (Human) OX=9606 GN=ZNF174 PE=1 SV=1	2	1	1	407	46.4	97.5	97.4	87.9	101.8	103.3	105	107	0.90402	0.074332	-0.145574	1.12882
Q9BU61	NADH dehydrogenase [ubiquinone] 1 alpha subcomplex assembly factor 3 OS=Homo sapiens (Human) OX=9606 GN=NDUFAF3 PE=1 SV=1	57	8	17	184	20.3	92.7	83.3	99.3	113.1	113.4	96.5	101.8	0.864093	0.0743675	-0.210742	1.12862
P28066	Proteasome subunit alpha type-5 OS=Homo sapiens (Human) OX=9606 GN=PSMA5 PE=1 SV=3	55	12	45	241	26.4	102.9	103.7	106.1	104.1	96.4	96.6	90.3	1.07623	0.0744132	0.105993	1.12835
Q9BRP8	Partner of Y14 and mago OS=Homo sapiens (Human) OX=9606 GN=PYM1 PE=1 SV=1	67	11	17	204	22.6	104	111.6	115.6	103.9	76.1	103.7	85	1.19772	0.0744141	0.260293	1.12834
Q92793	CREB-binding protein OS=Homo sapiens (Human) OX=9606 GN=CREBBP PE=1 SV=3	9	23	25	2442	265.2	99.8	108.2	104.4	94.4	100.3	97.3	95.5	1.07492	0.0745243	0.104236	1.1277
P11177	Pyruvate dehydrogenase E1 component subunit beta, mitochondrial OS=Homo sapiens (Human) OX=9606 GN=PDHB PE=1 SV=3	55	14	114	359	39.2	90.3	80.8	91.6	113	131	92.7	100.6	0.800976	0.0745648	-0.32017	1.12747
P49189	4-trimethylaminobutyraldehyde dehydrogenase OS=Homo sapiens (Human) OX=9606 GN=ALDH9A1 PE=1 SV=3	61	26	69	494	53.8	96.8	96	80.9	103	109.7	99.8	113.7	0.856249	0.0747269	-0.223898	1.12652
Q9P0L2	Serine/threonine-protein kinase MARK1 OS=Homo sapiens (Human) OX=9606 GN=MARK1 PE=1 SV=2	20	13	16	795	88.9	97.5	95.7	87.5	108.9	95.3	101.8	113.2	0.892812	0.0747866	-0.163572	1.12618
Q9H3U7	SPARC-related modular calcium-binding protein 2 OS=Homo sapiens (Human) OX=9606 GN=SMOC2 PE=1 SV=2	4	2	2	446	49.6	105.4	204.9	140.3	47.6	34.8	98.7	68.2	2.40995	0.0748026	1.269	1.12608
Q9BRJ2	39S ribosomal protein L45, mitochondrial OS=Homo sapiens (Human) OX=9606 GN=MRPL45 PE=1 SV=2	46	17	28	306	35.3	92.7	86.4	94.5	108.1	122.7	96.5	99.1	0.855535	0.0748154	-0.225102	1.12601
Q8WUI4	Histone deacetylase 7 OS=Homo sapiens (Human) OX=9606 GN=HDAC7 PE=1 SV=2	17	13	16	952	102.9	98.3	124.1	116.5	92.6	77.6	103.2	87.7	1.25136	0.0748797	0.323499	1.12564
P55201	Peregrin OS=Homo sapiens (Human) OX=9606 GN=BRPF1 PE=1 SV=2	11	14	14	1214	137.4	89.9	89.8	96	99.6	122.3	101.8	100.5	0.866572	0.0748979	-0.206608	1.12553
Q7Z7G8	Vacuolar protein sorting-associated protein 13B OS=Homo sapiens (Human) OX=9606 GN=VPS13B PE=1 SV=2	0	2	2	4022	448.4	103.1	120.1	116	102.1	65.4	92	101.3	1.25351	0.0748994	0.325974	1.12552
Q9Y324	rRNA-processing protein FCF1 homolog OS=Homo sapiens (Human) OX=9606 GN=FCF1 PE=1 SV=1	15	4	5	198	23.4	96.9	94.2	93.2	98.2	114.1	101.9	101.4	0.912095	0.0749124	-0.132744	1.12545
Q5VY43	Platelet endothelial aggregation receptor 1 OS=Homo sapiens (Human) OX=9606 GN=PEAR1 PE=1 SV=1	1	1	1	1037	110.6	104.1	119.6	111.1	79.1	77.2	106.2	102.7	1.22234	0.0749285	0.28965	1.12535
O60664	Perilipin-3 OS=Homo sapiens (Human) OX=9606 GN=PLIN3 PE=1 SV=3	83	28	97	434	47	109.2	116.5	102.8	102.4	75.5	100.8	92.8	1.179	0.0749632	0.237569	1.12515
Q8NC54	Keratinocyte-associated transmembrane protein 2 OS=Homo sapiens (Human) OX=9606 GN=KCT2 PE=1 SV=2	7	2	3	265	29.2	107.6	105.2	134	102.4	81.6	90.6	78.5	1.30954	0.0750382	0.389065	1.12472
Q8N3C0	Activating signal cointegrator 1 complex subunit 3 OS=Homo sapiens (Human) OX=9606 GN=ASCC3 PE=1 SV=3	32	66	86	2202	251.3	101.6	107.6	104.9	104.3	94.5	97.7	89.4	1.08526	0.0751949	0.118034	1.12381
P02452	Collagen alpha-1(I) chain OS=Homo sapiens (Human) OX=9606 GN=COL1A1 PE=1 SV=5	79	84	335	1464	138.9	163.5	165.8	94.7	55.6	61.4	94.7	64.4	2.04757	0.0752139	1.03391	1.1237
Q13620	Cullin-4B OS=Homo sapiens (Human) OX=9606 GN=CUL4B PE=1 SV=4	46	48	77	913	103.9	107.4	108	102.6	101.5	87.2	103.3	90	1.10995	0.0752748	0.150492	1.12335
Q02218	2-oxoglutarate dehydrogenase, mitochondrial OS=Homo sapiens (Human) OX=9606 GN=OGDH PE=1 SV=3	63	69	178	1023	115.9	85.8	79.6	81.2	111.1	146	90.1	106.3	0.725028	0.075342	-0.463892	1.12296
O43933	Peroxisome biogenesis factor 1 OS=Homo sapiens (Human) OX=9606 GN=PEX1 PE=1 SV=1	9	11	12	1283	142.8	91.9	87.3	99.3	107.7	115.7	103.2	94.8	0.88119	0.0753751	-0.182475	1.12277
Q5JR59	Microtubule-associated tumor suppressor candidate 2 OS=Homo sapiens (Human) OX=9606 GN=MTUS2 PE=1 SV=3	12	16	20	1369	150.1	97.4	86.6	72.1	95.5	135.7	102.1	110.7	0.769069	0.0754273	-0.378815	1.12247
Q460N5	Protein mono-ADP-ribosyltransferase PARP14 OS=Homo sapiens (Human) OX=9606 GN=PARP14 PE=1 SV=3	1	1	1	1801	202.7	96.5	94.3	100.3	102.9	105.8	99.5	100.9	0.948749	0.0754406	-0.0759012	1.12239
O75923	Dysferlin OS=Homo sapiens (Human) OX=9606 GN=DYSF PE=1 SV=1	37	60	95	2080	237.1	90.8	82.7	71.5	89.9	148.4	108.6	108.1	0.717949	0.0754413	-0.478047	1.12239
P05997	Collagen alpha-2(V) chain OS=Homo sapiens (Human) OX=9606 GN=COL5A2 PE=1 SV=3	49	44	68	1499	144.8	126.6	137.8	97.9	72.7	80.5	94.5	90	1.43046	0.0754969	0.51648	1.12207
Q9BQE9	B-cell CLL/lymphoma 7 protein family member B OS=Homo sapiens (Human) OX=9606 GN=BCL7B PE=1 SV=1	33	6	8	202	22.2	91.3	85.6	99.2	100.5	120.3	103.2	99.9	0.868444	0.0755579	-0.203496	1.12172
P61088	Ubiquitin-conjugating enzyme E2 N OS=Homo sapiens (Human) OX=9606 GN=UBE2N PE=1 SV=1	80	12	44	152	17.1	108	114.4	103.8	98.2	77.9	105.4	92.3	1.16355	0.0755764	0.218528	1.12161
Q71F56	Mediator of RNA polymerase II transcription subunit 13-like OS=Homo sapiens (Human) OX=9606 GN=MED13L PE=1 SV=1	4	9	9	2210	242.4	100.1	89.8	90.2	95.7	108.2	114.1	102	0.889206	0.0756412	-0.16941	1.12124
Q969S9	Ribosome-releasing factor 2, mitochondrial OS=Homo sapiens (Human) OX=9606 GN=GFM2 PE=1 SV=1	30	19	27	779	86.5	91.5	85.2	93.7	99	126.5	97.6	106.5	0.83923	0.0756558	-0.252861	1.12116
P11055	Myosin-3 OS=Homo sapiens (Human) OX=9606 GN=MYH3 PE=1 SV=3	22	66	412	1940	223.8	94.9	57.1	36	83.8	123.1	111	194.1	0.489583	0.0756802	-1.03037	1.12102
Q9BXS6	Nucleolar and spindle-associated protein 1 OS=Homo sapiens (Human) OX=9606 GN=NUSAP1 PE=1 SV=1	5	2	2	441	49.4	98.1	117	123.1	82.2	85.6	100.7	93.3	1.24636	0.0756967	0.317722	1.12092
Q16851	UTP--glucose-1-phosphate uridylyltransferase OS=Homo sapiens (Human) OX=9606 GN=UGP2 PE=1 SV=5	67	40	182	508	56.9	98	88.5	87.9	118.1	97.8	95.7	114	0.859649	0.0757637	-0.21818	1.12054
Q12860	Contactin-1 OS=Homo sapiens (Human) OX=9606 GN=CNTN1 PE=1 SV=1	2	2	2	1018	113.2	108.8	117.4	99.7	91.4	100.2	86.9	95.6	1.16154	0.0757885	0.216043	1.1204
Q643R3	Lysophospholipid acyltransferase LPCAT4 OS=Homo sapiens (Human) OX=9606 GN=LPCAT4 PE=1 SV=1	33	14	19	524	57.2	90.4	80.6	80.9	96.6	131.7	90.4	129.4	0.749535	0.075802	-0.415932	1.12032
O75208	Ubiquinone biosynthesis protein COQ9, mitochondrial OS=Homo sapiens (Human) OX=9606 GN=COQ9 PE=1 SV=1	34	10	15	318	35.5	87.7	79.1	82.9	111.7	140.8	86.1	111.6	0.739523	0.0758401	-0.435333	1.1201
Q9Y2G0	Protein EFR3 homolog B OS=Homo sapiens (Human) OX=9606 GN=EFR3B PE=1 SV=2	5	5	6	817	92.4	95.4	95.2	99.9	107.8	101	102.1	98.6	0.945869	0.0759397	-0.0802878	1.11953
Q15942	Zyxin OS=Homo sapiens (Human) OX=9606 GN=ZYX PE=1 SV=1	47	20	96	572	61.2	101.7	123.7	114.4	96.5	73.1	109.9	80.7	1.25782	0.0760925	0.330925	1.11866
O14880	Microsomal glutathione S-transferase 3 OS=Homo sapiens (Human) OX=9606 GN=MGST3 PE=1 SV=1	57	8	29	152	16.5	91.7	77	83.3	99.2	110.2	95.5	143.1	0.75	0.076113	-0.415037	1.11854
O14950	Myosin regulatory light chain 12B OS=Homo sapiens (Human) OX=9606 GN=MYL12B PE=1 SV=2	71	14	132	172	19.8	105.7	122.5	104.8	87.4	78.9	109.3	91.4	1.20981	0.0761213	0.27478	1.11849
Q4G176	Malonate--CoA ligase ACSF3, mitochondrial OS=Homo sapiens (Human) OX=9606 GN=ACSF3 PE=1 SV=3	36	18	23	576	64.1	88.5	88.9	95	103.5	125.2	97.7	101.2	0.849392	0.0761543	-0.235498	1.11831
Q15417	Calponin-3 OS=Homo sapiens (Human) OX=9606 GN=CNN3 PE=1 SV=1	65	21	86	329	36.4	102.4	147.3	116.9	81.6	68.3	107.5	76	1.46611	0.0762016	0.55199	1.11804
Q9UNZ2	NSFL1 cofactor p47 OS=Homo sapiens (Human) OX=9606 GN=NSFL1C PE=1 SV=2	65	21	54	370	40.5	108.7	112.2	101.4	102.5	80.9	100	94.3	1.13776	0.0762497	0.186201	1.11776
Q9ULD9	Zinc finger protein 608 OS=Homo sapiens (Human) OX=9606 GN=ZNF608 PE=1 SV=4	5	7	7	1512	162.1	98.6	92.1	85.6	107.6	91.6	113.6	110.9	0.869483	0.0762841	-0.20177	1.11757
P49588	Alanine--tRNA ligase, cytoplasmic OS=Homo sapiens (Human) OX=9606 GN=AARS1 PE=1 SV=2	62	53	146	968	106.7	116.7	116.8	101.5	74.9	87.3	111.2	91.6	1.22374	0.0762914	0.291302	1.11752
P56211	cAMP-regulated phosphoprotein 19 OS=Homo sapiens (Human) OX=9606 GN=ARPP19 PE=1 SV=2	65	6	15	112	12.3	122.7	127.5	97.2	101.7	71.3	92.1	87.6	1.3133	0.0763253	0.393194	1.11733
Q9Y4W2	Ribosomal biogenesis protein LAS1L OS=Homo sapiens (Human) OX=9606 GN=LAS1L PE=1 SV=2	43	31	59	734	83	95.9	92.2	97.1	102.1	113.5	100.9	98.4	0.916526	0.0763347	-0.125752	1.11728
Q9H2M9	Rab3 GTPase-activating protein non-catalytic subunit OS=Homo sapiens (Human) OX=9606 GN=RAB3GAP2 PE=1 SV=1	32	40	59	1393	155.9	103.5	106.4	108.2	102.3	88.9	102.8	88.1	1.11001	0.0763403	0.150568	1.11725
O95425	Supervillin OS=Homo sapiens (Human) OX=9606 GN=SVIL PE=1 SV=2	62	126	297	2214	247.6	96.4	93.2	72.2	102.7	106.9	104.1	124.4	0.796774	0.0765599	-0.327758	1.116
Q15555	Microtubule-associated protein RP/EB family member 2 OS=Homo sapiens (Human) OX=9606 GN=MAPRE2 PE=1 SV=1	41	15	24	327	37	109.3	102.9	101.9	102.6	89.3	94.6	99.3	1.08554	0.0766578	0.118408	1.11544
P19022	Cadherin-2 OS=Homo sapiens (Human) OX=9606 GN=CDH2 PE=1 SV=4	40	29	82	906	99.7	96.2	82.8	86	98.1	112.8	94.9	129.2	0.812261	0.0766611	-0.299986	1.11543
Q6EMK4	Vasorin OS=Homo sapiens (Human) OX=9606 GN=VASN PE=1 SV=1	3	3	3	673	71.7	126.4	130.1	96.7	73.2	74.9	98.9	99.8	1.35794	0.0767008	0.441419	1.1152
Q9NSE4	Isoleucine--tRNA ligase, mitochondrial OS=Homo sapiens (Human) OX=9606 GN=IARS2 PE=1 SV=2	56	50	129	1012	113.7	93.9	80.3	91	99.5	131.7	98.7	104.9	0.813247	0.0767113	-0.298234	1.11514
Q8N4T8	Carbonyl reductase family member 4 OS=Homo sapiens (Human) OX=9606 GN=CBR4 PE=1 SV=3	41	8	12	237	25.3	87.8	84.1	79.1	105.3	142.9	91.1	109.7	0.74536	0.076723	-0.423991	1.11507
Q6UN15	Pre-mRNA 3'-end-processing factor FIP1 OS=Homo sapiens (Human) OX=9606 GN=FIP1L1 PE=1 SV=1	40	17	41	594	66.5	92.7	92.7	94.4	102.7	117.4	104.2	96	0.88762	0.0767524	-0.171986	1.11491
O95166	Gamma-aminobutyric acid receptor-associated protein OS=Homo sapiens (Human) OX=9606 GN=GABARAP PE=1 SV=1	21	4	8	117	13.9	135	112.7	101.6	83.5	71.2	96.9	99.1	1.32801	0.0768206	0.409267	1.11452
Q53H82	Endoribonuclease LACTB2 OS=Homo sapiens (Human) OX=9606 GN=LACTB2 PE=1 SV=2	47	12	16	288	32.8	91.3	83.7	93.7	113.2	123.4	89.9	104.8	0.830667	0.0768264	-0.267658	1.11449
Q9BQQ3	Golgi reassembly-stacking protein 1 OS=Homo sapiens (Human) OX=9606 GN=GORASP1 PE=1 SV=3	10	4	4	440	46.5	100.6	108.4	120.7	95.7	81.5	102.7	90.4	1.18715	0.0768512	0.247497	1.11435
A4D1E9	GTP-binding protein 10 OS=Homo sapiens (Human) OX=9606 GN=GTPBP10 PE=1 SV=1	42	14	17	387	42.9	90.4	79.1	91.7	98.2	135.8	103.6	101.2	0.79368	0.0769177	-0.333371	1.11397
Q14194	Dihydropyrimidinase-related protein 1 OS=Homo sapiens (Human) OX=9606 GN=CRMP1 PE=1 SV=1	75	32	98	572	62.1	105.6	120.7	102.5	85.7	92.2	97	96.3	1.18103	0.0769915	0.240051	1.11356
Q9BZQ6	ER degradation-enhancing alpha-mannosidase-like protein 3 OS=Homo sapiens (Human) OX=9606 GN=EDEM3 PE=1 SV=2	19	14	18	932	104.6	99.2	96.9	99	99.9	104.4	100.1	100.6	0.971523	0.0770073	-0.0416805	1.11347
P49356	Protein farnesyltransferase subunit beta OS=Homo sapiens (Human) OX=9606 GN=FNTB PE=1 SV=1	12	7	8	437	48.7	105.6	112.5	100.4	100.9	86.8	99.7	94.1	1.11315	0.0771229	0.154648	1.11282
Q8NEJ9	Neuroguidin OS=Homo sapiens (Human) OX=9606 GN=NGDN PE=1 SV=1	30	9	15	315	35.9	94.9	89.2	95.8	102.7	118.2	101.9	97.3	0.88836	0.0771915	-0.170784	1.11243
P17029	Zinc finger protein with KRAB and SCAN domains 1 OS=Homo sapiens (Human) OX=9606 GN=ZKSCAN1 PE=1 SV=3	13	6	6	563	63.6	107.7	105.1	101.7	95.4	87.6	102.1	100.4	1.08776	0.0772491	0.121367	1.11211
O14562	Ubiquitin domain-containing protein UBFD1 OS=Homo sapiens (Human) OX=9606 GN=UBFD1 PE=1 SV=2	47	13	27	309	33.4	113	112.1	101.4	101.3	78.6	103.8	89.8	1.16555	0.0773429	0.221012	1.11158
O95071	E3 ubiquitin-protein ligase UBR5 OS=Homo sapiens (Human) OX=9606 GN=UBR5 PE=1 SV=2	16	38	40	2799	309.2	99.4	97.1	96.1	104	104.9	101	97.6	0.957382	0.0774342	-0.0628328	1.11107
Q9BYV7	Beta,beta-carotene 9',10'-oxygenase OS=Homo sapiens (Human) OX=9606 GN=BCO2 PE=1 SV=5	4	2	2	579	65.6	92.1	73.1	93.4	96.3	128.4	94.7	122	0.781151	0.0774472	-0.356327	1.11099
P05455	Lupus La protein OS=Homo sapiens (Human) OX=9606 GN=SSB PE=1 SV=2	81	52	167	408	46.8	106.4	102.6	109.8	104.2	85.7	100.4	90.9	1.11508	0.0775558	0.157141	1.11039
Q9BUR4	Telomerase Cajal body protein 1 OS=Homo sapiens (Human) OX=9606 GN=WRAP53 PE=1 SV=1	10	5	7	548	59.3	91.6	98.6	94.5	99.9	111.9	96.8	106.8	0.913818	0.0775759	-0.130021	1.11027
P61923	Coatomer subunit zeta-1 OS=Homo sapiens (Human) OX=9606 GN=COPZ1 PE=1 SV=1	27	5	18	177	20.2	104.5	105.2	104.8	95.4	90.9	105.6	93.5	1.08805	0.0776332	0.121741	1.10995
Q8IWA4	Mitofusin-1 OS=Homo sapiens (Human) OX=9606 GN=MFN1 PE=1 SV=3	30	22	30	741	84.1	100.1	92	96.2	103.4	103.7	99.1	105.5	0.93369	0.0777568	-0.0989851	1.10926
Q9Y2R9	28S ribosomal protein S7, mitochondrial OS=Homo sapiens (Human) OX=9606 GN=MRPS7 PE=1 SV=2	57	14	33	242	28.1	93.9	81.5	88.5	106.1	133.1	98.2	98.8	0.806664	0.0778189	-0.309961	1.10891
Q92522	Histone H1.10 OS=Homo sapiens (Human) OX=9606 GN=H1-10 PE=1 SV=1	58	19	65	213	22.5	93.3	92.2	86.5	98.6	98.8	105	125.5	0.84755	0.0778997	-0.23863	1.10846
P25398	40S ribosomal protein S12 OS=Homo sapiens (Human) OX=9606 GN=RPS12 PE=1 SV=3	71	11	67	132	14.5	104.3	104.9	109.2	104	90.3	100.9	86.5	1.11222	0.0779266	0.153439	1.10831
Q9UPT9	Ubiquitin carboxyl-terminal hydrolase 22 OS=Homo sapiens (Human) OX=9606 GN=USP22 PE=1 SV=2	25	13	14	525	59.9	102.5	100.1	105.9	96.3	99.9	98.6	96.7	1.05066	0.0779461	0.0712957	1.10821
Q2M1Z3	Rho GTPase-activating protein 31 OS=Homo sapiens (Human) OX=9606 GN=ARHGAP31 PE=1 SV=2	9	9	9	1444	156.9	95.2	90.2	78.6	103.8	99.7	99.8	132.7	0.807339	0.0781454	-0.308753	1.1071
O95630	STAM-binding protein OS=Homo sapiens (Human) OX=9606 GN=STAMBP PE=1 SV=1	25	9	12	424	48	107.3	129.1	103.5	96.4	77	92	94.7	1.25854	0.0781672	0.33175	1.10698
Q96EY7	Pentatricopeptide repeat domain-containing protein 3, mitochondrial OS=Homo sapiens (Human) OX=9606 GN=PTCD3 PE=1 SV=3	54	34	73	689	78.5	95.7	87.4	95.3	109.9	116.8	99.5	95.5	0.880247	0.078204	-0.18402	1.10677
Q5SW79	Centrosomal protein of 170 kDa OS=Homo sapiens (Human) OX=9606 GN=CEP170 PE=1 SV=1	44	65	110	1584	175.2	100.5	119.8	110.5	100.5	77.9	103.1	87.7	1.19466	0.0782516	0.256594	1.10651
P37837	Transaldolase OS=Homo sapiens (Human) OX=9606 GN=TALDO1 PE=1 SV=2	56	23	81	337	37.5	113.8	103.4	107.2	100.9	78.6	102.6	93.6	1.15127	0.0782835	0.20323	1.10633
O76095	Protein JTB OS=Homo sapiens (Human) OX=9606 GN=JTB PE=1 SV=1	18	3	4	146	16.3	105	108.5	113.3	108	84.2	98.7	82.4	1.16725	0.0782887	0.22311	1.1063
Q9P2R7	Succinate--CoA ligase [ADP-forming] subunit beta, mitochondrial OS=Homo sapiens (Human) OX=9606 GN=SUCLA2 PE=1 SV=3	56	26	88	463	50.3	93.4	82.8	84.3	102	133.5	91.3	112.7	0.790292	0.0782891	-0.339542	1.1063
Q9BVK6	Transmembrane emp24 domain-containing protein 9 OS=Homo sapiens (Human) OX=9606 GN=TMED9 PE=1 SV=2	52	17	43	235	27.3	104.5	104.8	120.5	105.7	79.1	97.8	87.5	1.18815	0.0783173	0.248714	1.10614
O15511	Actin-related protein 2/3 complex subunit 5 OS=Homo sapiens (Human) OX=9606 GN=ARPC5 PE=1 SV=3	72	12	54	151	16.3	107.2	114.6	107.9	103.3	76.6	104.3	86.1	1.18715	0.0783241	0.247497	1.1061
P23786	Carnitine O-palmitoyltransferase 2, mitochondrial OS=Homo sapiens (Human) OX=9606 GN=CPT2 PE=1 SV=2	64	43	91	658	73.7	93.3	85	94.8	115.1	118.2	91.9	101.7	0.852971	0.0785224	-0.229431	1.10501
O00264	Membrane-associated progesterone receptor component 1 OS=Homo sapiens (Human) OX=9606 GN=PGRMC1 PE=1 SV=3	67	13	60	195	21.7	105.5	103.2	120.9	94	88.1	92.1	96.2	1.18647	0.0785297	0.24667	1.10497
P08865	40S ribosomal protein SA OS=Homo sapiens (Human) OX=9606 GN=RPSA PE=1 SV=4	61	19	84	295	32.8	107.7	108	99.7	100.5	100.4	96.1	87.7	1.09315	0.078591	0.128486	1.10463
P30405	Peptidyl-prolyl cis-trans isomerase F, mitochondrial OS=Homo sapiens (Human) OX=9606 GN=PPIF PE=1 SV=1	73	15	65	207	22	89	75.4	78.6	107.7	152.4	94.5	102.5	0.708816	0.0786356	-0.496516	1.10438
Q16204	Coiled-coil domain-containing protein 6 OS=Homo sapiens (Human) OX=9606 GN=CCDC6 PE=1 SV=2	49	26	48	474	53.3	103.9	114.6	101.5	98.4	87.5	97.1	97	1.12281	0.0787509	0.16711	1.10374
Q9HCU5	Prolactin regulatory element-binding protein OS=Homo sapiens (Human) OX=9606 GN=PREB PE=1 SV=2	59	18	34	417	45.4	96.5	96.4	100.4	103.5	100.8	101.1	101.2	0.961797	0.0788333	-0.0561956	1.10329
Q8IUG5	Unconventional myosin-XVIIIb OS=Homo sapiens (Human) OX=9606 GN=MYO18B PE=1 SV=2	52	122	171	2567	285	95.3	91	62.4	100.5	115.3	106.6	128.8	0.734929	0.0790148	-0.444323	1.10229
Q9BYX7	Putative beta-actin-like protein 3 OS=Homo sapiens (Human) OX=9606 GN=POTEKP PE=5 SV=1	38	11	249	375	42	98.6	117.1	123.3	96.1	80.5	107	77.4	1.25208	0.0790563	0.324324	1.10206
Q9UKS6	Protein kinase C and casein kinase substrate in neurons protein 3 OS=Homo sapiens (Human) OX=9606 GN=PACSIN3 PE=1 SV=2	50	19	30	424	48.5	98.1	86.1	95.5	98.9	107.6	98.7	115.1	0.887303	0.0791374	-0.172502	1.10162
Q12974	Protein tyrosine phosphatase type IVA 2 OS=Homo sapiens (Human) OX=9606 GN=PTP4A2 PE=1 SV=1	46	6	11	167	19.1	106.9	113.7	104.7	101.7	79.9	104.6	88.6	1.15724	0.0792398	0.210687	1.10106
P55735	Protein SEC13 homolog OS=Homo sapiens (Human) OX=9606 GN=SEC13 PE=1 SV=3	52	16	44	322	35.5	108.2	110.3	102.7	102.2	83.8	103.5	89.3	1.13059	0.079339	0.177073	1.10051
Q9H5H4	Zinc finger protein 768 OS=Homo sapiens (Human) OX=9606 GN=ZNF768 PE=1 SV=2	19	11	14	540	60.2	96.9	96.5	93.8	95.1	107.8	107.2	102.7	0.927649	0.0793685	-0.10835	1.10035
Q68DU8	BTB/POZ domain-containing protein KCTD16 OS=Homo sapiens (Human) OX=9606 GN=KCTD16 PE=1 SV=1	12	5	8	428	49.1	112.6	129.8	110	81.7	70.9	121.9	73.1	1.35175	0.0793766	0.434823	1.10031
Q8TE02	Elongator complex protein 5 OS=Homo sapiens (Human) OX=9606 GN=ELP5 PE=1 SV=2	9	3	3	316	34.8	97	87.7	85.8	122.3	90.8	103.7	112.7	0.839736	0.0793823	-0.251992	1.10028
Q6UWP7	Lysocardiolipin acyltransferase 1 OS=Homo sapiens (Human) OX=9606 GN=LCLAT1 PE=1 SV=1	22	9	18	414	48.9	89.9	82.6	92.7	117.2	99.5	91.6	126.4	0.813435	0.0794345	-0.297902	1.09999
Q99426	Tubulin-folding cofactor B OS=Homo sapiens (Human) OX=9606 GN=TBCB PE=1 SV=2	65	16	38	244	27.3	105.3	115.4	104.3	103.8	82.8	102.7	85.7	1.15556	0.0794947	0.208587	1.09966
P30622	CAP-Gly domain-containing linker protein 1 OS=Homo sapiens (Human) OX=9606 GN=CLIP1 PE=1 SV=2	32	46	55	1438	162.1	101.9	105.5	109.5	101.6	86.3	102.2	93.1	1.10264	0.079535	0.140968	1.09944
Q9H8M2	Bromodomain-containing protein 9 OS=Homo sapiens (Human) OX=9606 GN=BRD9 PE=1 SV=2	12	5	5	597	67	96.6	96.3	89	95.8	115.2	104.4	102.6	0.899203	0.0796359	-0.153282	1.09889
Q15047	Histone-lysine N-methyltransferase SETDB1 OS=Homo sapiens (Human) OX=9606 GN=SETDB1 PE=1 SV=1	11	12	12	1291	143.1	94.7	96.1	80.7	98.5	123.8	105.7	100.5	0.844807	0.0797056	-0.243306	1.09851
Q96N03	V-set and transmembrane domain-containing protein 2-like protein OS=Homo sapiens (Human) OX=9606 GN=VSTM2L PE=1 SV=1	10	2	2	204	22.3	96.3	73.9	51.8	74.7	148.8	117.4	137.1	0.619247	0.0797324	-0.691413	1.09837
Q8WU79	Stromal membrane-associated protein 2 OS=Homo sapiens (Human) OX=9606 GN=SMAP2 PE=1 SV=1	13	6	6	429	46.8	108.8	115.2	100.4	105.4	83.4	97.9	88.9	1.15158	0.0797557	0.203614	1.09824
Q6JBY9	CapZ-interacting protein OS=Homo sapiens (Human) OX=9606 GN=RCSD1 PE=1 SV=1	60	20	26	416	44.5	88.3	77.7	85.3	139.9	86	107.4	115.4	0.74675	0.0797748	-0.421303	1.09813
Q9Y5A9	YTH domain-containing family protein 2 OS=Homo sapiens (Human) OX=9606 GN=YTHDF2 PE=1 SV=2	22	15	32	579	62.3	104	114.7	113.7	105.3	76.7	104	81.6	1.20566	0.080006	0.269821	1.09688
Q9P291	Armadillo repeat-containing X-linked protein 1 OS=Homo sapiens (Human) OX=9606 GN=ARMCX1 PE=1 SV=1	30	12	19	453	49.2	89.9	69.9	98.3	126	114.8	99	102.1	0.778758	0.0800477	-0.360752	1.09665
Q6PKG0	La-related protein 1 OS=Homo sapiens (Human) OX=9606 GN=LARP1 PE=1 SV=2	39	37	57	1096	123.4	108.2	111.1	105.9	104.3	83.4	103	84	1.15719	0.0800535	0.210629	1.09662
Q9UI14	Prenylated Rab acceptor protein 1 OS=Homo sapiens (Human) OX=9606 GN=RABAC1 PE=1 SV=1	18	3	8	185	20.6	102.4	105.6	121.8	102.9	85.3	96.7	85.2	1.18815	0.0800634	0.248714	1.09657
Q8IWT0	Protein archease OS=Homo sapiens (Human) OX=9606 GN=ZBTB8OS PE=1 SV=2	5	1	2	167	19.5	106.5	113.4	99.7	101.7	90.7	90.2	97.8	1.12022	0.0800651	0.163788	1.09656
Q9NUA8	Zinc finger and BTB domain-containing protein 40 OS=Homo sapiens (Human) OX=9606 GN=ZBTB40 PE=1 SV=4	2	2	2	1239	138	94.2	95	82.1	93.7	121.4	99.9	113.8	0.843595	0.0800653	-0.245378	1.09656
Q99436	Proteasome subunit beta type-7 OS=Homo sapiens (Human) OX=9606 GN=PSMB7 PE=1 SV=1	38	11	44	277	29.9	107.1	101	105.5	104.6	93.7	97.7	90.5	1.08185	0.0801699	0.113495	1.09599
Q6ZRS2	Helicase SRCAP OS=Homo sapiens (Human) OX=9606 GN=SRCAP PE=1 SV=3	7	20	22	3230	343.3	94.1	95.9	98.2	100.1	107.6	107.3	96.7	0.933366	0.0802138	-0.0994856	1.09575
P62304	Small nuclear ribonucleoprotein E OS=Homo sapiens (Human) OX=9606 GN=SNRPE PE=1 SV=1	57	4	18	92	10.8	96.6	100.4	95.1	103	104.8	100	100	0.955043	0.0802237	-0.0663619	1.0957
Q8NDI1	EH domain-binding protein 1 OS=Homo sapiens (Human) OX=9606 GN=EHBP1 PE=1 SV=3	9	11	14	1231	139.9	102.7	115.4	108.1	105	80.3	101.3	87.2	1.16355	0.0802243	0.218528	1.09569
Q8ND76	Cyclin-Y OS=Homo sapiens (Human) OX=9606 GN=CCNY PE=1 SV=2	19	5	5	341	39.3	97.6	95.4	95.5	104.7	107.5	95.3	104	0.934791	0.080487	-0.0972836	1.09427
P98179	RNA-binding protein 3 OS=Homo sapiens (Human) OX=9606 GN=RBM3 PE=1 SV=1	47	7	17	157	17.2	103.4	126	106	90.6	89.7	104.9	79.4	1.22655	0.080639	0.294606	1.09345
P26639	Threonine--tRNA ligase 1, cytoplasmic OS=Homo sapiens (Human) OX=9606 GN=TARS1 PE=1 SV=3	68	49	137	723	83.4	104.5	116.7	107.1	102.7	83.7	105.1	80.3	1.17734	0.0806523	0.235525	1.09338
Q5JWF2	Guanine nucleotide-binding protein G(s) subunit alpha isoforms XLas OS=Homo sapiens (Human) OX=9606 GN=GNAS PE=1 SV=2	22	20	49	1037	111	95.2	97.8	86.3	108.8	107	92.7	112.2	0.885191	0.0807409	-0.175939	1.09291
Q9Y6X3	MAU2 chromatid cohesion factor homolog OS=Homo sapiens (Human) OX=9606 GN=MAU2 PE=1 SV=2	11	7	8	613	69	94.7	94.7	94.6	100.4	114.5	102.6	98.5	0.910256	0.0808276	-0.135655	1.09244
Q15008	26S proteasome non-ATPase regulatory subunit 6 OS=Homo sapiens (Human) OX=9606 GN=PSMD6 PE=1 SV=1	62	32	76	389	45.5	102.9	104.7	104.4	103.9	93.8	98.7	91.6	1.07216	0.0808833	0.100527	1.09214
P78344	Eukaryotic translation initiation factor 4 gamma 2 OS=Homo sapiens (Human) OX=9606 GN=EIF4G2 PE=1 SV=1	52	47	102	907	102.3	104.5	106.9	105.4	103.5	88.3	101.2	90.4	1.10172	0.0809666	0.139759	1.09169
Q04726	Transducin-like enhancer protein 3 OS=Homo sapiens (Human) OX=9606 GN=TLE3 PE=1 SV=2	13	9	10	772	83.4	118.2	105.1	101.6	86.6	92.8	99.8	95.9	1.15489	0.0810141	0.207758	1.09144
P60033	CD81 antigen OS=Homo sapiens (Human) OX=9606 GN=CD81 PE=1 SV=1	28	4	13	236	25.8	94.2	85.4	85.6	98.4	116.9	92.4	127.1	0.813247	0.0812093	-0.298234	1.09039
P49902	Cytosolic purine 5'-nucleotidase OS=Homo sapiens (Human) OX=9606 GN=NT5C2 PE=1 SV=1	31	17	27	561	64.9	101.3	110.4	110.9	105	86.5	101	84.9	1.13973	0.081222	0.18869	1.09033
Q01105	Protein SET OS=Homo sapiens (Human) OX=9606 GN=SET PE=1 SV=3	50	16	50	290	33.5	112.4	108.1	111	105.2	72.4	99.7	91.2	1.19946	0.0812324	0.262382	1.09027
Q9HBE1	POZ-, AT hook-, and zinc finger-containing protein 1 OS=Homo sapiens (Human) OX=9606 GN=PATZ1 PE=1 SV=1	11	7	11	687	74	95.9	87.8	96.4	93.1	114.6	107	105.2	0.889418	0.0812386	-0.169066	1.09024
Q68CP4	Heparan-alpha-glucosaminide N-acetyltransferase OS=Homo sapiens (Human) OX=9606 GN=HGSNAT PE=1 SV=2	4	3	3	663	73.2	99.5	107.2	112.6	97.1	89.1	103.5	91	1.11829	0.081308	0.161295	1.08987
P62495	Eukaryotic peptide chain release factor subunit 1 OS=Homo sapiens (Human) OX=9606 GN=ETF1 PE=1 SV=3	46	20	48	437	49	107.8	112	101.9	104.8	86.5	101.1	85.9	1.13384	0.081415	0.181223	1.0893
P63279	SUMO-conjugating enzyme UBC9 OS=Homo sapiens (Human) OX=9606 GN=UBE2I PE=1 SV=1	54	10	26	158	18	109.7	99.9	112.6	100.2	81	99.7	96.9	1.13711	0.0815049	0.185371	1.08882
P02461	Collagen alpha-1(III) chain OS=Homo sapiens (Human) OX=9606 GN=COL3A1 PE=1 SV=4	68	89	399	1466	138.5	171.2	152.9	93.1	58.3	58.7	104.6	61.2	1.967	0.0815686	0.975995	1.08848
P43243	Matrin-3 OS=Homo sapiens (Human) OX=9606 GN=MATR3 PE=1 SV=2	61	67	279	847	94.6	91	94.4	88.9	105.7	123.3	97.2	99.4	0.859336	0.0816138	-0.218706	1.08824
Q14CS0	UBX domain-containing protein 2B OS=Homo sapiens (Human) OX=9606 GN=UBXN2B PE=1 SV=1	5	1	1	331	37.1	89.4	92.8	80.1	91	132.1	102.1	112.5	0.799025	0.0818396	-0.323687	1.08704
Q9UBP0	Spastin OS=Homo sapiens (Human) OX=9606 GN=SPAST PE=1 SV=1	12	7	7	616	67.2	109.8	103.4	109.4	108.4	83	92.5	93.5	1.13973	0.081886	0.18869	1.08679
P00403	Cytochrome c oxidase subunit 2 OS=Homo sapiens (Human) OX=9606 GN=MT-CO2 PE=1 SV=1	31	6	38	227	25.5	90.8	79.9	93.4	103.4	133.5	97.3	101.7	0.807831	0.0818959	-0.307875	1.08674
P62837	Ubiquitin-conjugating enzyme E2 D2 OS=Homo sapiens (Human) OX=9606 GN=UBE2D2 PE=1 SV=1	41	4	19	147	16.7	97.5	94.5	84.5	116.8	103.2	110	93.6	0.870318	0.0819271	-0.200386	1.08657
Q9P2J5	Leucine--tRNA ligase, cytoplasmic OS=Homo sapiens (Human) OX=9606 GN=LARS1 PE=1 SV=2	54	67	148	1176	134.4	109.8	106.3	100.7	102.7	87.4	101	92.1	1.1023	0.0820717	0.140512	1.08581
Q9NR45	Sialic acid synthase OS=Homo sapiens (Human) OX=9606 GN=NANS PE=1 SV=2	60	20	48	359	40.3	108.1	114.4	105.2	104.8	79.8	103.4	84.3	1.17361	0.0822252	0.230948	1.08499
Q8NI60	Atypical kinase COQ8A, mitochondrial OS=Homo sapiens (Human) OX=9606 GN=COQ8A PE=1 SV=1	9	6	7	647	71.9	98.2	85.9	76.7	100.1	118.9	91.6	128.7	0.791562	0.0823281	-0.337225	1.08445
O94766	Galactosylgalactosylxylosylprotein 3-beta-glucuronosyltransferase 3 OS=Homo sapiens (Human) OX=9606 GN=B3GAT3 PE=1 SV=2	39	10	14	335	37.1	102.8	105.5	123.1	90.2	95.3	98.8	84.3	1.19877	0.0823338	0.261555	1.08442
P49711	Transcriptional repressor CTCF OS=Homo sapiens (Human) OX=9606 GN=CTCF PE=1 SV=1	42	32	64	727	82.7	95	95.3	94.4	96.1	112.9	102.3	103.9	0.914258	0.0823633	-0.129326	1.08427
O75123	Zinc finger protein 623 OS=Homo sapiens (Human) OX=9606 GN=ZNF623 PE=1 SV=3	3	2	2	536	61.4	97	80.9	90.2	108	90.3	125.1	108.5	0.827661	0.0824123	-0.272889	1.08401
Q92665	28S ribosomal protein S31, mitochondrial OS=Homo sapiens (Human) OX=9606 GN=MRPS31 PE=1 SV=3	48	20	44	395	45.3	94.8	86.5	94.4	110.9	119.7	97.6	96.1	0.866368	0.082441	-0.206948	1.08386
Q96C01	Protein FAM136A OS=Homo sapiens (Human) OX=9606 GN=FAM136A PE=1 SV=1	80	11	26	138	15.6	86.4	75.6	99.3	112.3	130.9	97.8	97.8	0.793984	0.0824656	-0.332819	1.08373
O75503	Ceroid-lipofuscinosis neuronal protein 5 OS=Homo sapiens (Human) OX=9606 GN=CLN5 PE=1 SV=2	18	5	7	358	41.5	104.8	108.5	137.9	76.1	94	100.2	78.6	1.34212	0.0825301	0.424517	1.08339
P61204	ADP-ribosylation factor 3 OS=Homo sapiens (Human) OX=9606 GN=ARF3 PE=1 SV=2	72	16	86	181	20.6	111.1	110.8	98.7	101	86.1	99.9	92.4	1.12669	0.0825447	0.172092	1.08331
Q9UHB6	LIM domain and actin-binding protein 1 OS=Homo sapiens (Human) OX=9606 GN=LIMA1 PE=1 SV=1	61	45	84	759	85.2	96.9	127.1	134.5	87.7	67.3	113	73.5	1.39971	0.0825588	0.485125	1.08324
Q86X55	Histone-arginine methyltransferase CARM1 OS=Homo sapiens (Human) OX=9606 GN=CARM1 PE=1 SV=3	27	16	33	608	65.8	104.1	118	103.5	99.9	83.9	104.1	86.5	1.15954	0.0825914	0.213558	1.08307
Q9Y2Z0	Protein SGT1 homolog OS=Homo sapiens (Human) OX=9606 GN=SUGT1 PE=1 SV=3	66	21	42	365	41	109.1	106.1	103.5	105.2	86.9	100	89.2	1.11443	0.0826607	0.15631	1.0827
Q8IWU2	Serine/threonine-protein kinase LMTK2 OS=Homo sapiens (Human) OX=9606 GN=LMTK2 PE=1 SV=2	3	5	7	1503	164.8	92.5	90.4	94.9	117.2	94.2	110.5	100.3	0.877309	0.0826626	-0.188842	1.08269
Q9UKF6	Cleavage and polyadenylation specificity factor subunit 3 OS=Homo sapiens (Human) OX=9606 GN=CPSF3 PE=1 SV=1	40	22	35	684	77.4	96.2	90.7	95.9	100.3	116.3	100.5	100.1	0.903803	0.0826798	-0.14592	1.0826
Q9P0J0	NADH dehydrogenase [ubiquinone] 1 alpha subcomplex subunit 13 OS=Homo sapiens (Human) OX=9606 GN=NDUFA13 PE=1 SV=3	52	7	25	144	16.7	88.3	78.4	85.4	102.7	144.1	93.6	107.4	0.750633	0.0828011	-0.413821	1.08196
P11277	Spectrin beta chain, erythrocytic OS=Homo sapiens (Human) OX=9606 GN=SPTB PE=1 SV=5	56	108	199	2137	246.3	89	78.1	67.6	90	114.6	101.3	159.5	0.672397	0.0828154	-0.572616	1.08189
Q13315	Serine-protein kinase ATM OS=Homo sapiens (Human) OX=9606 GN=ATM PE=1 SV=4	9	22	22	3056	350.5	97.1	96.8	88.5	93.7	107.3	105.1	111.6	0.901444	0.082913	-0.14969	1.08138
P68402	Platelet-activating factor acetylhydrolase IB subunit alpha2 OS=Homo sapiens (Human) OX=9606 GN=PAFAH1B2 PE=1 SV=1	48	10	28	229	25.6	106.3	108.5	115	107.1	75.8	100.2	87.1	1.18783	0.0829723	0.248324	1.08107
Q63HM9	PI-PLC X domain-containing protein 3 OS=Homo sapiens (Human) OX=9606 GN=PLCXD3 PE=1 SV=2	16	4	4	321	36.3	89.2	96	70.6	134.8	112	107	90.3	0.767995	0.0829949	-0.380831	1.08095
Q16836	Hydroxyacyl-coenzyme A dehydrogenase, mitochondrial OS=Homo sapiens (Human) OX=9606 GN=HADH PE=1 SV=3	48	16	60	314	34.3	87.4	87.2	89.1	117	127.5	89.7	102.2	0.805683	0.0830599	-0.311716	1.08061
Q9BSR8	Protein YIPF4 OS=Homo sapiens (Human) OX=9606 GN=YIPF4 PE=1 SV=1	7	2	5	244	27.1	103.4	101.5	113.5	93	101.2	99	88.4	1.11251	0.0830915	0.153817	1.08044
P09132	Signal recognition particle 19 kDa protein OS=Homo sapiens (Human) OX=9606 GN=SRP19 PE=1 SV=3	60	9	18	144	16.1	102.8	106.8	110.8	105.4	91.5	99.2	83.6	1.1251	0.0831021	0.170052	1.08039
O75928	E3 SUMO-protein ligase PIAS2 OS=Homo sapiens (Human) OX=9606 GN=PIAS2 PE=1 SV=3	4	2	3	621	68.2	98.5	87.5	93.3	97.7	97.6	116.1	109.3	0.885191	0.0831175	-0.175939	1.08031
Q8IWF2	FAD-dependent oxidoreductase domain-containing protein 2 OS=Homo sapiens (Human) OX=9606 GN=FOXRED2 PE=1 SV=1	1	1	1	684	77.7	108.3	103.5	100.4	100.7	94.4	101	91.6	1.07368	0.0831623	0.102567	1.08007
Q8N183	NADH dehydrogenase [ubiquinone] 1 alpha subcomplex assembly factor 2 OS=Homo sapiens (Human) OX=9606 GN=NDUFAF2 PE=1 SV=1	57	11	20	169	19.8	94.1	80.4	96.5	108.9	123.1	101.9	95	0.842465	0.0832964	-0.247311	1.07937
Q96JB2	Conserved oligomeric Golgi complex subunit 3 OS=Homo sapiens (Human) OX=9606 GN=COG3 PE=1 SV=3	24	18	23	828	94	103.1	106.3	100.9	103.4	93.3	98.5	94.4	1.06194	0.0833393	0.0867075	1.07915
Q9Y303	N-acetylglucosamine-6-phosphate deacetylase OS=Homo sapiens (Human) OX=9606 GN=AMDHD2 PE=1 SV=2	28	8	8	409	43.7	94.8	92.5	99	102.3	112.1	102.2	97.2	0.922507	0.0834525	-0.116368	1.07856
Q5BKY1	Leucine-rich repeat-containing protein 10 OS=Homo sapiens (Human) OX=9606 GN=LRRC10 PE=2 SV=1	17	5	7	277	31.6	92.7	94.6	64.8	96.3	120.3	101.5	129.8	0.750465	0.0834776	-0.414143	1.07843
O75396	Vesicle-trafficking protein SEC22b OS=Homo sapiens (Human) OX=9606 GN=SEC22B PE=1 SV=4	53	13	53	215	24.6	98.5	109.9	111	99.8	92.4	99.4	89	1.11894	0.083491	0.162126	1.07836
Q9H8Y8	Golgi reassembly-stacking protein 2 OS=Homo sapiens (Human) OX=9606 GN=GORASP2 PE=1 SV=3	36	15	37	452	47.1	106.1	108.7	107.3	102.7	83.1	103.4	88.7	1.13646	0.0835184	0.184542	1.07822
Q86YT6	E3 ubiquitin-protein ligase MIB1 OS=Homo sapiens (Human) OX=9606 GN=MIB1 PE=1 SV=1	12	11	11	1006	110.1	102.4	108.2	100.6	100.2	97.1	97.1	94.4	1.06722	0.0835483	0.0938513	1.07806
Q96H79	Zinc finger CCCH-type antiviral protein 1-like OS=Homo sapiens (Human) OX=9606 GN=ZC3HAV1L PE=1 SV=2	32	8	9	300	32.9	99.1	73.1	89.2	90.7	108.7	118.1	121.1	0.79465	0.0837008	-0.331609	1.07727
P54284	Voltage-dependent L-type calcium channel subunit beta-3 OS=Homo sapiens (Human) OX=9606 GN=CACNB3 PE=1 SV=1	9	5	5	484	54.5	100.7	112.9	105.4	91.5	87.9	104.8	96.8	1.11636	0.0837726	0.158803	1.0769
Q8N9A8	Nuclear envelope phosphatase-regulatory subunit 1 OS=Homo sapiens (Human) OX=9606 GN=CNEP1R1 PE=1 SV=1	28	3	3	125	14.3	102.3	105.1	115.5	101.7	81.4	100.9	93.2	1.14139	0.0838319	0.190795	1.07659
P56385	ATP synthase subunit e, mitochondrial OS=Homo sapiens (Human) OX=9606 GN=ATP5ME PE=1 SV=2	84	7	22	69	7.9	89.4	78.5	85.9	102.4	141.3	90.8	111.7	0.758404	0.0839446	-0.398961	1.07601
Q9H8W4	Pleckstrin homology domain-containing family F member 2 OS=Homo sapiens (Human) OX=9606 GN=PLEKHF2 PE=1 SV=1	28	5	5	249	27.8	99.4	107.1	110.4	103.9	89.4	97	92.8	1.10293	0.0840259	0.141344	1.07559
Q9BTT4	Mediator of RNA polymerase II transcription subunit 10 OS=Homo sapiens (Human) OX=9606 GN=MED10 PE=1 SV=1	16	2	3	135	15.7	98.5	97	97.2	101.7	106.5	98.4	100.7	0.95818	0.0840742	-0.0616316	1.07534
O75864	Protein phosphatase 1 regulatory subunit 37 OS=Homo sapiens (Human) OX=9606 GN=PPP1R37 PE=1 SV=4	5	3	3	691	74.7	102.8	114.4	104.9	107.5	84.5	94.3	91.5	1.13676	0.0841131	0.184923	1.07514
P61956	Small ubiquitin-related modifier 2 OS=Homo sapiens (Human) OX=9606 GN=SUMO2 PE=1 SV=3	35	5	30	95	10.9	110	113.8	99.8	96.2	79.9	101.1	99.2	1.1463	0.0841161	0.196982	1.07512
P46100	Transcriptional regulator ATRX OS=Homo sapiens (Human) OX=9606 GN=ATRX PE=1 SV=5	23	53	69	2492	282.4	93.8	96.9	91.8	100.7	116.5	101.9	98.4	0.902196	0.0841222	-0.148488	1.07509
Q96RS6	NudC domain-containing protein 1 OS=Homo sapiens (Human) OX=9606 GN=NUDCD1 PE=1 SV=2	32	18	30	583	66.7	105.4	100.2	104.5	102.6	92	96.8	98.6	1.06017	0.0842357	0.0842969	1.0745
P17081	Rho-related GTP-binding protein RhoQ OS=Homo sapiens (Human) OX=9606 GN=RHOQ PE=1 SV=2	34	5	11	205	22.6	92.3	90	85.6	102.6	130.4	99.3	99.8	0.82666	0.0842515	-0.274633	1.07442
Q6PDB4	Zinc finger protein 880 OS=Homo sapiens (Human) OX=9606 GN=ZNF880 PE=2 SV=2	12	4	7	577	66.7	103.2	101.7	113.4	103.8	90.1	91.4	96.3	1.11216	0.0842649	0.153363	1.07435
Q7L7V1	Putative pre-mRNA-splicing factor ATP-dependent RNA helicase DHX32 OS=Homo sapiens (Human) OX=9606 GN=DHX32 PE=1 SV=1	11	7	7	743	84.4	103.7	100.6	108.1	102.8	91.1	94.4	99.2	1.07492	0.0843278	0.104236	1.07403
P05161	Ubiquitin-like protein ISG15 OS=Homo sapiens (Human) OX=9606 GN=ISG15 PE=1 SV=5	31	5	9	165	17.9	108.1	117.6	121.2	108.6	69.3	106.1	69.1	1.30992	0.0845264	0.389481	1.07301
P30626	Sorcin OS=Homo sapiens (Human) OX=9606 GN=SRI PE=1 SV=1	68	15	45	198	21.7	103.6	108.4	102.7	102.2	86.5	98.8	97.9	1.08874	0.0845829	0.122658	1.07272
P25325	3-mercaptopyruvate sulfurtransferase OS=Homo sapiens (Human) OX=9606 GN=MPST PE=1 SV=3	63	17	34	297	33.2	106.1	106.7	105.6	100.4	87.5	104.7	88.9	1.1128	0.0846597	0.154195	1.07232
Q86VD7	Mitochondrial coenzyme A transporter SLC25A42 OS=Homo sapiens (Human) OX=9606 GN=SLC25A42 PE=1 SV=2	3	1	1	318	35.4	97.3	96.5	92.6	102.1	112.8	98.7	100.1	0.923052	0.0846961	-0.115516	1.07214
Q5JSZ5	Protein PRRC2B OS=Homo sapiens (Human) OX=9606 GN=PRRC2B PE=1 SV=2	18	31	36	2229	242.8	103.3	112.8	107.7	104	82.7	103.2	86.3	1.14762	0.084784	0.198641	1.07169
P52848	Bifunctional heparan sulfate N-deacetylase/N-sulfotransferase 1 OS=Homo sapiens (Human) OX=9606 GN=NDST1 PE=1 SV=1	6	5	6	882	100.8	98.7	109.1	114.1	95	97.9	98.4	86.9	1.13485	0.0848544	0.182501	1.07133
Q8IYS1	Peptidase M20 domain-containing protein 2 OS=Homo sapiens (Human) OX=9606 GN=PM20D2 PE=1 SV=2	8	3	4	436	47.7	99.8	95.2	88	112.1	99	101.6	104.3	0.904876	0.0848864	-0.144208	1.07116
O95197	Reticulon-3 OS=Homo sapiens (Human) OX=9606 GN=RTN3 PE=1 SV=2	3	4	14	1032	112.5	94.3	89.9	100.5	103.4	107.4	102	102.5	0.914038	0.0849246	-0.129674	1.07097
Q8NCC3	Phospholipase A2 group XV OS=Homo sapiens (Human) OX=9606 GN=PLA2G15 PE=1 SV=2	28	9	14	412	46.6	104.8	101.7	117.2	88.9	98.8	103	85.7	1.14665	0.0850176	0.197428	1.07049
O75962	Triple functional domain protein OS=Homo sapiens (Human) OX=9606 GN=TRIO PE=1 SV=2	13	35	37	3097	346.7	102.7	110	100.8	97.3	92.8	100.7	95.7	1.0815	0.08503	0.113035	1.07043
Q9HAS0	Protein Njmu-R1 OS=Homo sapiens (Human) OX=9606 GN=C17orf75 PE=1 SV=2	18	7	7	396	44.6	103.6	107.4	124.1	99.8	72.8	105	87.3	1.22445	0.0851109	0.292128	1.07001
O00746	Nucleoside diphosphate kinase, mitochondrial OS=Homo sapiens (Human) OX=9606 GN=NME4 PE=1 SV=1	47	10	21	187	20.6	120.1	97.3	116.8	97.2	82.2	86.3	100.1	1.21815	0.0852182	0.284694	1.06947
Q9Y3I0	RNA-splicing ligase RtcB homolog OS=Homo sapiens (Human) OX=9606 GN=RTCB PE=1 SV=1	66	36	119	505	55.2	102.9	105.2	107	104.1	90.1	100.4	90.3	1.09154	0.0852717	0.126364	1.0692
Q9NR12	PDZ and LIM domain protein 7 OS=Homo sapiens (Human) OX=9606 GN=PDLIM7 PE=1 SV=1	81	30	117	457	49.8	104.8	149	113	84.8	62.1	113.2	73.1	1.46779	0.0853947	0.553643	1.06857
O75175	CCR4-NOT transcription complex subunit 3 OS=Homo sapiens (Human) OX=9606 GN=CNOT3 PE=1 SV=1	15	10	14	753	81.8	106.1	107.8	102.4	100.5	85.8	103.1	94.3	1.09912	0.0853974	0.136352	1.06856
Q96QU8	Exportin-6 OS=Homo sapiens (Human) OX=9606 GN=XPO6 PE=1 SV=1	3	3	3	1125	128.8	103.4	115.6	102.1	94.7	92.3	100.1	91.8	1.12994	0.0853985	0.176243	1.06855
Q8IZ73	RNA pseudouridylate synthase domain-containing protein 2 OS=Homo sapiens (Human) OX=9606 GN=RPUSD2 PE=1 SV=2	26	12	15	545	61.3	107	110.8	108.2	105.4	81.7	102.4	84.5	1.16221	0.0854757	0.216871	1.06816
O43660	Pleiotropic regulator 1 OS=Homo sapiens (Human) OX=9606 GN=PLRG1 PE=1 SV=1	62	25	38	514	57.2	96.4	93.1	98.6	102	110.6	101.8	97.5	0.932589	0.0854795	-0.100687	1.06814
Q5T5X7	BEN domain-containing protein 3 OS=Homo sapiens (Human) OX=9606 GN=BEND3 PE=1 SV=1	16	10	11	828	94.4	93.2	89.4	95.1	95.4	120.3	102.5	104.1	0.876786	0.085519	-0.189704	1.06794
P17405	Sphingomyelin phosphodiesterase OS=Homo sapiens (Human) OX=9606 GN=SMPD1 PE=1 SV=5	17	10	18	631	69.9	106.4	100.3	116.5	102.9	93.1	96.2	84.6	1.14367	0.0855217	0.193666	1.06792
P63208	S-phase kinase-associated protein 1 OS=Homo sapiens (Human) OX=9606 GN=SKP1 PE=1 SV=2	85	15	46	163	18.6	107.8	110.2	101.3	101.6	82.8	101.6	94.7	1.11829	0.0855299	0.161295	1.06788
Q9Y623	Myosin-4 OS=Homo sapiens (Human) OX=9606 GN=MYH4 PE=2 SV=2	21	67	395	1939	222.9	93.5	42.7	41.6	101.1	121.4	211.9	87.7	0.454064	0.0857052	-1.13903	1.06699
Q9HCE9	Anoctamin-8 OS=Homo sapiens (Human) OX=9606 GN=ANO8 PE=1 SV=3	2	1	1	1232	135.9	97.7	121.7	115.4	98.7	89	94.8	82.6	1.22268	0.0857503	0.290045	1.06676
P04626	Receptor tyrosine-protein kinase erbB-2 OS=Homo sapiens (Human) OX=9606 GN=ERBB2 PE=1 SV=1	29	29	46	1255	137.8	98	92.6	76.9	95.7	120.8	100.2	115.8	0.824663	0.0858101	-0.278124	1.06646
Q15113	Procollagen C-endopeptidase enhancer 1 OS=Homo sapiens (Human) OX=9606 GN=PCOLCE PE=1 SV=2	17	5	7	449	47.9	158	147.1	92.3	68.1	70.3	112.9	51.2	1.75163	0.0858914	0.808694	1.06605
P12883	Myosin-7 OS=Homo sapiens (Human) OX=9606 GN=MYH7 PE=1 SV=5	76	240	2270	1935	223	103.7	66.2	46.3	84.7	135.6	112.1	151.3	0.595962	0.0860274	-0.746709	1.06536
Q96JM2	Zinc finger protein 462 OS=Homo sapiens (Human) OX=9606 GN=ZNF462 PE=1 SV=3	13	30	34	2506	284.5	99.7	91.5	94.6	99.1	112	104.1	99	0.920006	0.0860542	-0.120284	1.06523
Q8N184	Zinc finger protein 567 OS=Homo sapiens (Human) OX=9606 GN=ZNF567 PE=1 SV=3	4	3	3	647	75.1	93.3	99.5	86	95	112.6	101.6	111.9	0.882767	0.0861223	-0.179895	1.06488
O94763	Unconventional prefoldin RPB5 interactor 1 OS=Homo sapiens (Human) OX=9606 GN=URI1 PE=1 SV=3	8	4	5	535	59.8	116.5	119.9	99.3	101.7	72.8	104.4	85.3	1.229	0.0861297	0.297479	1.06485
P36957	Dihydrolipoyllysine-residue succinyltransferase component of 2-oxoglutarate dehydrogenase complex, mitochondrial OS=Homo sapiens (Human) OX=9606 GN=DLST PE=1 SV=4	41	20	69	453	48.7	88	80.8	90	107.3	137.3	91	105.5	0.782287	0.086163	-0.354231	1.06468
Q92783	Signal transducing adapter molecule 1 OS=Homo sapiens (Human) OX=9606 GN=STAM PE=1 SV=3	26	14	18	540	59.1	101.4	105.5	113.3	105	84.8	97.8	92.3	1.1238	0.0862927	0.168391	1.06403
Q9UNF1	Melanoma-associated antigen D2 OS=Homo sapiens (Human) OX=9606 GN=MAGED2 PE=1 SV=2	67	39	91	606	64.9	109.7	114.1	100	100	82.6	104.5	89.2	1.14731	0.0862963	0.198257	1.06401
Q9UH65	Switch-associated protein 70 OS=Homo sapiens (Human) OX=9606 GN=SWAP70 PE=1 SV=1	34	20	23	585	69	105.5	104.9	115.4	103.2	76.9	92.6	101.4	1.16119	0.086327	0.2156	1.06385
P33527	Multidrug resistance-associated protein 1 OS=Homo sapiens (Human) OX=9606 GN=ABCC1 PE=1 SV=3	23	24	29	1531	171.5	91.3	91.2	100	108.1	100.2	96.2	113.1	0.90198	0.0863533	-0.148833	1.06372
Q9NX63	MICOS complex subunit MIC19 OS=Homo sapiens (Human) OX=9606 GN=CHCHD3 PE=1 SV=1	70	25	88	227	26.1	90.7	86.5	93	105.7	124.6	90.3	109.2	0.838219	0.0864459	-0.2546	1.06326
Q13123	Protein Red OS=Homo sapiens (Human) OX=9606 GN=IK PE=1 SV=3	49	29	54	557	65.6	96.7	90.5	99.3	101	110.9	99.6	102	0.923821	0.0864477	-0.114315	1.06325
P07225	Vitamin K-dependent protein S OS=Homo sapiens (Human) OX=9606 GN=PROS1 PE=1 SV=1	16	10	10	676	75.1	100.4	82.5	84.3	110.5	116.4	87.9	117.9	0.823357	0.0865887	-0.28041	1.06254
Q8IWX7	Protein unc-45 homolog B OS=Homo sapiens (Human) OX=9606 GN=UNC45B PE=1 SV=1	71	68	207	931	103.7	100.8	86.6	73.6	112.2	114.7	101.5	110.7	0.79253	0.0868007	-0.335462	1.06148
Q8TB36	Ganglioside-induced differentiation-associated protein 1 OS=Homo sapiens (Human) OX=9606 GN=GDAP1 PE=1 SV=3	21	9	11	358	41.3	101.7	103.5	115	100.7	93.9	93.2	92.1	1.1238	0.0869948	0.168391	1.06051
Q8TER5	Rho guanine nucleotide exchange factor 40 OS=Homo sapiens (Human) OX=9606 GN=ARHGEF40 PE=1 SV=3	18	28	32	1519	164.6	102	103.3	109	99.2	86.9	101.4	98.2	1.08651	0.0870366	0.119701	1.0603
Q8NB46	Serine/threonine-protein phosphatase 6 regulatory ankyrin repeat subunit C OS=Homo sapiens (Human) OX=9606 GN=ANKRD52 PE=1 SV=3	7	6	6	1076	115	106.7	106.5	111.4	106.6	83.9	100.9	84	1.1529	0.0871968	0.205272	1.0595
Q86Y79	Probable peptidyl-tRNA hydrolase OS=Homo sapiens (Human) OX=9606 GN=PTRH1 PE=1 SV=1	33	4	5	214	22.9	98.3	85.5	96.9	103.3	111	104.5	100.6	0.892386	0.0873981	-0.16426	1.0585
Q9ULL5	Proline-rich protein 12 OS=Homo sapiens (Human) OX=9606 GN=PRR12 PE=1 SV=3	4	8	8	2036	210.9	96.8	98.9	88.4	101.7	105.7	102.4	106.2	0.910577	0.0874393	-0.135147	1.05829
Q14192	Four and a half LIM domains protein 2 OS=Homo sapiens (Human) OX=9606 GN=FHL2 PE=1 SV=3	83	28	76	279	32.2	93.5	93.7	91.1	95.7	119.6	105.1	101.3	0.87993	0.0875816	-0.184539	1.05759
A0PJZ3	Glucoside xylosyltransferase 2 OS=Homo sapiens (Human) OX=9606 GN=GXYLT2 PE=2 SV=2	5	3	3	443	51	105.9	100.1	107.4	98.7	102.2	97.3	88.4	1.08088	0.0876507	0.112201	1.05724
Q02252	Methylmalonate-semialdehyde dehydrogenase [acylating], mitochondrial OS=Homo sapiens (Human) OX=9606 GN=ALDH6A1 PE=1 SV=2	59	29	70	535	57.8	85.4	80.2	92	101.4	137.6	90.4	113	0.776371	0.087683	-0.365181	1.05708
Q8TD16	Protein bicaudal D homolog 2 OS=Homo sapiens (Human) OX=9606 GN=BICD2 PE=1 SV=1	49	37	53	824	93.5	100.2	110	110	104.2	84.2	100.2	91	1.12469	0.0877465	0.169531	1.05677
P83881	60S ribosomal protein L36a OS=Homo sapiens (Human) OX=9606 GN=RPL36A PE=1 SV=2	44	12	33	106	12.4	103.6	101.4	114.2	99.7	94.7	100	86.4	1.11765	0.0878678	0.160465	1.05617
Q9NRP2	COX assembly mitochondrial protein 2 homolog OS=Homo sapiens (Human) OX=9606 GN=CMC2 PE=1 SV=1	90	10	23	79	9.5	96.8	92.4	91.1	105.8	116.2	93.3	104.2	0.890902	0.0878992	-0.166662	1.05602
Q712K3	Ubiquitin-conjugating enzyme E2 R2 OS=Homo sapiens (Human) OX=9606 GN=UBE2R2 PE=1 SV=1	13	3	4	238	27.1	106.3	108	101.9	105.1	87.7	99.1	91.9	1.09849	0.0879591	0.13552	1.05572
O15054	Lysine-specific demethylase 6B OS=Homo sapiens (Human) OX=9606 GN=KDM6B PE=1 SV=4	1	1	1	1643	176.5	96.3	93.8	92.1	97.1	113.7	109.7	97.4	0.900375	0.0879896	-0.151402	1.05557
Q9NWS9	Zinc finger protein 446 OS=Homo sapiens (Human) OX=9606 GN=ZNF446 PE=1 SV=1	10	4	4	450	48.9	95.4	91.8	96	101.5	115.8	102.4	97.2	0.905733	0.0879945	-0.142843	1.05554
Q9BQL6	Fermitin family homolog 1 OS=Homo sapiens (Human) OX=9606 GN=FERMT1 PE=1 SV=1	16	9	14	677	77.4	97.8	90.2	93.1	111.2	92.6	111.9	103.3	0.894511	0.0880239	-0.160829	1.0554
P45954	Short/branched chain specific acyl-CoA dehydrogenase, mitochondrial OS=Homo sapiens (Human) OX=9606 GN=ACADSB PE=1 SV=1	40	14	33	432	47.5	90.3	83.2	92.2	99.2	130	92.9	112.2	0.815719	0.088037	-0.293856	1.05533
P47914	60S ribosomal protein L29 OS=Homo sapiens (Human) OX=9606 GN=RPL29 PE=1 SV=2	33	9	37	159	17.7	112.2	105.2	105	105.8	81.4	99.8	90.6	1.13842	0.0880449	0.18703	1.0553
P56381	ATP synthase subunit epsilon, mitochondrial OS=Homo sapiens (Human) OX=9606 GN=ATP5F1E PE=1 SV=2	59	4	17	51	5.8	86.9	82.4	76.7	100.9	148	88.7	116.5	0.722308	0.0880895	-0.469314	1.05508
Q15056	Eukaryotic translation initiation factor 4H OS=Homo sapiens (Human) OX=9606 GN=EIF4H PE=1 SV=5	59	17	54	248	27.4	109	123.3	103.8	107.6	69.3	96.4	90.6	1.23147	0.0881751	0.300386	1.05465
Q9P016	Thymocyte nuclear protein 1 OS=Homo sapiens (Human) OX=9606 GN=THYN1 PE=1 SV=1	59	15	30	225	25.7	104.6	114.9	105.6	105.8	79	90	100.1	1.15622	0.088224	0.209415	1.05441
P12814	Alpha-actinin-1 OS=Homo sapiens (Human) OX=9606 GN=ACTN1 PE=1 SV=2	82	83	694	892	103	100.4	115.9	107.9	97.2	81.8	105.4	91.2	1.15087	0.0883144	0.202725	1.05397
P68371	Tubulin beta-4B chain OS=Homo sapiens (Human) OX=9606 GN=TUBB4B PE=1 SV=1	74	31	622	445	49.8	111.1	112.3	98.2	96.8	90.5	99.7	91.4	1.13319	0.0883643	0.180393	1.05372
Q9H269	Vacuolar protein sorting-associated protein 16 homolog OS=Homo sapiens (Human) OX=9606 GN=VPS16 PE=1 SV=2	22	15	23	839	94.6	103.3	111.5	108.2	106.2	80.9	99.5	90.3	1.14265	0.0883966	0.19239	1.05356
Q13129	Zinc finger protein Rlf OS=Homo sapiens (Human) OX=9606 GN=RLF PE=1 SV=2	4	7	7	1914	217.8	95.6	94.8	86.5	93.9	120.4	104.1	104.8	0.872401	0.0884246	-0.196937	1.05343
P05413	Fatty acid-binding protein, heart OS=Homo sapiens (Human) OX=9606 GN=FABP3 PE=1 SV=4	76	13	60	133	14.8	92.3	85.4	62.3	113.6	127.9	77.5	141.1	0.695501	0.0884537	-0.523876	1.05328
Q6UY14	ADAMTS-like protein 4 OS=Homo sapiens (Human) OX=9606 GN=ADAMTSL4 PE=1 SV=2	18	17	20	1074	116.5	84.5	82.8	90.3	98.3	90.6	118.2	135.3	0.776371	0.0885682	-0.365181	1.05272
Q9NVV4	Poly(A) RNA polymerase, mitochondrial OS=Homo sapiens (Human) OX=9606 GN=MTPAP PE=1 SV=1	27	13	21	582	66.1	94.5	84.4	88.3	109.7	129.8	94.9	98.4	0.823167	0.0885839	-0.280743	1.05265
Q15382	GTP-binding protein Rheb OS=Homo sapiens (Human) OX=9606 GN=RHEB PE=1 SV=1	46	10	20	184	20.5	102.9	106.5	105.7	103	87.2	101	93.7	1.09154	0.0886059	0.126364	1.05254
Q562E7	WD repeat-containing protein 81 OS=Homo sapiens (Human) OX=9606 GN=WDR81 PE=1 SV=2	3	5	5	1941	211.6	100.5	116.9	105.7	93.9	88.9	93.6	100.5	1.14301	0.0886449	0.192836	1.05235
Q8TBA6	Golgin subfamily A member 5 OS=Homo sapiens (Human) OX=9606 GN=GOLGA5 PE=1 SV=3	33	23	30	731	83	101.8	111.1	109.2	98.6	82.5	106.6	90.3	1.13616	0.0886681	0.18416	1.05223
P52179	Myomesin-1 OS=Homo sapiens (Human) OX=9606 GN=MYOM1 PE=1 SV=2	56	77	147	1685	187.5	100.9	73.4	60.6	80.4	129.2	112.5	143.1	0.673259	0.0886872	-0.570767	1.05214
Q9Y5U8	Mitochondrial pyruvate carrier 1 OS=Homo sapiens (Human) OX=9606 GN=MPC1 PE=1 SV=1	27	2	4	109	12.3	76.5	65.5	78.7	97.5	173.6	90.4	117.7	0.614079	0.0887402	-0.703504	1.05188
Q9Y490	Talin-1 OS=Homo sapiens (Human) OX=9606 GN=TLN1 PE=1 SV=3	80	188	669	2541	269.6	107.6	121.7	101.9	94	76.6	107.1	91.1	1.1974	0.0887454	0.259902	1.05185
P23511	Nuclear transcription factor Y subunit alpha OS=Homo sapiens (Human) OX=9606 GN=NFYA PE=1 SV=2	16	4	4	347	36.9	108.5	123.6	100.4	93.1	78.9	91.8	103.7	1.20635	0.088864	0.270648	1.05127
Q8TAT6	Nuclear protein localization protein 4 homolog OS=Homo sapiens (Human) OX=9606 GN=NPLOC4 PE=1 SV=3	50	27	49	608	68.1	105.7	109.8	103.6	102.9	83.5	102.1	92.5	1.11671	0.0889395	0.159255	1.05091
O94929	Actin-binding LIM protein 3 OS=Homo sapiens (Human) OX=9606 GN=ABLIM3 PE=1 SV=3	3	4	7	683	77.8	88.6	83.8	74	88.9	146.5	97.8	120.4	0.72428	0.089143	-0.465381	1.04991
P62136	Serine/threonine-protein phosphatase PP1-alpha catalytic subunit OS=Homo sapiens (Human) OX=9606 GN=PPP1CA PE=1 SV=1	74	21	90	330	37.5	100.5	104.4	109.7	98.8	93.8	103.4	89.3	1.08868	0.0891968	0.122574	1.04965
Q9Y5X3	Sorting nexin-5 OS=Homo sapiens (Human) OX=9606 GN=SNX5 PE=1 SV=1	33	13	17	404	46.8	109.6	128.5	100.8	88	86.5	84.6	101.9	1.25171	0.0893133	0.323898	1.04908
O95819	Mitogen-activated protein kinase kinase kinase kinase 4 OS=Homo sapiens (Human) OX=9606 GN=MAP4K4 PE=1 SV=2	35	40	54	1239	142	100.7	106.9	106	98.9	89.9	104.3	93.3	1.08213	0.0893365	0.113868	1.04897
O60216	Double-strand-break repair protein rad21 homolog OS=Homo sapiens (Human) OX=9606 GN=RAD21 PE=1 SV=2	51	23	32	631	71.6	100.6	94.8	89.5	101.1	105.5	100	108.5	0.915121	0.0893544	-0.127966	1.04888
Q16698	2,4-dienoyl-CoA reductase, mitochondrial OS=Homo sapiens (Human) OX=9606 GN=DECR1 PE=1 SV=1	61	20	92	335	36	87.9	72.4	91.7	93.4	143.5	97.1	114	0.75	0.0893895	-0.415037	1.04871
Q9UBN7	Histone deacetylase 6 OS=Homo sapiens (Human) OX=9606 GN=HDAC6 PE=1 SV=2	13	13	17	1215	131.3	110.5	119.2	98.7	100.6	80	93.1	97.8	1.17865	0.0893982	0.237129	1.04867
Q8WXI4	Acyl-coenzyme A thioesterase 11 OS=Homo sapiens (Human) OX=9606 GN=ACOT11 PE=1 SV=1	6	4	4	607	68.4	100.2	85.2	79.6	126.2	107.5	89.8	111.3	0.812634	0.0894126	-0.299322	1.0486
Q96CU9	FAD-dependent oxidoreductase domain-containing protein 1 OS=Homo sapiens (Human) OX=9606 GN=FOXRED1 PE=1 SV=2	36	15	21	486	53.8	91.5	81.3	85.5	98.8	138.6	93.9	110.4	0.779715	0.0894152	-0.358982	1.04859
Q13061	Triadin OS=Homo sapiens (Human) OX=9606 GN=TRDN PE=1 SV=4	9	7	9	729	81.5	89	98.6	64.3	98.9	119.3	104.1	125.8	0.749535	0.0894787	-0.415932	1.04828
O00562	Membrane-associated phosphatidylinositol transfer protein 1 OS=Homo sapiens (Human) OX=9606 GN=PITPNM1 PE=1 SV=4	10	10	10	1244	134.8	104.4	108.4	118.6	105.8	76.2	103.6	83	1.19877	0.0895133	0.261555	1.04811
Q9P246	Stromal interaction molecule 2 OS=Homo sapiens (Human) OX=9606 GN=STIM2 PE=1 SV=2	7	4	4	746	83.9	124.2	123.5	96.2	89.8	77	98.3	91	1.28765	0.0895539	0.364744	1.04792
Q2KHT3	Protein CLEC16A OS=Homo sapiens (Human) OX=9606 GN=CLEC16A PE=1 SV=2	5	5	5	1053	117.6	99.1	116.7	115.8	109.2	76.7	91.7	90.7	1.20047	0.0895831	0.2636	1.04777
P82673	28S ribosomal protein S35, mitochondrial OS=Homo sapiens (Human) OX=9606 GN=MRPS35 PE=1 SV=1	57	18	34	323	36.8	93.3	78.3	91.9	106.1	134.3	96.3	99.8	0.804887	0.0897069	-0.313141	1.04717
Q16656	Nuclear respiratory factor 1 OS=Homo sapiens (Human) OX=9606 GN=NRF1 PE=1 SV=1	11	5	5	503	53.5	97.6	96.3	97.6	98.2	107.3	99.7	103.3	0.951448	0.0897208	-0.0718027	1.04711
P17544	Cyclic AMP-dependent transcription factor ATF-7 OS=Homo sapiens (Human) OX=9606 GN=ATF7 PE=1 SV=3	10	4	4	483	51.7	99.9	115.6	106.2	99.7	86.3	100.5	91.8	1.13384	0.0897625	0.181223	1.0469
Q7Z392	Trafficking protein particle complex subunit 11 OS=Homo sapiens (Human) OX=9606 GN=TRAPPC11 PE=1 SV=2	11	13	18	1133	128.8	103.9	102.6	105.4	102.8	90.5	100.7	94.2	1.07127	0.0898142	0.0993209	1.04666
Q92545	Transmembrane protein 131 OS=Homo sapiens (Human) OX=9606 GN=TMEM131 PE=1 SV=3	9	15	15	1883	205	104.1	111.9	100.6	95.1	90.1	104.4	93.8	1.10103	0.0898308	0.138848	1.04657
Q53GL0	Pleckstrin homology domain-containing family O member 1 OS=Homo sapiens (Human) OX=9606 GN=PLEKHO1 PE=1 SV=2	15	5	6	409	46.2	98.1	97.2	85.8	97.2	105.8	104	111.9	0.894724	0.0898601	-0.160485	1.04643
Q16795	NADH dehydrogenase [ubiquinone] 1 alpha subcomplex subunit 9, mitochondrial OS=Homo sapiens (Human) OX=9606 GN=NDUFA9 PE=1 SV=2	47	18	61	377	42.5	87.8	82.4	80.8	99.4	145.8	93.8	110	0.74536	0.0898749	-0.423991	1.04636
Q8TE57	A disintegrin and metalloproteinase with thrombospondin motifs 16 OS=Homo sapiens (Human) OX=9606 GN=ADAMTS16 PE=2 SV=3	3	4	4	1224	136.1	98	153	195.7	57.3	61.8	77.5	56.6	2.35229	0.0899079	1.23407	1.0462
P35226	Polycomb complex protein BMI-1 OS=Homo sapiens (Human) OX=9606 GN=BMI1 PE=1 SV=2	5	2	3	326	36.9	80.7	84.4	99.8	99.4	118.9	92	124.8	0.811767	0.0899396	-0.300862	1.04605
Q7Z3J2	VPS35 endosomal protein-sorting factor-like OS=Homo sapiens (Human) OX=9606 GN=VPS35L PE=1 SV=2	31	24	33	963	109.5	102.6	107.9	106	105.1	86.7	99.1	92.5	1.10068	0.0899777	0.138393	1.04587
Q07866	Kinesin light chain 1 OS=Homo sapiens (Human) OX=9606 GN=KLC1 PE=1 SV=2	66	47	89	573	65.3	105	108.9	111.9	104.7	77.9	102.3	89.3	1.16088	0.0899889	0.215215	1.04581
Q5VU97	VWFA and cache domain-containing protein 1 OS=Homo sapiens (Human) OX=9606 GN=CACHD1 PE=2 SV=2	6	9	9	1274	142.2	98.9	108.6	113.4	101.6	99.7	92.4	85.5	1.12834	0.0900461	0.174202	1.04554
Q9NZB8	Molybdenum cofactor biosynthesis protein 1 OS=Homo sapiens (Human) OX=9606 GN=MOCS1 PE=1 SV=3	9	5	7	636	70.1	91.8	89.8	95.6	107.7	120.3	98.8	95.9	0.874379	0.0900703	-0.193669	1.04542
O94826	Mitochondrial import receptor subunit TOM70 OS=Homo sapiens (Human) OX=9606 GN=TOMM70 PE=1 SV=1	71	40	98	608	67.4	97.2	87.7	96	106.6	116.2	96.4	99.9	0.893661	0.0901938	-0.1622	1.04482
Q8NFH3	Nucleoporin Nup43 OS=Homo sapiens (Human) OX=9606 GN=NUP43 PE=1 SV=1	20	6	12	380	42.1	96.8	94.8	97.6	104.5	102.5	108.1	95.7	0.938656	0.0902091	-0.0913311	1.04475
P09622	Dihydrolipoyl dehydrogenase, mitochondrial OS=Homo sapiens (Human) OX=9606 GN=DLD PE=1 SV=2	56	29	132	509	54.1	91.8	83.9	85.2	104.7	133.7	88.4	112.3	0.792227	0.0903913	-0.336015	1.04387
Q01449	Myosin regulatory light chain 2, atrial isoform OS=Homo sapiens (Human) OX=9606 GN=MYL7 PE=1 SV=1	90	16	178	175	19.4	100.9	63.6	47.7	80.3	137.9	104.2	165.5	0.5799	0.090458	-0.786123	1.04355
P78330	Phosphoserine phosphatase OS=Homo sapiens (Human) OX=9606 GN=PSPH PE=1 SV=2	48	11	20	225	25	107	108	116.4	101.4	82.8	108.3	76.1	1.19877	0.0904774	0.261555	1.04346
P48060	Glioma pathogenesis-related protein 1 OS=Homo sapiens (Human) OX=9606 GN=GLIPR1 PE=1 SV=3	11	3	3	266	30.3	102.9	122.8	138.6	96.1	62.4	119.3	57.9	1.44693	0.0904842	0.532992	1.04343
Q68EM7	Rho GTPase-activating protein 17 OS=Homo sapiens (Human) OX=9606 GN=ARHGAP17 PE=1 SV=1	21	17	22	881	95.4	100.3	107.8	102.5	100.2	95.9	99.9	93.6	1.06297	0.0905225	0.0881017	1.04324
Q8TB03	Uncharacterized protein CXorf38 OS=Homo sapiens (Human) OX=9606 GN=CXorf38 PE=1 SV=1	20	7	8	319	36.6	104.9	108.2	108.6	106.1	82.8	99.9	89.5	1.13384	0.0905624	0.181223	1.04305
Q86UU0	B-cell CLL/lymphoma 9-like protein OS=Homo sapiens (Human) OX=9606 GN=BCL9L PE=1 SV=1	7	8	9	1499	157	99.4	109.6	123.1	97.9	80	97.9	92	1.20392	0.0905983	0.267734	1.04288
P35659	Protein DEK OS=Homo sapiens (Human) OX=9606 GN=DEK PE=1 SV=1	39	21	46	375	42.6	97.8	93.9	92.3	98.1	114.8	98.8	104.2	0.910475	0.0907175	-0.135308	1.04231
Q99805	Transmembrane 9 superfamily member 2 OS=Homo sapiens (Human) OX=9606 GN=TM9SF2 PE=1 SV=1	24	15	41	663	75.7	102.8	102.3	115.4	99.4	94.6	94.8	90.6	1.12634	0.0907538	0.171642	1.04214
P16278	Beta-galactosidase OS=Homo sapiens (Human) OX=9606 GN=GLB1 PE=1 SV=2	28	17	57	677	76	102.6	101.6	113.1	92.2	93.2	101.1	96.3	1.10519	0.0907969	0.144294	1.04193
Q9NX00	Transmembrane protein 160 OS=Homo sapiens (Human) OX=9606 GN=TMEM160 PE=1 SV=1	5	1	1	188	19.6	113.1	106.4	110.9	106.5	74.6	86.3	102.1	1.19224	0.0908288	0.253677	1.04178
Q8N490	Probable hydrolase PNKD OS=Homo sapiens (Human) OX=9606 GN=PNKD PE=1 SV=2	7	3	4	385	42.8	99.3	87.2	73.5	128.8	91	102.7	117.6	0.7877	0.09085	-0.344282	1.04168
Q9BRK5	45 kDa calcium-binding protein OS=Homo sapiens (Human) OX=9606 GN=SDF4 PE=1 SV=1	54	17	43	362	41.8	110.9	98.1	114	104	86.9	93.6	92.5	1.14235	0.0908535	0.192007	1.04166
Q8IXM2	Chromatin complexes subunit BAP18 OS=Homo sapiens (Human) OX=9606 GN=BAP18 PE=1 SV=1	47	5	6	172	17.9	96.7	95.1	99.3	105.8	100.3	97.2	105.5	0.949446	0.0909432	-0.0748429	1.04123
Q9H9E3	Conserved oligomeric Golgi complex subunit 4 OS=Homo sapiens (Human) OX=9606 GN=COG4 PE=1 SV=3	32	25	29	785	89	105.2	110.1	99.3	101.1	93.5	97.4	93.4	1.08839	0.0909537	0.1222	1.04118
P39019	40S ribosomal protein S19 OS=Homo sapiens (Human) OX=9606 GN=RPS19 PE=1 SV=2	72	18	94	145	16.1	104.9	103.6	111.8	105.6	86.8	100.7	86.5	1.12504	0.0909735	0.169981	1.04108
Q96L34	MAP/microtubule affinity-regulating kinase 4 OS=Homo sapiens (Human) OX=9606 GN=MARK4 PE=1 SV=1	5	3	4	752	82.5	100.9	90.3	78.9	100.2	112.1	104.3	113.4	0.837519	0.0910129	-0.255806	1.0409
Q14642	Inositol polyphosphate-5-phosphatase A OS=Homo sapiens (Human) OX=9606 GN=INPP5A PE=1 SV=1	32	12	18	412	47.8	96.9	95.2	88.5	97	115.1	97.1	110.2	0.892068	0.0910322	-0.164774	1.04081
Q9BQ39	ATP-dependent RNA helicase DDX50 OS=Homo sapiens (Human) OX=9606 GN=DDX50 PE=1 SV=1	44	32	55	737	82.5	95.2	90.8	92.3	103	120.8	100	97.9	0.87993	0.091054	-0.184539	1.0407
O75379	Vesicle-associated membrane protein 4 OS=Homo sapiens (Human) OX=9606 GN=VAMP4 PE=1 SV=2	9	1	2	141	16.4	102.2	117.7	103.4	99.1	84.7	97.7	95.2	1.14432	0.0910552	0.194495	1.0407
Q9Y276	Mitochondrial chaperone BCS1 OS=Homo sapiens (Human) OX=9606 GN=BCS1L PE=1 SV=1	22	9	13	419	47.5	93.6	81.7	94.9	115.3	123.2	97.5	93.9	0.838024	0.0910607	-0.254936	1.04067
Q9BYC5	Alpha-(1,6)-fucosyltransferase OS=Homo sapiens (Human) OX=9606 GN=FUT8 PE=1 SV=2	6	4	4	575	66.5	106.1	113.1	103.4	106.9	80.7	96.5	93.3	1.13973	0.0910716	0.18869	1.04062
P62328	Thymosin beta-4 OS=Homo sapiens (Human) OX=9606 GN=TMSB4X PE=1 SV=2	57	8	37	44	5.1	120	117.8	108.4	113.1	59.4	95.2	86.1	1.30469	0.0911075	0.383709	1.04045
Q6P2I3	Fumarylacetoacetate hydrolase domain-containing protein 2B OS=Homo sapiens (Human) OX=9606 GN=FAHD2B PE=1 SV=1	62	14	35	314	34.6	96.8	88.2	83.2	96.3	130.4	103.3	101.9	0.827969	0.0911187	-0.272351	1.04039
Q9NZR1	Tropomodulin-2 OS=Homo sapiens (Human) OX=9606 GN=TMOD2 PE=1 SV=1	35	11	16	351	39.6	98.9	92.5	84.4	105.9	95.6	120.7	102.1	0.866682	0.0912392	-0.206425	1.03982
Q9UHD2	Serine/threonine-protein kinase TBK1 OS=Homo sapiens (Human) OX=9606 GN=TBK1 PE=1 SV=1	20	12	14	729	83.6	104.5	103.6	105.6	104.1	88.1	97.6	96.5	1.08275	0.0912413	0.114701	1.03981
Q9H845	Complex I assembly factor ACAD9, mitochondrial OS=Homo sapiens (Human) OX=9606 GN=ACAD9 PE=1 SV=1	54	35	55	621	68.7	100.3	93.4	89	104.8	114	98	100.5	0.903267	0.0912608	-0.146776	1.03972
P08590	Myosin light chain 3 OS=Homo sapiens (Human) OX=9606 GN=MYL3 PE=1 SV=3	83	19	175	195	21.9	103.5	77.8	66.7	94.8	115.3	106.4	135.4	0.731725	0.0912764	-0.450626	1.03964
Q9HC35	Echinoderm microtubule-associated protein-like 4 OS=Homo sapiens (Human) OX=9606 GN=EML4 PE=1 SV=3	44	42	76	981	108.8	105.8	137.1	105.8	96.1	76.4	99.8	78.9	1.32384	0.0913197	0.404731	1.03944
P19793	Retinoic acid receptor RXR-alpha OS=Homo sapiens (Human) OX=9606 GN=RXRA PE=1 SV=1	10	5	6	462	50.8	100.6	94.9	93	99.8	107.1	98.4	106.2	0.934791	0.091476	-0.0972836	1.03869
Q13432	Protein unc-119 homolog A OS=Homo sapiens (Human) OX=9606 GN=UNC119 PE=1 SV=1	36	8	8	240	26.9	100.7	111.9	108.8	107	83.3	96.1	92.3	1.13159	0.0914868	0.178352	1.03864
P48200	Iron-responsive element-binding protein 2 OS=Homo sapiens (Human) OX=9606 GN=IREB2 PE=1 SV=4	4	4	4	963	105	101.7	109.5	111.2	105.5	79.9	95.9	96.5	1.13782	0.0914903	0.186267	1.03862
P42766	60S ribosomal protein L35 OS=Homo sapiens (Human) OX=9606 GN=RPL35 PE=1 SV=2	55	12	54	123	14.5	101	115	107.1	104.6	84.3	101	87	1.14301	0.0915164	0.192836	1.0385
Q96KN3	Homeobox protein PKNOX2 OS=Homo sapiens (Human) OX=9606 GN=PKNOX2 PE=1 SV=2	3	2	3	472	52	108.7	111.9	100.3	91.7	84.1	106.6	96.6	1.12894	0.0915194	0.174963	1.03849
O75094	Slit homolog 3 protein OS=Homo sapiens (Human) OX=9606 GN=SLIT3 PE=2 SV=3	31	37	49	1523	167.6	104	143.5	113.2	86.1	77.6	88.7	86.9	1.41743	0.0915647	0.503275	1.03827
P55072	Transitional endoplasmic reticulum ATPase OS=Homo sapiens (Human) OX=9606 GN=VCP PE=1 SV=4	78	62	333	806	89.3	107.6	108.5	105.4	99.4	81.2	105.3	92.5	1.13284	0.0916148	0.179944	1.03803
P29350	Tyrosine-protein phosphatase non-receptor type 6 OS=Homo sapiens (Human) OX=9606 GN=PTPN6 PE=1 SV=1	3	2	2	595	67.5	104.6	110.7	100.6	99	98.3	100.7	86.2	1.0963	0.0916758	0.132648	1.03775
Q53EU6	Glycerol-3-phosphate acyltransferase 3 OS=Homo sapiens (Human) OX=9606 GN=GPAT3 PE=1 SV=2	9	3	4	434	48.7	91.6	92.7	77.5	105.3	118.7	86	128.2	0.796592	0.0916903	-0.328087	1.03768
Q9BXW7	Haloacid dehalogenase-like hydrolase domain-containing 5 OS=Homo sapiens (Human) OX=9606 GN=HDHD5 PE=1 SV=1	45	13	34	423	46.3	101.7	86.1	81.5	118.6	98.2	96.8	117.2	0.833488	0.0917666	-0.262767	1.03732
O75095	Multiple epidermal growth factor-like domains protein 6 OS=Homo sapiens (Human) OX=9606 GN=MEGF6 PE=1 SV=4	2	3	3	1541	161.1	93.9	78.8	89.6	84.8	128.7	112.3	111.9	0.799025	0.0917912	-0.323687	1.0372
P53597	Succinate--CoA ligase [ADP/GDP-forming] subunit alpha, mitochondrial OS=Homo sapiens (Human) OX=9606 GN=SUCLG1 PE=1 SV=4	36	14	65	346	36.2	91.9	79.8	90.7	103.5	135.9	94	104.2	0.799512	0.091822	-0.322808	1.03705
O43143	Pre-mRNA-splicing factor ATP-dependent RNA helicase DHX15 OS=Homo sapiens (Human) OX=9606 GN=DHX15 PE=1 SV=2	57	49	133	795	90.9	98.7	96	99.5	99.9	105	99.9	100.9	0.966889	0.0918231	-0.0485786	1.03705
Q8NFB2	Transmembrane protein 185A OS=Homo sapiens (Human) OX=9606 GN=TMEM185A PE=1 SV=2	3	1	2	350	40.6	100.6	85.5	92.8	104.5	109.7	102	104.8	0.883294	0.0918267	-0.179035	1.03703
P22003	Bone morphogenetic protein 5 OS=Homo sapiens (Human) OX=9606 GN=BMP5 PE=1 SV=1	22	10	14	454	51.7	92.7	83	72.6	81.2	130.2	104.8	135.5	0.732935	0.091827	-0.448243	1.03703
A0A0B4J2D5	Glutamine amidotransferase-like class 1 domain-containing protein 3B, mitochondrial OS=Homo sapiens (Human) OX=9606 GN=GATD3B PE=1 SV=1	62	14	52	268	28.1	89.5	82.8	86.5	102.9	137.7	90.9	109.7	0.782109	0.0918572	-0.354558	1.03689
Q7Z5G4	Golgin subfamily A member 7 OS=Homo sapiens (Human) OX=9606 GN=GOLGA7 PE=1 SV=2	33	5	9	137	15.8	100.5	95.1	96.6	103.2	102.9	97.8	104	0.955136	0.0918625	-0.0662218	1.03686
Q9Y6Q3	Zinc finger protein 37 homolog OS=Homo sapiens (Human) OX=9606 GN=ZFP37 PE=2 SV=3	9	6	7	630	71.2	94.3	94.7	100.2	100.5	104.5	97.5	108.3	0.938656	0.0919266	-0.0913311	1.03656
P48047	ATP synthase subunit O, mitochondrial OS=Homo sapiens (Human) OX=9606 GN=ATP5PO PE=1 SV=1	71	15	99	213	23.3	88	76.4	81.4	101	150.3	89.8	113.2	0.721403	0.0919691	-0.471123	1.03636
Q9Y5W9	Sorting nexin-11 OS=Homo sapiens (Human) OX=9606 GN=SNX11 PE=1 SV=2	11	2	2	270	30.4	99.3	110.6	115.3	106	83.6	98.5	86.7	1.15688	0.0920297	0.210244	1.03607
Q8WWM7	Ataxin-2-like protein OS=Homo sapiens (Human) OX=9606 GN=ATXN2L PE=1 SV=2	40	45	83	1075	113.3	102.8	111.9	115.8	107.4	76.2	101.8	84.1	1.1926	0.0921016	0.254113	1.03573
Q9H2W6	39S ribosomal protein L46, mitochondrial OS=Homo sapiens (Human) OX=9606 GN=MRPL46 PE=1 SV=1	52	13	26	279	31.7	90.6	85.4	95.6	105.1	126.8	94.6	102	0.845119	0.0921519	-0.242774	1.0355
P12081	Histidine--tRNA ligase, cytoplasmic OS=Homo sapiens (Human) OX=9606 GN=HARS1 PE=1 SV=2	69	36	82	509	57.4	106.6	115.1	101.7	104.7	82.8	101.3	87.8	1.14498	0.0921809	0.195324	1.03536
Q96IQ9	Zinc finger protein 414 OS=Homo sapiens (Human) OX=9606 GN=ZNF414 PE=1 SV=2	8	2	3	312	32.8	97.7	100.2	98	100.7	103.3	99.5	100.5	0.976568	0.0921986	-0.0342081	1.03528
P62072	Mitochondrial import inner membrane translocase subunit Tim10 OS=Homo sapiens (Human) OX=9606 GN=TIMM10 PE=1 SV=1	87	12	21	90	10.3	90.8	77.6	99.8	117.6	118.7	99.9	95.7	0.827969	0.092212	-0.272351	1.03521
Q8IZ69	tRNA (uracil-5-)-methyltransferase homolog A OS=Homo sapiens (Human) OX=9606 GN=TRMT2A PE=1 SV=2	16	9	10	625	68.7	98.4	110.2	109.8	102.4	90.6	98.5	90.3	1.11193	0.092249	0.153061	1.03504
Q9H1H9	Kinesin-like protein KIF13A OS=Homo sapiens (Human) OX=9606 GN=KIF13A PE=1 SV=2	20	33	41	1805	202.2	98	97.7	89.1	110.2	95.8	102.6	106.6	0.914579	0.0923534	-0.12882	1.03455
Q9BYC8	39S ribosomal protein L32, mitochondrial OS=Homo sapiens (Human) OX=9606 GN=MRPL32 PE=1 SV=1	35	7	12	188	21.4	91.3	81.9	97.1	107	127	100.4	95.3	0.838725	0.0923791	-0.253731	1.03443
Q567U6	Coiled-coil domain-containing protein 93 OS=Homo sapiens (Human) OX=9606 GN=CCDC93 PE=1 SV=2	36	23	35	631	73.2	104	115.6	103.2	103.7	81.9	101	90.5	1.14134	0.0924827	0.190731	1.03394
P26640	Valine--tRNA ligase OS=Homo sapiens (Human) OX=9606 GN=VARS1 PE=1 SV=4	45	52	116	1264	140.4	102.5	104.6	102.3	102.3	96.1	100.2	91.9	1.05642	0.0924888	0.0791881	1.03391
Q86YW9	Mediator of RNA polymerase II transcription subunit 12-like protein OS=Homo sapiens (Human) OX=9606 GN=MED12L PE=1 SV=2	1	2	2	2145	240	92.2	89	96.4	100	120	107.7	94.8	0.876055	0.0925143	-0.190906	1.03379
P48723	Heat shock 70 kDa protein 13 OS=Homo sapiens (Human) OX=9606 GN=HSPA13 PE=1 SV=1	29	12	20	471	51.9	99.6	112	108.9	90.8	94.8	107.1	86.9	1.12575	0.0925441	0.170882	1.03365
Q86WN1	F-BAR and double SH3 domains protein 1 OS=Homo sapiens (Human) OX=9606 GN=FCHSD1 PE=1 SV=1	8	5	5	690	76.9	99.3	108.3	119.5	101.9	84.9	94.2	91.9	1.16957	0.0926387	0.22598	1.03321
Q02241	Kinesin-like protein KIF23 OS=Homo sapiens (Human) OX=9606 GN=KIF23 PE=1 SV=3	6	5	5	960	110	90.6	99.2	89.6	94.6	117.6	101.8	106.5	0.885929	0.0926511	-0.174736	1.03315
P61011	Signal recognition particle 54 kDa protein OS=Homo sapiens (Human) OX=9606 GN=SRP54 PE=1 SV=1	47	25	53	504	55.7	104.8	104.5	113.5	107.3	88.8	98.7	82.4	1.14104	0.0926689	0.190348	1.03307
Q9H4L5	Oxysterol-binding protein-related protein 3 OS=Homo sapiens (Human) OX=9606 GN=OSBPL3 PE=1 SV=1	10	7	7	887	101.2	94.1	93.9	100.6	100.6	105.4	107.6	97.6	0.935798	0.0927198	-0.0957315	1.03283
P60468	Protein transport protein Sec61 subunit beta OS=Homo sapiens (Human) OX=9606 GN=SEC61B PE=1 SV=2	38	4	16	96	10	102.4	108.5	132.9	100.7	73.8	101.1	80.6	1.28692	0.0927383	0.36392	1.03274
P35754	Glutaredoxin-1 OS=Homo sapiens (Human) OX=9606 GN=GLRX PE=1 SV=2	48	5	9	106	11.8	114.2	99.3	112.7	99.8	90.8	104.4	78.7	1.16386	0.0928467	0.218914	1.03223
Q86YM7	Homer protein homolog 1 OS=Homo sapiens (Human) OX=9606 GN=HOMER1 PE=1 SV=2	40	13	15	354	40.3	100	91.9	80.6	104.8	94.4	118.4	109.7	0.8503	0.0928706	-0.233956	1.03212
Q7Z6I8	UPF0461 protein C5orf24 OS=Homo sapiens (Human) OX=9606 GN=C5orf24 PE=1 SV=1	49	7	8	188	20.1	96.9	98.8	92.8	96.3	102.6	109.4	103.2	0.934791	0.0930023	-0.0972836	1.03151
P12694	2-oxoisovalerate dehydrogenase subunit alpha, mitochondrial OS=Homo sapiens (Human) OX=9606 GN=BCKDHA PE=1 SV=2	42	16	30	445	50.4	94.7	88.6	92.1	101.6	121.3	92.9	108.8	0.864814	0.0930657	-0.209538	1.03121
Q9UBQ7	Glyoxylate reductase/hydroxypyruvate reductase OS=Homo sapiens (Human) OX=9606 GN=GRHPR PE=1 SV=1	57	16	45	328	35.6	94.8	99.7	84.1	105.7	111.9	103	100.8	0.881506	0.0932637	-0.181958	1.03029
P51397	Death-associated protein 1 OS=Homo sapiens (Human) OX=9606 GN=DAP PE=1 SV=3	16	2	7	102	11.2	118.8	117.9	96.7	89	80.1	98.6	98.9	1.21258	0.0932816	0.278085	1.0302
Q9Y2Q9	28S ribosomal protein S28, mitochondrial OS=Homo sapiens (Human) OX=9606 GN=MRPS28 PE=1 SV=1	58	12	24	187	20.8	95.5	80.9	91.4	106.7	129.9	94.5	101	0.826352	0.0932886	-0.275172	1.03017
P28328	Peroxisome biogenesis factor 2 OS=Homo sapiens (Human) OX=9606 GN=PEX2 PE=1 SV=2	8	1	1	305	34.8	93.3	91	93.3	110.9	98.1	95.2	118.2	0.876263	0.0933147	-0.190565	1.03005
Q96I59	Probable asparagine--tRNA ligase, mitochondrial OS=Homo sapiens (Human) OX=9606 GN=NARS2 PE=1 SV=3	44	18	29	477	54.1	90.2	87.1	101.8	107.1	112.7	97	104.1	0.884137	0.0934091	-0.177658	1.02961
Q9NXF1	Testis-expressed protein 10 OS=Homo sapiens (Human) OX=9606 GN=TEX10 PE=1 SV=2	43	36	65	929	105.6	96.1	97.4	92	97.4	110.8	97.7	108.6	0.918376	0.0934135	-0.122844	1.02959
P07738	Bisphosphoglycerate mutase OS=Homo sapiens (Human) OX=9606 GN=BPGM PE=1 SV=2	13	4	4	259	30	113	133.3	99.8	92.5	81.4	97.9	82.1	1.30395	0.0934558	0.382885	1.02939
Q9NVR0	Kelch-like protein 11 OS=Homo sapiens (Human) OX=9606 GN=KLHL11 PE=1 SV=1	7	6	6	708	80.1	101.4	106.8	106.5	94.2	101.8	102.2	87.2	1.08874	0.0934763	0.122658	1.0293
P09669	Cytochrome c oxidase subunit 6C OS=Homo sapiens (Human) OX=9606 GN=COX6C PE=1 SV=2	52	8	26	75	8.8	94.8	79.3	90.7	104.3	132.5	92.4	105.9	0.811461	0.0935019	-0.301406	1.02918
O60906	Sphingomyelin phosphodiesterase 2 OS=Homo sapiens (Human) OX=9606 GN=SMPD2 PE=1 SV=2	5	2	3	423	47.6	102.9	104	105.8	99.2	87.9	102.2	98	1.07651	0.0935527	0.106365	1.02894
Q9UKZ1	CCR4-NOT transcription complex subunit 11 OS=Homo sapiens (Human) OX=9606 GN=CNOT11 PE=1 SV=1	13	4	5	510	55.2	113.9	125	97.8	91.9	84.4	101.5	85.4	1.23605	0.0935555	0.305737	1.02893
Q9NQR1	N-lysine methyltransferase KMT5A OS=Homo sapiens (Human) OX=9606 GN=KMT5A PE=1 SV=3	6	2	2	393	42.9	95.4	94.1	89.5	102.3	120.4	97.5	100.8	0.88361	0.0935694	-0.178518	1.02887
P06576	ATP synthase subunit beta, mitochondrial OS=Homo sapiens (Human) OX=9606 GN=ATP5F1B PE=1 SV=3	77	30	448	529	56.5	89.2	78.8	86.4	102.8	142.4	90	110.4	0.761221	0.093759	-0.393613	1.02799
Q14157	Ubiquitin-associated protein 2-like OS=Homo sapiens (Human) OX=9606 GN=UBAP2L PE=1 SV=2	38	29	74	1087	114.5	104.3	113.6	109.4	105.8	77.1	102.5	87.2	1.17123	0.0939276	0.228023	1.02721
P49589	Cysteine--tRNA ligase, cytoplasmic OS=Homo sapiens (Human) OX=9606 GN=CARS1 PE=1 SV=3	59	40	81	748	85.4	108.1	110	114.5	101.5	77.1	109.2	79.7	1.20671	0.094056	0.271081	1.02661
Q8NAT1	Protein O-linked-mannose beta-1,4-N-acetylglucosaminyltransferase 2 OS=Homo sapiens (Human) OX=9606 GN=POMGNT2 PE=1 SV=1	13	6	8	580	66.6	95.9	95.6	95.9	106.6	97.1	99	109.8	0.92897	0.0940979	-0.106297	1.02642
Q6P3X3	Tetratricopeptide repeat protein 27 OS=Homo sapiens (Human) OX=9606 GN=TTC27 PE=1 SV=1	20	14	18	843	96.6	102.1	108.1	106.3	107.2	93	88.1	95.1	1.10068	0.0942601	0.138393	1.02567
P10586	Receptor-type tyrosine-protein phosphatase F OS=Homo sapiens (Human) OX=9606 GN=PTPRF PE=1 SV=2	15	20	27	1907	212.7	104.9	101.7	103.8	100.2	90.3	97.2	101.9	1.06229	0.0942913	0.0871724	1.02553
Q9Y296	Trafficking protein particle complex subunit 4 OS=Homo sapiens (Human) OX=9606 GN=TRAPPC4 PE=1 SV=1	43	8	10	219	24.3	101.4	108.2	101.3	102.9	94.6	95.7	96	1.06509	0.0943067	0.0909764	1.02546
Q15814	Tubulin-specific chaperone C OS=Homo sapiens (Human) OX=9606 GN=TBCC PE=1 SV=2	32	9	13	346	39.2	102.1	108	104.8	103.6	90.5	101.5	89.7	1.08971	0.0943173	0.123949	1.02541
P02787	Serotransferrin OS=Homo sapiens (Human) OX=9606 GN=TF PE=1 SV=3	62	46	107	698	77	88.1	87.7	94.8	96	126	95.8	111.7	0.840047	0.0943955	-0.251459	1.02505
Q9NRG7	Epimerase family protein SDR39U1 OS=Homo sapiens (Human) OX=9606 GN=SDR39U1 PE=1 SV=3	43	8	14	293	31.1	89.6	82.9	81	96.9	143.2	93.3	113.1	0.756999	0.094405	-0.401637	1.025
P82932	28S ribosomal protein S6, mitochondrial OS=Homo sapiens (Human) OX=9606 GN=MRPS6 PE=1 SV=3	58	9	18	125	14.2	93	79.8	97.6	112.2	123.2	100	94.2	0.83923	0.0944542	-0.252861	1.02478
Q12846	Syntaxin-4 OS=Homo sapiens (Human) OX=9606 GN=STX4 PE=1 SV=2	30	8	11	297	34.2	90.4	93.2	92.7	116.8	101.6	91.7	113.6	0.869483	0.0945005	-0.20177	1.02457
Q15599	Na(+)/H(+) exchange regulatory cofactor NHE-RF2 OS=Homo sapiens (Human) OX=9606 GN=SLC9A3R2 PE=1 SV=2	47	13	20	337	37.4	98.9	106.7	110.7	100.1	88	96.6	99	1.09912	0.0945883	0.136352	1.02416
Q14493	Histone RNA hairpin-binding protein OS=Homo sapiens (Human) OX=9606 GN=SLBP PE=1 SV=1	7	2	2	270	31.3	110.3	125.8	99.3	94.4	77	93.5	99.8	1.22621	0.0946507	0.29421	1.02388
Q5JPI3	Uncharacterized protein C3orf38 OS=Homo sapiens (Human) OX=9606 GN=C3orf38 PE=1 SV=1	11	3	3	329	37.5	99.5	117.6	107.1	101.6	86.2	98	90	1.15026	0.0946511	0.201957	1.02387
O60341	Lysine-specific histone demethylase 1A OS=Homo sapiens (Human) OX=9606 GN=KDM1A PE=1 SV=2	48	30	56	852	92.8	97.8	93.5	96.2	97.8	109.5	97.9	107.3	0.929293	0.0947731	-0.105795	1.02331
Q9H0E3	Histone deacetylase complex subunit SAP130 OS=Homo sapiens (Human) OX=9606 GN=SAP130 PE=1 SV=1	13	12	18	1048	110.3	96.3	95	100.7	101.5	104.1	102.1	100.4	0.954015	0.0947774	-0.0679168	1.0233
Q9UKX5	Integrin alpha-11 OS=Homo sapiens (Human) OX=9606 GN=ITGA11 PE=1 SV=2	21	24	32	1188	133.4	101.4	151.6	116.8	91.3	74.7	94.6	69.6	1.49324	0.0947882	0.578443	1.02325
P03928	ATP synthase protein 8 OS=Homo sapiens (Human) OX=9606 GN=MT-ATP8 PE=1 SV=1	53	3	18	68	8	93.7	80.5	77.2	95.4	143.1	91.3	118.8	0.747214	0.0948199	-0.420407	1.0231
P00441	Superoxide dismutase [Cu-Zn] OS=Homo sapiens (Human) OX=9606 GN=SOD1 PE=1 SV=2	71	16	74	154	15.9	104.7	102	113.9	94	82.1	100.8	102.4	1.12699	0.0949483	0.172473	1.02251
P63218	Guanine nucleotide-binding protein G(I)/G(S)/G(O) subunit gamma-5 OS=Homo sapiens (Human) OX=9606 GN=GNG5 PE=1 SV=3	76	5	12	68	7.3	96.3	91.8	91.8	105.5	117.4	93.2	104	0.88836	0.0949558	-0.170784	1.02248
Q96JJ3	Engulfment and cell motility protein 2 OS=Homo sapiens (Human) OX=9606 GN=ELMO2 PE=1 SV=2	28	19	24	720	82.6	105.7	116.1	101.2	93.5	87.6	108	87.9	1.14235	0.0949769	0.192007	1.02238
P57721	Poly(rC)-binding protein 3 OS=Homo sapiens (Human) OX=9606 GN=PCBP3 PE=1 SV=2	24	10	58	371	39.4	103.1	106.3	104.6	106.7	93.3	94.3	91.6	1.08491	0.0950129	0.117575	1.02222
O60701	UDP-glucose 6-dehydrogenase OS=Homo sapiens (Human) OX=9606 GN=UGDH PE=1 SV=1	86	38	116	494	55	107	129.5	102.3	93.9	79.5	98.9	88.9	1.25065	0.0950652	0.322673	1.02198
Q9Y6Q9	Nuclear receptor coactivator 3 OS=Homo sapiens (Human) OX=9606 GN=NCOA3 PE=1 SV=1	3	3	3	1424	155.2	105.6	126.1	107.7	100.4	63.7	93.4	103.1	1.25495	0.0950812	0.327625	1.02191
Q9UFW8	CGG triplet repeat-binding protein 1 OS=Homo sapiens (Human) OX=9606 GN=CGGBP1 PE=1 SV=2	68	9	12	167	18.8	103.6	112.7	104.6	94.4	81.4	105.6	97.7	1.12864	0.0952081	0.174583	1.02133
A8MQ14	Zinc finger protein 850 OS=Homo sapiens (Human) OX=9606 GN=ZNF850 PE=3 SV=2	4	3	3	1090	125.4	88.5	85.7	84.6	90.5	137.7	102.2	110.9	0.781932	0.095262	-0.354885	1.02108
P40939	Trifunctional enzyme subunit alpha, mitochondrial OS=Homo sapiens (Human) OX=9606 GN=HADHA PE=1 SV=2	77	57	322	763	82.9	91	84.2	85.7	102.6	137.4	93.1	106.1	0.792046	0.0952938	-0.336344	1.02094
Q15020	Squamous cell carcinoma antigen recognized by T-cells 3 OS=Homo sapiens (Human) OX=9606 GN=SART3 PE=1 SV=1	50	46	79	963	109.9	104	103.4	100.7	94.1	103.4	98	96.4	1.04823	0.0953232	0.0679506	1.0208
Q13423	NAD(P) transhydrogenase, mitochondrial OS=Homo sapiens (Human) OX=9606 GN=NNT PE=1 SV=3	44	53	194	1086	113.8	86.1	81.6	77.1	91.3	142.1	90	131.7	0.717205	0.095569	-0.479543	1.01968
Q9ULH7	Myocardin-related transcription factor B OS=Homo sapiens (Human) OX=9606 GN=MRTFB PE=1 SV=3	9	10	14	1088	118.1	111.9	121.6	98.1	94.2	83.3	93.2	97.6	1.20047	0.0957165	0.2636	1.01901
P46781	40S ribosomal protein S9 OS=Homo sapiens (Human) OX=9606 GN=RPS9 PE=1 SV=3	70	24	97	194	22.6	106.2	109.5	109	105.7	78.8	101.2	89.6	1.15357	0.0957237	0.206101	1.01898
Q15035	Translocating chain-associated membrane protein 2 OS=Homo sapiens (Human) OX=9606 GN=TRAM2 PE=1 SV=1	5	2	2	370	43.3	103.3	106.1	126.7	93.1	76.1	108.9	85.8	1.23147	0.0958482	0.300386	1.01842
Q9NYY8	FAST kinase domain-containing protein 2, mitochondrial OS=Homo sapiens (Human) OX=9606 GN=FASTKD2 PE=1 SV=1	15	8	10	710	81.4	99.2	85.6	91.6	100.9	121.3	96.4	105	0.870003	0.0958677	-0.200907	1.01833
O75694	Nuclear pore complex protein Nup155 OS=Homo sapiens (Human) OX=9606 GN=NUP155 PE=1 SV=1	40	44	85	1391	155.1	96.1	92.9	100.4	101.4	108.6	101.5	99.2	0.939534	0.0959414	-0.0899825	1.01799
Q04637	Eukaryotic translation initiation factor 4 gamma 1 OS=Homo sapiens (Human) OX=9606 GN=EIF4G1 PE=1 SV=4	42	66	178	1599	175.4	105.1	107.2	109.9	104.3	86	103.5	83.9	1.13741	0.0959987	0.185753	1.01773
Q8IZ21	Phosphatase and actin regulator 4 OS=Homo sapiens (Human) OX=9606 GN=PHACTR4 PE=1 SV=1	14	9	9	702	78.2	101.2	111.9	102.5	98.4	93.7	93.2	99.1	1.09469	0.0960526	0.130526	1.01749
Q96ST3	Paired amphipathic helix protein Sin3a OS=Homo sapiens (Human) OX=9606 GN=SIN3A PE=1 SV=2	26	33	43	1273	145.1	97.4	95.8	94.7	97	109.5	99	106.6	0.931489	0.0960567	-0.102389	1.01747
Q15393	Splicing factor 3B subunit 3 OS=Homo sapiens (Human) OX=9606 GN=SF3B3 PE=1 SV=4	54	59	190	1217	135.5	98.3	98.1	94.4	100.6	108.8	100.8	98.9	0.947772	0.0961446	-0.0773888	1.01707
P20674	Cytochrome c oxidase subunit 5A, mitochondrial OS=Homo sapiens (Human) OX=9606 GN=COX5A PE=1 SV=2	61	11	71	150	16.8	92.3	81.2	93.6	102.5	129.4	90.9	110	0.822859	0.0962365	-0.281283	1.01666
Q9NYC9	Dynein heavy chain 9, axonemal OS=Homo sapiens (Human) OX=9606 GN=DNAH9 PE=1 SV=3	0	2	4	4486	511.6	86.5	79.1	85.3	105.9	147.7	93.4	102.2	0.744731	0.0963286	-0.425208	1.01624
P17026	Zinc finger protein 22 OS=Homo sapiens (Human) OX=9606 GN=ZNF22 PE=1 SV=3	47	10	15	224	25.9	99	92	87	90.2	109.4	113	109.4	0.878357	0.0963543	-0.187121	1.01613
O95361	Tripartite motif-containing protein 16 OS=Homo sapiens (Human) OX=9606 GN=TRIM16 PE=1 SV=3	4	2	2	564	63.9	119.7	124.2	96	99.2	81.9	98	81	1.25854	0.0963901	0.33175	1.01597
Q9Y2X3	Nucleolar protein 58 OS=Homo sapiens (Human) OX=9606 GN=NOP58 PE=1 SV=1	56	31	84	529	59.5	97.1	92.2	95.6	102	114	103.1	96	0.915121	0.0964244	-0.127966	1.01581
Q96P47	Arf-GAP with GTPase, ANK repeat and PH domain-containing protein 3 OS=Homo sapiens (Human) OX=9606 GN=AGAP3 PE=1 SV=2	8	7	8	875	95	99.9	96.4	94	99.2	98.4	104.7	107.5	0.944526	0.0964322	-0.0823379	1.01578
Q9Y6C2	EMILIN-1 OS=Homo sapiens (Human) OX=9606 GN=EMILIN1 PE=1 SV=3	46	39	92	1016	106.6	94.2	144.7	129.7	84.8	60.4	109.7	76.5	1.483	0.0964328	0.56852	1.01578
Q8N3P4	Vacuolar protein sorting-associated protein 8 homolog OS=Homo sapiens (Human) OX=9606 GN=VPS8 PE=1 SV=3	10	14	14	1428	161.7	107.2	114.6	99	101.1	85.4	96.1	96.6	1.12799	0.0964536	0.173753	1.01568
Q8N6N3	UPF0690 protein C1orf52 OS=Homo sapiens (Human) OX=9606 GN=C1orf52 PE=1 SV=1	19	3	3	182	20.6	105.1	101.8	119.2	102.8	81.6	100.7	88.9	1.16257	0.0964606	0.217314	1.01565
P78381	UDP-galactose translocator OS=Homo sapiens (Human) OX=9606 GN=SLC35A2 PE=1 SV=1	3	1	1	396	41.3	105.1	68.4	74.9	96	112.2	112.3	131	0.733555	0.0965029	-0.447023	1.01546
Q13769	THO complex subunit 5 homolog OS=Homo sapiens (Human) OX=9606 GN=THOC5 PE=1 SV=2	30	19	27	683	78.5	95.3	92.3	95.4	98.3	116.7	100.5	101.5	0.904876	0.0965786	-0.144208	1.01512
Q96KQ4	Apoptosis-stimulating of p53 protein 1 OS=Homo sapiens (Human) OX=9606 GN=PPP1R13B PE=1 SV=3	7	9	10	1090	119.5	92.9	91.1	92.2	105.8	104.9	92.3	120.7	0.869168	0.0966038	-0.202292	1.01501
Q16670	Zinc finger and SCAN domain-containing protein 26 OS=Homo sapiens (Human) OX=9606 GN=ZSCAN26 PE=1 SV=2	5	3	4	478	55.2	101	80.8	80.6	122.1	86.4	107.8	121.2	0.799695	0.0966489	-0.322478	1.0148
P31949	Protein S100-A11 OS=Homo sapiens (Human) OX=9606 GN=S100A11 PE=1 SV=2	62	8	44	105	11.7	105.6	111.5	112.1	104	79.4	106.4	80.9	1.18407	0.0966781	0.24375	1.01467
Q7Z6B0	Coiled-coil domain-containing protein 91 OS=Homo sapiens (Human) OX=9606 GN=CCDC91 PE=1 SV=2	10	5	5	441	49.9	119.2	121	96.8	98.4	71.3	93	100.4	1.23749	0.096699	0.307419	1.01458
Q9Y5L4	Mitochondrial import inner membrane translocase subunit Tim13 OS=Homo sapiens (Human) OX=9606 GN=TIMM13 PE=1 SV=1	62	6	20	95	10.5	91.8	80.4	96.2	105.2	129.8	95.9	100.6	0.829355	0.0967586	-0.269938	1.01431
Q9H7Z6	Histone acetyltransferase KAT8 OS=Homo sapiens (Human) OX=9606 GN=KAT8 PE=1 SV=2	15	7	9	458	52.4	100.8	95.8	95	98.6	103	101.6	105.2	0.952008	0.0968756	-0.0709546	1.01379
P25116	Proteinase-activated receptor 1 OS=Homo sapiens (Human) OX=9606 GN=F2R PE=1 SV=2	8	3	3	425	47.4	104.8	114.9	110.9	91.3	82.4	114.2	81.5	1.19329	0.0968902	0.25494	1.01372
Q8TEQ8	GPI ethanolamine phosphate transferase 3 OS=Homo sapiens (Human) OX=9606 GN=PIGO PE=1 SV=3	3	3	5	1089	118.6	95.5	85.9	99.7	107.5	109.6	95.5	106.4	0.894511	0.0969306	-0.160829	1.01354
Q04941	Proteolipid protein 2 OS=Homo sapiens (Human) OX=9606 GN=PLP2 PE=1 SV=1	18	2	7	152	16.7	87.4	81.8	100.4	111.9	124.2	101.1	93.2	0.835192	0.0970209	-0.25982	1.01313
Q8WUD6	Cholinephosphotransferase 1 OS=Homo sapiens (Human) OX=9606 GN=CHPT1 PE=1 SV=1	3	1	2	406	45.1	98.5	97.2	87.9	100.3	98.8	104.2	113.1	0.908101	0.0970353	-0.139075	1.01307
P14314	Glucosidase 2 subunit beta OS=Homo sapiens (Human) OX=9606 GN=PRKCSH PE=1 SV=2	39	24	95	528	59.4	103.8	105.7	104.5	91.9	91.1	106.1	96.9	1.08463	0.0970752	0.117201	1.01289
P57053	Histone H2B type F-S OS=Homo sapiens (Human) OX=9606 GN=H2BS1 PE=1 SV=2	68	13	351	126	13.9	96.9	93.5	95	97.7	107.4	97.5	112.1	0.917611	0.0971166	-0.124045	1.01271
P15170	Eukaryotic peptide chain release factor GTP-binding subunit ERF3A OS=Homo sapiens (Human) OX=9606 GN=GSPT1 PE=1 SV=1	53	28	54	499	55.7	103.9	105.2	103.3	103.7	95.2	99.4	89.4	1.07437	0.0971684	0.103491	1.01247
Q4U2R6	39S ribosomal protein L51, mitochondrial OS=Homo sapiens (Human) OX=9606 GN=MRPL51 PE=1 SV=1	9	1	2	128	15.1	93	81	94.4	103.9	130.4	95.1	102.3	0.828971	0.0972424	-0.270607	1.01214
Q96Q83	Alpha-ketoglutarate-dependent dioxygenase alkB homolog 3 OS=Homo sapiens (Human) OX=9606 GN=ALKBH3 PE=1 SV=1	7	2	2	286	33.4	103.1	107.4	112.9	98.7	85.4	108.4	84.2	1.14468	0.0972799	0.194941	1.01198
Q9Y241	HIG1 domain family member 1A, mitochondrial OS=Homo sapiens (Human) OX=9606 GN=HIGD1A PE=1 SV=1	33	2	6	93	10.1	91.7	88.5	100.7	116	103.6	96.6	102.9	0.893661	0.0973372	-0.1622	1.01172
Q8TBP6	Solute carrier family 25 member 40 OS=Homo sapiens (Human) OX=9606 GN=SLC25A40 PE=1 SV=1	16	3	4	338	38.1	95.3	94.3	96.8	100.6	113.4	100.9	98.7	0.923275	0.0973967	-0.115167	1.01146
Q5VIR6	Vacuolar protein sorting-associated protein 53 homolog OS=Homo sapiens (Human) OX=9606 GN=VPS53 PE=1 SV=2	22	17	21	832	94.3	103	112.3	104.6	105.5	83.2	99.4	92	1.12216	0.0974467	0.166279	1.01123
Q8IZV5	Retinol dehydrogenase 10 OS=Homo sapiens (Human) OX=9606 GN=RDH10 PE=1 SV=1	18	5	8	341	38.1	88.4	91.6	80	102.3	133.6	87	117.2	0.7877	0.097453	-0.344282	1.0112
Q6PI78	Transmembrane protein 65 OS=Homo sapiens (Human) OX=9606 GN=TMEM65 PE=1 SV=2	28	6	16	240	25.5	86.4	82.2	97.3	107	132.6	95.3	99.3	0.816521	0.0975604	-0.292438	1.01073
Q96DM3	Regulator of MON1-CCZ1 complex OS=Homo sapiens (Human) OX=9606 GN=RMC1 PE=1 SV=2	12	5	5	657	74.9	101.9	101.6	110.7	101.1	91.7	100.8	92.3	1.0856	0.0976032	0.118494	1.01054
Q6P1K2	Polyamine-modulated factor 1 OS=Homo sapiens (Human) OX=9606 GN=PMF1 PE=1 SV=2	10	2	2	205	23.3	96.3	95.2	100.2	97	103.6	105.7	102.1	0.952334	0.0978622	-0.07046	1.00939
P56134	ATP synthase subunit f, mitochondrial OS=Homo sapiens (Human) OX=9606 GN=ATP5MF PE=1 SV=3	32	3	17	94	10.9	92.8	75.8	80.9	101.2	146.1	87.2	116	0.738439	0.0979329	-0.43745	1.00907
P26641	Elongation factor 1-gamma OS=Homo sapiens (Human) OX=9606 GN=EEF1G PE=1 SV=3	74	31	165	437	50.1	110.7	104	112.4	110.7	78.4	95.2	88.6	1.16957	0.0979393	0.22598	1.00904
Q9Y223	Bifunctional UDP-N-acetylglucosamine 2-epimerase/N-acetylmannosamine kinase OS=Homo sapiens (Human) OX=9606 GN=GNE PE=1 SV=1	21	12	15	722	79.2	102.3	109	115.3	108.2	82.6	100.2	82.4	1.16622	0.0979602	0.22184	1.00895
O43707	Alpha-actinin-4 OS=Homo sapiens (Human) OX=9606 GN=ACTN4 PE=1 SV=2	82	84	579	911	104.8	97	128.6	116.5	90.6	77.9	99.1	90.4	1.27412	0.0980559	0.349496	1.00853
P11474	Steroid hormone receptor ERR1 OS=Homo sapiens (Human) OX=9606 GN=ESRRA PE=1 SV=3	9	3	4	423	45.5	96.2	98.4	90	110.7	94.4	102.2	108.2	0.913277	0.0980772	-0.130875	1.00843
P22059	Oxysterol-binding protein 1 OS=Homo sapiens (Human) OX=9606 GN=OSBP PE=1 SV=1	35	27	51	807	89.4	106.6	111.4	102.1	104.1	82.8	101.8	91.2	1.12345	0.0981275	0.16794	1.00821
Q96CW6	Probable RNA polymerase II nuclear localization protein SLC7A6OS OS=Homo sapiens (Human) OX=9606 GN=SLC7A6OS PE=1 SV=2	12	3	4	309	35	102.6	106.9	105.9	102.6	92.5	102.5	87.1	1.09315	0.0981715	0.128486	1.00801
Q9BUN5	Coiled-coil domain-containing protein 28B OS=Homo sapiens (Human) OX=9606 GN=CCDC28B PE=1 SV=2	22	3	4	200	22	95.8	96	97.4	108.5	98.5	97.8	106	0.938656	0.0982518	-0.0913311	1.00766
Q14676	Mediator of DNA damage checkpoint protein 1 OS=Homo sapiens (Human) OX=9606 GN=MDC1 PE=1 SV=3	21	26	31	2089	226.5	99.3	96.6	88.1	103	104.4	106.8	101.7	0.910475	0.0982611	-0.135308	1.00762
P54619	5'-AMP-activated protein kinase subunit gamma-1 OS=Homo sapiens (Human) OX=9606 GN=PRKAG1 PE=1 SV=1	35	11	22	331	37.6	101.7	116.8	106	107	81.4	97.2	89.8	1.15255	0.0982837	0.204827	1.00752
Q92614	Unconventional myosin-XVIIIa OS=Homo sapiens (Human) OX=9606 GN=MYO18A PE=1 SV=3	50	106	220	2054	233	97.2	94.8	72.6	103.7	109.5	101	121.2	0.810289	0.0983089	-0.303491	1.00741
Q9Y6E0	Serine/threonine-protein kinase 24 OS=Homo sapiens (Human) OX=9606 GN=STK24 PE=1 SV=1	35	17	34	443	49.3	97.2	113.3	117.1	89.5	83.8	99	100.1	1.17293	0.0983289	0.23012	1.00732
Q14139	Ubiquitin conjugation factor E4 A OS=Homo sapiens (Human) OX=9606 GN=UBE4A PE=1 SV=2	21	20	29	1066	122.5	107.7	107.8	101.5	104	84.8	93.8	100.4	1.10357	0.0984183	0.142176	1.00692
P37275	Zinc finger E-box-binding homeobox 1 OS=Homo sapiens (Human) OX=9606 GN=ZEB1 PE=1 SV=2	5	5	5	1124	124	93.6	95.6	100.9	101.7	102.9	100.1	105.2	0.943645	0.0985408	-0.0836842	1.00638
Q63HN8	E3 ubiquitin-protein ligase RNF213 OS=Homo sapiens (Human) OX=9606 GN=RNF213 PE=1 SV=3	3	14	15	5207	591	103.9	115.1	101.3	96.3	84	97.7	101.8	1.12445	0.0985541	0.169221	1.00633
Q9Y2G5	GDP-fucose protein O-fucosyltransferase 2 OS=Homo sapiens (Human) OX=9606 GN=POFUT2 PE=1 SV=3	48	22	35	429	49.9	102.5	104.5	114.4	107.4	85.1	97.1	89	1.13189	0.0986231	0.178733	1.00602
Q05193	Dynamin-1 OS=Homo sapiens (Human) OX=9606 GN=DNM1 PE=1 SV=2	21	21	36	864	97.3	108.2	99.6	115.3	98.6	83.6	89.5	105.3	1.14271	0.098708	0.192454	1.00565
Q6P161	39S ribosomal protein L54, mitochondrial OS=Homo sapiens (Human) OX=9606 GN=MRPL54 PE=1 SV=1	49	3	5	138	15.8	93.2	79.2	97.6	109.8	125.3	96.1	98.8	0.837209	0.0988924	-0.25634	1.00484
Q96G61	Diphosphoinositol polyphosphate phosphohydrolase 3-beta OS=Homo sapiens (Human) OX=9606 GN=NUDT11 PE=1 SV=1	53	7	19	164	18.5	107.7	109.8	105.1	86.5	111.1	90.4	89.5	1.13943	0.0989258	0.188307	1.00469
Q9Y3D2	Methionine-R-sulfoxide reductase B2, mitochondrial OS=Homo sapiens (Human) OX=9606 GN=MSRB2 PE=1 SV=2	71	12	21	182	19.5	94.9	82.4	97.1	108.2	121.8	100.8	94.9	0.859447	0.0989338	-0.218519	1.00466
O00442	RNA 3'-terminal phosphate cyclase OS=Homo sapiens (Human) OX=9606 GN=RTCA PE=1 SV=1	50	15	30	366	39.3	104.7	105.9	104.8	105.6	92.3	98.6	88.2	1.09315	0.0990027	0.128486	1.00435
P14672	Solute carrier family 2, facilitated glucose transporter member 4 OS=Homo sapiens (Human) OX=9606 GN=SLC2A4 PE=1 SV=1	8	3	3	509	54.8	87.5	73.6	67.8	89.6	167	93.3	121.1	0.647983	0.099256	-0.625972	1.00324
Q5VUA4	Zinc finger protein 318 OS=Homo sapiens (Human) OX=9606 GN=ZNF318 PE=1 SV=2	8	16	16	2279	251	99.6	95.9	86.7	102.6	108.4	102.2	104.6	0.90059	0.0993924	-0.151057	1.00265
Q7Z7F7	39S ribosomal protein L55, mitochondrial OS=Homo sapiens (Human) OX=9606 GN=MRPL55 PE=1 SV=1	43	5	11	128	15.1	86.3	79.8	94.6	102.2	139.3	99.2	98.6	0.791259	0.0994278	-0.337778	1.00249
Q9NX02	NACHT, LRR and PYD domains-containing protein 2 OS=Homo sapiens (Human) OX=9606 GN=NLRP2 PE=1 SV=1	8	7	7	1062	120.4	106.9	110.9	148.7	84	84.5	84.6	80.3	1.46571	0.0994379	0.551597	1.00245
O95749	Geranylgeranyl pyrophosphate synthase OS=Homo sapiens (Human) OX=9606 GN=GGPS1 PE=1 SV=1	24	7	11	300	34.8	105.2	115.7	104.2	109.7	80	92.9	92.4	1.15591	0.0994506	0.20903	1.00239
Q9BUP3	Oxidoreductase HTATIP2 OS=Homo sapiens (Human) OX=9606 GN=HTATIP2 PE=1 SV=2	20	5	5	242	27	86.2	71.7	96.2	95.1	135.7	90.6	124.6	0.759641	0.0994876	-0.39661	1.00223
Q5T200	Zinc finger CCCH domain-containing protein 13 OS=Homo sapiens (Human) OX=9606 GN=ZC3H13 PE=1 SV=1	16	29	41	1668	196.5	93.9	96.8	100.2	104.2	106.6	98.9	99.4	0.948097	0.0995221	-0.0768927	1.00208
O75881	Cytochrome P450 7B1 OS=Homo sapiens (Human) OX=9606 GN=CYP7B1 PE=1 SV=2	5	2	3	506	58.2	98.1	97.6	88.4	100.2	102	113.8	99.9	0.910796	0.0995296	-0.1348	1.00205
Q96DV4	39S ribosomal protein L38, mitochondrial OS=Homo sapiens (Human) OX=9606 GN=MRPL38 PE=1 SV=2	48	19	36	380	44.6	90.6	85	92.3	101.9	132	96.7	101.6	0.826469	0.099569	-0.274967	1.00188
Q9NWU5	39S ribosomal protein L22, mitochondrial OS=Homo sapiens (Human) OX=9606 GN=MRPL22 PE=1 SV=1	53	11	29	206	23.6	94.2	89.7	93.1	106.1	121.8	96.2	98.8	0.873335	0.099654	-0.195393	1.00151
Q6PCB7	Long-chain fatty acid transport protein 1 OS=Homo sapiens (Human) OX=9606 GN=SLC27A1 PE=1 SV=1	24	12	12	646	71.1	96	99.4	96.5	106.5	99.1	98.2	104.3	0.953688	0.099676	-0.068411	1.00141
Q9BVG9	Phosphatidylserine synthase 2 OS=Homo sapiens (Human) OX=9606 GN=PTDSS2 PE=1 SV=1	15	7	12	487	56.2	93.9	88.3	100.9	103.4	111.8	97.1	104.7	0.905196	0.0996818	-0.143698	1.00138
P12882	Myosin-1 OS=Homo sapiens (Human) OX=9606 GN=MYH1 PE=1 SV=3	24	74	461	1939	223	100.4	80.4	85.5	91.2	99.9	122.9	119.6	0.818881	0.0997072	-0.288275	1.00127
O15400	Syntaxin-7 OS=Homo sapiens (Human) OX=9606 GN=STX7 PE=1 SV=4	44	9	21	261	29.8	100.8	112.8	103	96.5	95.3	100.6	91	1.10103	0.0997163	0.138848	1.00123
Q6ZP82	Coiled-coil domain-containing protein 141 OS=Homo sapiens (Human) OX=9606 GN=CCDC141 PE=1 SV=2	42	61	82	1450	166.2	95.4	83.3	69	97.4	100.9	102.8	151.2	0.730194	0.0997282	-0.453649	1.00118
O15155	BET1 homolog OS=Homo sapiens (Human) OX=9606 GN=BET1 PE=1 SV=1	31	3	5	118	13.3	103.1	104.2	107	101.8	95.7	101.7	86.5	1.08651	0.0998409	0.119701	1.00069
Q13308	Inactive tyrosine-protein kinase 7 OS=Homo sapiens (Human) OX=9606 GN=PTK7 PE=1 SV=2	49	45	96	1070	118.3	122.7	121	96.1	83.9	74.7	94.2	107.4	1.25782	0.100006	0.330925	0.999975
P53384	Cytosolic Fe-S cluster assembly factor NUBP1 OS=Homo sapiens (Human) OX=9606 GN=NUBP1 PE=1 SV=2	35	9	21	320	34.5	109.9	112.1	109.4	111	94.4	90.3	73	1.19844	0.100106	0.261164	0.999542
Q96AN5	Transmembrane protein 143 OS=Homo sapiens (Human) OX=9606 GN=TMEM143 PE=1 SV=1	3	1	2	459	51.7	86	94.2	62.9	100.4	154.1	106.1	96.2	0.709574	0.100273	-0.494975	0.998817
P63241	Eukaryotic translation initiation factor 5A-1 OS=Homo sapiens (Human) OX=9606 GN=EIF5A PE=1 SV=2	72	15	122	154	16.8	111.5	102.4	100.9	100.2	93.3	99.4	92.2	1.08993	0.10028	0.12424	0.998784
[truncated: 6,185 more rows]

## Sheet: Fig 2 G
Dose	ZM_domain_Mutant	FractionBound		Dose	ZM_domain	FractionBound
0.000349887	939.775	0.489358		0.000349887	940.163	0.984239
[truncated: 149 more rows]

## Sheet: Figure3 A-I
Protein	log2(FC)	All Peptides	MitoCarta		Protein	log2(FC)	MitoCarta	CI		Protein	log2(FC)	MitoCarta	CII		Protein	log2(FC)	MitoCarta	CIII		Protein	log2(FC)	MitoCarta	CIV		Protein	log2(FC)	MitoCarta	CV		Protein	log2(FC)	MitoCarta	Ribosomal		MitoCarta	CI	CII	CIII	CIV	CV	Ribosomoal		P value and statistical significance					Number of families	1
[truncated: 7,990 more rows]
[truncated: 5 more columns]

[truncated: 15 more sheets: Figure 3 J, Fig 3K, Figure 4A, Fig 4B, Fig 4C, Figure 4 D, E GSEA, Figure 5 Metabolomics, Fig 6 Seahorse cell count, Figure 7 Glycoproteomics filter, Glycoroteomics raw, Fig 8, Sup Fig 2, Sup Fig 3, Sup Fig 4 , Sup Fig 4 Sea5orse CS]
